# Supplementary material for: Irbesartan overcomes gemcitabine resistance in pancreatic cancer by suppressing stemness and iron metabolism via inhibition of the Hippo/YAP1/c-Jun axis
Source: J Exp Clin Cancer Res. 2023 May 4;42:111. doi: 10.1186/s13046-023-02671-8 (PMC10157938; doi:10.1186/s13046-023-02671-8)
Supplement: Supplementary file 2 — Additional file 2: Table S1. Detailed information of drug library. [file 13046_2023_2671_MOESM2_ESM.xlsx]

## Sheet: Compound List
Index	MOLENAME	Synonyms	Formula	MolWt	Disease	Indication	Target
1	Enasidenib	AG-221	C19H17F6N7O	473.38	Cancer	Acute myeloid leukaemia	Dehydrogenase inhibitor
2	Latanoprost	PHXA41;Xalatan	C26H40O5	432.59	Others	Glaucoma; Ocular hypertension	GPR agonist; RAR/RXR antagonist
3	Anastrozole	ZD1033	C17H19N5	293.37	Endocrine system	Breast Cancer	Aromatase inhibitor
4	Bicalutamide	ICI-176334	C18H14F4N2O4S	430.37	Cancer	Prostate Cancer	Androgen Receptor antagonist
5	Clozapine	HF 1854;LX 100-129	C18H19ClN4	326.82	Nervous system	Schizophrenia	AChR antagonist; Adrenergic Receptor agonist; Dopamine Receptor antagonist
6	Bumetanide	PF 1593;Ro 10-6338	C17H20N2O5S	364.41	Others	diuretic;edema associated with congestive heart failure, hepatic and renal disease including the nephrotic syndrome.	Na-K-Cl cotransporter inhibitor
7	Bosutinib	SKI-606	C26H29Cl2N5O3	530.45	Cancer	Chronic myeloid leukaemia	Bcr-Abl; Src
8	Rivastigmine	S-Rivastigmine;SDZ-ENA 713;Exelon	C14H22N2O2	250.34	Nervous system	Alzheimer's disease; Dementia	AChR inhibitor
9	Acarbose	BAY g 5421	C25H43NO18	645.6	Metabolism	Type 2 Diabetes Mellitus	Glucokinase inhibitor
10	Clofarabine	Clolar;Evoltra;Clofarex	C10H11ClFN5O3	303.68	Cancer	Precursor cell lymphoblastic leukaemia-lymphoma	DNA/RNA Synthesis inhibitor
11	Flutamide	SCH 13521	C11H11F3N2O3	276.21	Cancer	Prostate Cancer	Androgen Receptor antagonist
12	Zucapsaicin	cis-Capsaicin;Civamide;(Z)-Capsaicin	C18H27NO3	305.41	Nervous system	Pain	TRP/TRPV Channel
13	Granisetron hydrochloride	BRL 43694A;Granisetron HCl	C18H25ClN4O	348.87	Others	Chemotherapy-Induced Nausea And Vomiting	5-HT Receptor antagonist
14	Repaglinide	AG-EE 623ZW;AG-EE 388 ZW	C27H36N2O4	452.59	Metabolism	Type 2 Diabetes Mellitus	Potassium Channel inhibitor; PPAR agonist
15	Aminoglutethimide	BA-16038;NSC-330915;DL-Aminoglutethimide	C13H16N2O2	232.28	Cancer	Early-Stage Breast Cancer	Aromatase inhibitor
16	Benztropine mesylate	Benzotropine mesylate;Benztropine methanesulfonate;Benzatropine mesylate	C21H25NO·CH4SO3	403.53	Nervous system	Parkinson'S Disease; Parkinsonism; And Dystonia	Dopamine Receptor antagonist
17	Topotecan hydrochloride	NSC 609669;SKF 104864A;Topotecan HCl;NSC609699;Nogitecan HCl;SKFS 104864A	C23H24ClN3O5	457.92	Cancer	Cervical Cancer; Ovarian Cancer; Small cell lung Cancer	Topoisomerase inhibitor
18	Tiotropium bromide	BA679 BR;Tiopropium	C19H22BrNO4S2	472.42	Respiratory system	Asthma; Chronic obstructive pulmonary disease	AChR antagonist
19	Milnacipran hydrochloride	Milnacipran HCl;Savella;Dalcipran	C15H23ClN2O	282.81	Nervous system	Fibromyalgia; Major depressive disorder	Norepinephrine inhibitor
20	Cytarabine	Ara-C;Cytosine Arabinoside;Cytosine β-D-arabinofuranoside;Arabinocytidine	C9H13N3O5	243.22	Cancer/Infection	Carcinomatous Meningitis; Lymphomatous Meningitis	DNA/RNA Synthesis inhibitor
21	Hydroxyurea	Hydroxycarbamide;nci-c04831;nsc32065	CH4N2O2	76.06	Immune system	Cancer; Sickle cell anaemia	DNA/RNA Synthesis inhibitor
22	Metformin hydrochloride	1,1-Dimethylbiguanide hydrochloride;Metformin HCl;1, 1-Dimethylbiguanide hydrochloride	C4H12ClN5	165.63	Metabolism	Type 2 Diabetes Mellitus	AMPK
23	Amstat	Tranexamic acid;Tranexamsaeure	C8H15NO2	157.21	Others	hemostasis	Others
24	Ritodrine hydrochloride	Ritodrine HCl;NSC 291565;DU21220	C17H21NO3·HCl	323.82	Endocrine system	Premature Labor	Adrenergic Receptor agonist
25	Dasatinib	BMS-354825	C22H26ClN7O2S	488.01	Cancer	Chronic myeloid leukaemia; Precursor cell lymphoblastic leukaemia-lymphoma	Bcr-Abl; c-Kit; Src
26	Nateglinide	Senaglinide;A4166	C19H27NO3	317.42	Metabolism	Type 2 Diabetes Mellitus	Potassium Channel inhibitor; PPAR agonist
27	Olanzapine	LY170053	C17H20N4S	312.44	Nervous system	Aggression; Bipolar depression; Bipolar disorders; Manic episodes; Schizophrenia	5-HT Receptor antagonist; AChR antagonist; Adrenergic Receptor antagonist; Dopamine Receptor antagonist
28	Exemestane	EXE;FCE 24304;PNU155971	C20H24O2	296.4	Cancer	Breast Cancer	Aromatase inhibitor
29	Valproic acid sodium salt	Sodium Valproate	C8H15NaO2	166.2	Nervous system	seizure;Prophylaxis of migraine headaches.	GABA Receptor inhibitor; HDAC inhibitor
30	Isotretinoin	13-cis-Retinoic acid	C20H28O2	300.44	Endocrine system/Infection	Acne	Retinoid Receptor inhibitor
31	Neostigmine bromide	Neoserine bromide;Eustigmin bromide	C12H19BrN2O2	303.2	Nervous system	Neuromuscular Blockade	AChR inhibitor
32	Pimavanserin	ACP-103	C25H34FN3O2	427.55	Nervous system	Psychotic disorders	5-HT Receptor agonist
33	Panobinostat	NVP-LBH589;LBH589	C21H23N3O2	349.43	Cancer	Multiple myeloma	HDAC
34	Osimertinib	Mereletinib;AZD-9291	C28H33N7O2	499.61	Cancer	Non-small cell lung Cancer	EGFR inhibitor
35	Enzalutamide	MDV3100	C21H16F4N4O2S	464.44	Cancer	Prostate Cancer	Androgen Receptor
36	Teriflunomide	A77 1726;HMR-1726;Flucyamide;Aubagio	C12H9F3N2O2	270.21	Nervous system	Multiple Sclerosis	Dehydrogenase inhibitor
37	Flumazenil	Ro 15-1788	C15H14FN3O3	303.29	Nervous system	Excessive Daytime Sleepiness; Benzodiazepine Overdoses	GABA Receptor antagonist
38	Belinostat	NSC726630;PX-105684;PXD101	C15H14N2O4S	318.35	Cancer	Peripheral T-cell lymphoma	HDAC inhibitor
39	Ondansetron hydrochloride	NSC 665799;SN 307;GR 38032;Ondansetron hydrochloride dihydrate	C18H19N3O·HCl·2H2O	365.86	Others	Nausea and vomiting	5-HT Receptor antagonist
40	Pirfenidone	AMR69;S-7701,AMR-69;S-7701	C12H11NO	185.22	Respiratory system/Metabolism	Idiopathic pulmonary fibrosis	TGF-beta/Smad inhibitor
41	Alectinib	AF802;CH5424802;AF-802;RG-7853	C30H34N4O2	482.62	Cancer	Non-small cell lung Cancer	ALK inhibitor; Tyrosine Kinases inhibitor; VEGFR inhibitor
42	Dapagliflozin	BMS-512148	C21H25ClO6	408.87	Metabolism	Type 2 diabetes mellitus	SGLT inhibitor
43	Duvelisib	INK1197;IPI-145	C22H17ClN6O	416.86	Cancer	Chronic lymphocytic leukaemia; Follicular lymphoma	PI3K inhibitor
44	Troglitazone	CS-045;Rezulin;Romglizone;Prelay;Romozin;Noscal	C24H27NO5S	441.54	Metabolism	Type 2 diabetes mellitus	PPAR agonist
45	Zafirlukast	ICI 204219;Accolate;Vanticon	C31H33N3O6S	575.68	Respiratory system	Asthma	Others antagonist
46	Tazarotene	AGN 190168;Tazorac;Zorac	C21H21NO2S	351.46	Endocrine system/Infection	Acne vulgaris; Photodamage; Psoriasis	Retinoid Receptor inhibitor
47	Alendronate sodium hydrate	G-704650 Adronat;MK 217;Alendronate;Alendronate sodium trihydrate;G-704650;Fosamax	C4H12NO7P2·3H2O·Na	325.12	Others	Corticosteroid-induced osteoporosis; Fracture; Male osteoporosis; Malignant hypercalcaemia; Osteitis deformans; Osteoporosis; Postmenopausal osteoporosis	Transferase inhibitor
48	Ribociclib	LEE011	C23H30N8O	434.54	Cancer	Breast Cancer	CDK inhibitor;VEGFR
49	Nefazodone hydrochloride	MJ-13754-1;BMY-13754;BMY-13754-1;Serzone;Dutonin	C25H33Cl2N5O2	506.47	Nervous system	depression	5-HT Receptor inhibitor
50	Dichlorphenamide	Diclofenamide;Daranide;Antidrasi	C6H6Cl2N2O4S2	305.16	Nervous system	Paralysis	Carbonic Anhydrase inhibitor
51	Riociguat	BAY 632521	C20H19FN8O2	422.42	Respiratory system	Pulmonary arterial hypertension; Pulmonary hypertension	Others
52	Talazoparib	LT-673;BMN-673	C19H14F2N6O	380.35	Cancer	deleterious or suspected deleterious germline BRCA mutated, HER2 negative locally advanced or metastatic breast Cancer in adults	PARP
53	Dexrazoxane HCl	ADR-529 Hydrochloride;Dexrazoxane hydrochloride;ICRF-187 hydrochloride;ICRF-187;ADR-529;Cardioxane hydrochloride	C11H16N4O4·HCl	304.73	Others	Chemotherapy-induced damage	Topoisomerase
54	Rucaparib	PF-01367338;AG014699;AG-14447	C19H18FN3O	323.36	Cancer	Fallopian tube Cancer; Ovarian Cancer; Peritoneal Cancer	PARP
55	Gilteritinib	ASP2215	C29H44N8O3	552.72	Cancer	Acute myeloid leukaemia	FLT;TAM Receptor;c-Kit
56	Encorafenib	LGX818	C22H27ClFN7O4S	540.01	Cancer	Malignant melanoma	Raf inhibitor
57	Lodoxamide	Lodoxamidum	C11H6ClN3O6	311.63	Inflammation	vernal keratoconjunctivitis, conjunctivitis	Histamine Receptor inhibitor;GPR35 agonist
58	Ethoxzolamide	L-643786;PNU-4191;Redupresin	C9H10N2O3S2	258.32	Others	duodenal ulcers,glaucoma, epilepsy	Carbonic Anhydrase
59	L-Carnitine hydrochloride	N/A	C7H15NO3·HCl	197.66	Metabolism	Obesity	Others
60	Zoledronic Acid	CGP 42446;CGP42446A;ZOL 446;Zoledronate;CGP-4244;Zometa	C5H10N2O7P2	272.09	Others	Bone metastases; Corticosteroid-induced osteoporosis; Fracture; Male osteoporosis; Malignant hypercalcaemia; Mesothelioma; Multiple myeloma; Osteitis deformans; Postmenopausal osteoporosis	Rho inhibitor
61	Lomitapide	BMS-201038;AEGR-733	C39H37F6N3O2	692.71	Metabolism	Hyperlipoproteinaemia type IIa	CETP inhibitor
62	Bromocriptine mesylate	CB-154	C33H44BrN5O8S	750.7	Others	galactorrhea due to hyperprolactinemia, prolactin-dependent menstrual disorders and infertility, prolactin-secreting adenomas, prolactin-dependent male hypogonadism, as adjunct therapy to surgery or radiotherapy for acromegaly or as monotherapy is special cases, as monotherapy in early Parksinsonian Syndrome or as an adjunct with levodopa in advanced cases with motor complications，also been used …	Dopamine Receptor
63	Anagrelide HCl	Anagrelide hydrochloride;BL4162A;BMY 26538-01;Agrylin	C10H7Cl2N3O·HCl	292.55	Cardiovascular system	Thrombocytosis	PDE inhibitor
64	Lubiprostone	SPI-0211;RU-0211	C20H32F2O5	390.46	Digestive system	Constipation; Irritable bowel syndrome	Others
65	Avatrombopag	AKR-501; E5501; YM477	C29H34Cl2N6O3S2	649.65	Cardiovascular system	Thrombocytopenia	Others
66	3-Bromopyruvic acid	Bromopyruvic acid;Hexokinase II Inhibitor II, 3-BP	C3H3BrO3	166.96	Cancer	antineoplastic	Hexokinase
67	voxelotor	GBT 440	C19H19N3O3	337.37	Cardiovascular system	Sickle cell anaemia	Others
68	Dabigatran	BIBR 953ZW;BIBR 953	C25H25N7O3	471.51	Cardiovascular system	Deep vein thrombosis; Embolism; Pulmonary embolism; Stroke; Venous thromboembolism	Thrombin inhibitor
69	Cyclothiazide	N/A	C14H16ClN3O4S2	389.9	Digestive system	congestive heart failure;hepatic cirrhosis;corticosteroid;estrogen	GluR
70	Ivosidenib	AG-120	C28H22ClF3N6O3	582.97	Cancer	Acute myeloid leukaemia	Dehydrogenase inhibitor
71	5-Aminolevulinic acid hydrochloride	5-ALA;Hydrangin;5-Aminolevulinic acid HCl;ALA hydrochloride	C5H10ClNO3	167.59	Cancer	Glioma	Autophagy; Mitophagy
72	Liothyronine sodium	Sodium L-3,3',5-triiodothyronine;3,3',5-Triiodo-L-thyronine sodium;T3 Sodium salt;Triostat;Cytomel	C15H11I3NNaO4	672.96	Endocrine system	Replacement therapy in primary (thyroidal), secondary (pituitary) and tertiary (hypothalamic) congenital or acquired hypothyroidism;As an adjunct therapy to surgery and radioiodine in the management of thyroid Cancer.	Thyroid hormone receptor(THR) agonist
73	Epirubicin hydrochloride	4'-Epidoxorubicin hydrochloride;Epirubicin HCl;4'-epidoxorubicin HCl;Pharmorubicin	C27H30ClNO11	579.98	Cancer	a component of adjuvant therapy in patients with evidence of axillary node tumor involvement following resection of primary breast Cancer.	Topoisomerase inhibitor
74	Methyl salicylate	Wintergreen oil;2-Carbomethoxyphenol;Betula oil;Gaultheria oil;Methyl 2-hydroxybenzoate;Natural wintergreen oil	C8H8O3	152.15	Nervous system	Pain	TRP/TRPV Channel
75	Almotriptan Malate	LAS 31416;PNU180638	C17H25N3O2S·C4H6O5	469.55	Nervous system	Migraine Headaches	5-HT Receptor agonist
76	Anestan	Halothane;Narcotane	C2HBrClF3	197.39	Nervous system	Analgesic; Muscle Relaxation	Chloride channel inducer; GABA Receptor modulator; NMDAR inducer; Potassium Channel inhibitor
77	Piperonyl butoxide	ENT-14250;Butacide;Ethanol butoxide;Pyrenone 606	C19H30O5	338.44	Others	Pesticide	Others
78	Dimethyl sulfoxide	DMSO;Methyl Sulfoxide	C2H6OS	78.13	Inflammation	For the symptomatic relief of patients with interstitial cystitis	Others
79	4-Methylpyrazole	Fomepizole;Antizol;Antizol-Vet	C4H6N2	82.1	Others	Ethylene glycol poisoning; Methanol poisoning	AChR inhibitor; CAT inhibitor
80	2-Aminoethanethiol	2-Mercaptoethylamine;Cysteamine;β-Mercaptoethylamine;β-MEA	C2H7NS	77.15	Chromosomal disease	Cystinosis	Cysteine Protease; Others; Somatostatin
81	Dexpanthenol	D-Panthenol;Pantothenol;Ilopan;D-Pantothenyl alcohol	C9H19NO4	205.25	Others	Supplement	Vitamin inhibitor
82	Vitamin K1	Phytomenadione;Phylloquinone;Phyllohydroquinone;Phytonadione	C31H46O2	450.71	Others	Skeletal Muscle Spasms	Others
83	Sunitinib Malate	SU 11248 (Malate);SU 11248;Sutent;Sunitinib	C26H33FN4O7	532.56	Cancer	Gastrointestinal stromal tumours; Pancreatic Cancer; Renal cell carcinoma	c-Kit; FLT; PDGFR; VEGFR
84	alanine	L-2-Aminopropionic acid;L-Alanine	C3H7NO2	89.09	Others	accessory substance	Others
85	Prochlorperazine Maleate	Prochlorperazine dimaleate salt;Prochlorperazin;Compazine;Capazine;Stemetil	C28H32ClN3O8S	606.09	Nervous system	Nausea; Vertigo; Psychotic; Migraine Headaches	Dopamine Receptor agonist
86	Pentetic Acid	diethylenetriaminepentaacetic acid;DTPA;Acidum penteticum;Detapac;Detarex	C14H23N3O10	393.35	Nervous system	pain	Others
87	Folinic Acid Calcium Salt Pentahydrate	Leucovorin calcium salt pentahydrate;Leucovorin Calcium Pentahydrate;Folinic acid	C20H21CaN7O7·5H2O	601.58	Digestive system	Sprue; Malnutrition	Others
88	Risedronic Acid	Risedronate	C7H11NO7P2	283.11	Others	Corticosteroid-induced osteoporosis; Male osteoporosis; Osteitis deformans; Osteoporosis; Postmenopausal osteoporosis	Others antagonist; Transferase antagonist
89	Levomefolate calcium	N/A	C20H23CaN7O6	497.52	Cardiovascular system	anemia	Antifolate
90	Erlotinib	OSI-744;R1415;NSC 718781;CP358774	C22H23N3O4	393.44	Cancer	Non-small cell lung Cancer; Pancreatic Cancer	EGFR
91	D-Mannitol	Mannite;Mannitol;Osmitrol	C6H14O6	182.17	Respiratory system	Cystic Fibrosis; Asthma	Dehydrogenase
92	Dibucaine	Cinchocaine	C20H29N3O2	343.46	Nervous system	Local Anaesthesia	AChR antagonist; CaMK inhibitor; Sodium Channel inhibitor
93	Diclofenac Potassium	CGP-45840B;Cataflam;Voltfast	C14H10Cl2KNO2	334.24	Nervous system	Migraine	Others
94	Thioridazine hydrochloride	Aldazine;Mellaril	C21H27ClN2S2	407.04	Nervous system	Schizophrenia；Psychosis	5-HT Receptor antagonist; Adrenergic Receptor antagonist; Dopamine Receptor antagonist; Potassium Channel inhibitor
95	Pazopanib HCl	GW786034;Pazopanib Hydrochloride;GW786034 HCl;Votrient HCl;Armala	C21H23N7O2S·HCl	473.98	Cancer	Renal cell carcinoma; Sarcoma	FGFR inhibitor;PDGFR inhibitor;VEGFR inhibitor;c-Kit;c-Fms
96	Atropine	DL-Hyoscyamine;Tropine tropate	C17H23NO3	289.37	Others	For the treatment of poisoning by susceptible organophosphorous nerve agents having anti-cholinesterase activity (cholinesterase inhibitors) as well as organophosphorous or carbamate insecticides	AChR antagonist
97	Adenine sulfate	Adeninsulfat;Adenine hemisulfate;Diadenine sulphate	2(C5H5N5)·H2SO4	368.33	Cardiovascular system	heart disease	DNA/RNA Synthesis inhibitor
98	Orphenadrine Citrate	Banflex;Flexon;Flexoject	C18H23NO·C6H8O7	461.5	Nervous system	Local anaesthesia ， relieve vomiting	AChR antagonist
99	Homatropine Methylbromide	Homatropine methobromide	C17H24BrNO3	370.29	Nervous system	Muscarine	AChR antagonist
100	Sodium gluconate	D-Gluconate sodium salt;Sodium D-gluconate;D-Gluconic acid sodium salt;Gluconate sodium	C6H11NaO7	218.14	Others	Iron Deficiency Anaemia	Others inhibitor
101	Adenine	Vitamin B4;6-Aminopurine	C5H5N5	135.13	Others	Dietary Shortage Or Imbalance	AChR inhibitor
102	Lofexidine	N/A	C11H12Cl2N2O	259.13	Nervous system	opioid withdrawal symptoms in adults	Adrenergic Receptor
103	Quinestrol	W-3566;Ethinylestradiol 3-cyclopentyl ether;EE2CPE	C25H32O2	364.53	Cancer	Breast Cancer; Prostate Cancer	Estrogen/progestogen Receptor agonist
104	Dienestrol	Restrol;Dienoestrol;Dehydrostilbestrol;Cycladiene	C18H18O2	266.34	Endocrine system	Aenopausal	Estrogen/progestogen Receptor agonist
105	Ombitasvir	ABT-267	C50H67N7O8	894.11	Immune system/Infection	hepatitis C virus (HCV) infection	HCV Protease
106	DL-Xylose	(±)-Xylos;Xylose;Hexadecylphosphocholine;(±)-Xylose	C5H10O5	150.13	Others	alternative to regular sugar	Others
107	Haloperidol	Haldol;Aloperidin;Serenace	C21H23ClFNO2	375.87	Nervous system	Schizophrenia	5-HT Receptor antagonist; Dopamine Receptor antagonist
108	Betaine hydrochloride	Betaine chloride	C5H12ClNO2	153.61	Metabolism	Homocystinuria	Chloride channel inhibitor; Others
109	Toremifene	Z-Toremifene;GTx 006	C26H28ClNO	405.96	Cancer	Breast Cancer	Estrogen/progestogen Receptor modulator
110	Disulfiram	TETD;Tetraethylthiuram disulfide;NSC 190940	C10H20N2S4	296.54	Others	alcohol deterrent	Dehydrogenase inhibitor
111	Fluphenazine hydrochloride	Fluphenazine dihydrochloride;Prolixin	C22H28Cl2F3N3OS	510.44	Nervous system	psychoses	Dopamine Receptor antagonist
112	solriamfetol	N/A	C10H14N2O2	194.23	Others	daytime sleepiness associated with obstructive sleep apnea and narcolepsy	Norepinephrine;Dopamine Receptor
113	Budesonide	Pulmicort;Rhinocort;Entocort	C25H34O6	430.54	Respiratory system	Asthma	GR inhibitor
114	Ipratropium bromide monohydrate	Ipratropium bromide hydrate	C20H32BrNO4	430.38	Respiratory system	Asthma; Chronic Obstructive Pulmonary Disease	AChR antagonist
115	Bendamustine hydrochloride	EP-3101;SDX-105;Bendamustine HCl;SDX-105 (Cytostasane) HCl	C16H21Cl2N3O2·HCl	394.72	Cancer	Breast Cancer; Cancer; Chronic lymphocytic leukaemia; Hodgkin's disease; Mantle-cell lymphoma; Multiple myeloma; Non-Hodgkin's lymphoma	DNA/RNA Synthesis inhibitor
116	Halcinonide	SQ-18566;Halciderm;Halcimat;Halcinonida	C24H32ClFO5	454.96	Endocrine system	Skin Condition	GR
117	Norgestimate	N/A	C23H31NO3	369.5	Reproductive system	Pregnancy	Others
118	Estradiol valerate	Estradiol valerianate;β-Estradiol 17-valerate	C23H32O3	356.51	Respiratory system	hypoestrogenism	Androgen Receptor agonist
119	Calcium folinate	Folinic acid Calcium;Leucovorin Calcium;Folinic acid calcium salt;Wellcovorin	C20H21CaN7O7	511.51	Cancer	Gastric Cancer; Pancreatic Cancer	DNA/RNA Synthesis inhibitor; Vitamin agonist
120	Daclatasvir	EBP 883;BMS-790052;Daklinza	C40H50N8O6	738.88	Immune system	Hepatitis C	HCV Protease inhibitor
121	Oxaliplatin	L-OHP	C8H14N2O4Pt	397.29	Cancer	Colorectal Cancer	DNA/RNA Synthesis inhibitor
122	Rocuronium bromide	ORG 9426 (Bromide);ORG 9426	C32H53BrN2O4	609.68	Nervous system	Muscle Hypertonia	AChR
123	Mitoxantrone hydrochloride	Mitoxantrone dihydrochloride;mitozantrone dihydrochloride;Mitoxantrone 2HCl;NSC-301739	C22H30Cl2N4O6	517.4	Cancer/Nervous system	Acute Myeloid Leukaemia; Acute Nonlymphocytic Leukaemia; Acute Promyelocytic Leukaemia; Breast Cancer; Cancer; Cancer Pain; Leukaemia; Liver Cancer; Multiple Sclerosis; Non-Hodgkin'S Lymphoma; Ovarian Cancer	Topoisomerase inhibitor
124	Pancuronium bromide	Pancuronium dibromide;Pavulon	C35H60Br2N2O4	732.67	Others	Euthanasia	AChR antagonist
125	Docetaxel trihydrate	RP-56976 (Trihydrate);RP56976 (NSC 628503) Trihydrate	C43H59NO17	861.95	Cancer	Adenocarcinoma; Breast Cancer; Head and neck Cancer; Non-small cell lung Cancer; Prostate Cancer	BCL antagonist; Microtubule Associated inhibitor
126	Sunitinib	SU 11248	C22H27FN4O2	398.47	Cancer	Gastrointestinal stromal tumours; Pancreatic Cancer; Renal cell carcinoma	c-Kit inhibitor; FLT inhibitor; PDGFR inhibitor; VEGFR inhibitor
127	Saxagliptin hydrate	BMS-477118 hydrate;Onglyza hydrate	C18H25N3O2·H2O	333.43	Metabolism	Type 2 Diabetes Mellitus	DPP-4 inhibitor
128	Pemetrexed acid	LY231514;Pemetrexed;LY-231514 Disodium Hydrate	C20H21N5O6	427.41	Cancer	Mesothelioma; Non-small cell lung Cancer	DHFR inhibitor; DNA/RNA Synthesis inhibitor
129	Linagliptin	BI 1356	C25H28N8O2	472.54	Metabolism	Type 2 diabetes mellitus	DPP-4 inhibitor
130	Edrophonium chloride	N/A	C10H16ClNO	201.69	Others	paroxysmal supraventricular tachycardia,intoxication with snake venom	AChR
131	Prednisolone phosphate sodium	Prednisolone 21-phosphate disodium;Prednisolone disodium phosphate	C21H27Na2O8P	484.39	Endocrine system/Infection	endocrine, rheumatic, and hematologic disorders; collagen, dermatologic, ophthalmic, respiratory, and gastrointestinal diseases; allergic and edematous states; and other conditions like tuberculous meningitis.	GR inhibitor
132	Chloroprocaine HCl	N/A	C13H20Cl2N2O2	307.22	Nervous system	Local infiltration anesthesia, peripheral nerve block anesthesia, sacral canal and epidural anesthesia	Others
133	Sumatriptan succinate	GR 43175	C18H27N3O6S	413.49	Nervous system	Migraine	5-HT Receptor agonist
134	Pioglitazone	U 72107	C19H20N2O3S	356.44	Metabolism	Type 2 diabetes mellitus	PPAR agonist
135	Losartan potassium	DuP-753 potassium;MK 954;DuP 753	C22H22ClKN6O	461.01	Metabolism	Diabetic Nephropathies; Heart Failure; Hypertension	RAAS antagonist
136	Eletriptan HBr	Eletriptan hydrobromide;UK-116044	C22H27BrN2O2S	463.43	Nervous system	Menstrual Migraine; Migraine	5-HT Receptor agonist
137	Sapropterin Hydrochloride	6R-BH4 dihydrochloride;6R-Tetrahydro-L-biopterin dihydrochloride	C9H17Cl2N5O3	314.17	Others	tetrahydrobiopterin (BH4) deficiency	Hydroxylase activator
138	Orciprenaline sulfate	Metaproterenol Sulfate	C11H17NO3·0·5H2O4S	260.3	Respiratory system	Asthma	Adrenergic Receptor antagonist
139	Difluprednate	CM 9155;Epitopic;Myser	C27H34F2O7	508.55	Inflammation/Nervous system	Postoperative local inflammation and pain	Others
140	Sitagliptin	MK0431	C16H15F6N5O	407.32	Metabolism	Type 2 diabetes mellitus	DPP-4 inhibitor
141	Revefenacin	TD-4208;GSK1160724	C35H43N5O4	597.75	Respiratory system	chronic obstructive pulmonary disease (COPD).	AChR
142	Pyrvinium pamoate	Pyrvinium embonate	C26H28N3 . 1/2 C23H14O6	575.7	Infection	pinworm infestations	Wnt/beta-catenin
143	Nilutamide	RU23908	C12H10F3N3O4	317.22	Cancer	Prostate Cancer	Androgen Receptor antagonist
144	Hydrocortisone butyrate	Cortisol 17-butyrate;Hydrocortisone 17-butyrate	C25H36O6	432.55	Nervous system/Cancer	Alzheimer'S Disease; Angina Pectoris; Asthma; Atherosclerosis; Atopic Dermatitis; Cancer; Diabetes Mellitus; Hypertension; Inborn Genetic Disorders; Obesity; Parkinson'S Disease; Thrombocytopenia	Annexin A; GR
145	Tedizolid Phosphate	TR-701FA;Torezolid phosphate	C17H16FN6O6P	450.32	Immune system/Infection	Skin and soft tissue infections	Others
146	Tenofovir Disoproxil	Bis(POC)-PMPA;GS 4331	C19H30N5O10P	519.44	Immune system/Infection	HIV-1 infection	HIV Protease
147	Triflupromazine hydrochloride	Fluopromazine hydrochloride;Flumazin;Fluorofen;Neoprin	C18H20ClF3N2S	388.88	Nervous system	Psychotic	5-HT Receptor antagonist; AChR antagonist; Dopamine Receptor antagonist
148	Scopolamine HBr trihydrate	N/A	C17H28BrNO7	438.31	Others	excessive salivation, colicky abdominal pain, bradycardia, sialorrhoea, diverticulitis, irritable bowel syndrome and motion sickness	AChR antagonist
149	Evans blue	C.I. 23860;Direct Blue 53	C34H24N6Na4O14S4	960.78	Others	The determination of plasma and blood volume	GluR inhibitor
150	Irinotecan hydrochloride trihydrate	Irinotecan HCl Trihydrate;CPT-11 HCl Trihydrate	C33H45ClN4O9	677.18	Cancer	Breast Cancer; Cervical Cancer; Colorectal Cancer; Gastrointestinal Cancer; Leukaemia; Lung Cancer; Non-Hodgkin's lymphoma; Non-small cell lung Cancer; Ovarian Cancer; Pancreatic Cancer; Skin Cancer; Small cell lung Cancer; Solid tumours; Uterine Cancer	Topoisomerase inhibitor
151	D-Sorbitol	D-Glucitol;Sorbitol;Glucitol	C6H14O6	182.17	Metabolism	Constipation	Others
152	Rosiglitazone	BRL49653	C18H19N3O3S	357.43	Respiratory system/Metabolism	Type 2 diabetes mellitus	PPAR agonist
153	4-Methoxyphenol	Mequinol;Leucobasal;4-Hydroxyanisole	C7H8O2	124.14	Others	Dermatology	Others inhibitor
154	Estropipate	Estrone sulfate piperazine salt;Piperazine estrone sulfate;Pipestrone	C22H32N2O5S	436.56	Endocrine system	Menopause	Estrogen/progestogen Receptor agonist
155	Gabapentin HCl	Gabapentin hydrochloride;Neurontin HCl	C9H17NO2·HCl	207.7	Nervous system	Epilepsy; Neuralgia; Neuropathic pain; Postherpetic neuralgia	GABA Receptor agonist;Calcium Channel
156	Risperidal	R 64 766;Risperidone	C23H27FN4O2	410.48	Nervous system	Aggression; Autistic disorder; Bipolar disorders; Dementia; Schizophrenia	5-HT Receptor antagonist; Adrenergic Receptor antagonist; Dopamine Receptor antagonist
157	Baloxavir marboxil	S-033188	C27H23F2N3O7S	571.55	Immune system/Infection	influenza A and B virus infection	Others
158	Venlafaxine hydrochloride	Wy 45030 hydrochloride;Venlafaxine HCl	C17H28CLNO2	313.86	Nervous system	Generalised Anxiety Disorder; Major Depressive Disorder; Panic Disorder; Social Phobia	5-HT Receptor antagonist
159	Finasteride	MK-906	C23H36N2O2	372.55	Reproductive system	Alopecia; Benign prostatic hyperplasia	Reductase inhibitor
160	Demecarium bromide	BC-48	C32H52Br2N4O4	716.59	Others	chronic open-angle glaucoma	AChE
161	Progesterone	Pregn-4-ene-3,20-dione	C21H30O2	314.47	Endocrine system	Female infertility	Estrogen/progestogen Receptor agonist; Opioid Receptor antagonist
162	Chlorpropamide	Diabinese	C10H13ClN2O3S	276.74	Nervous system	Diabetes Insipidus; Neurohypophyseal	ABC inhibitor
163	Dimethyl fumarate	DMF	C6H8O4	144.13	Immune system	Plaque psoriasis	Others
164	Delavirdine (mesylate)	U 90152 (mesylate);BHAP-U 90152 (mesylate)	C23H32N6O6S2	552.67	Immune system/Infection	HIV-1 infection	HIV Protease
165	Lenvatinib	E7080	C21H19ClN4O4	426.85	Cancer	Liver Cancer; Renal cell carcinoma; Thyroid Cancer	FGFR inhibitor; PDGFR inhibitor; VEGFR inhibitor
166	17-Beta-Estradiol-3,17-Dipropionate	Estradiol dipropionate;17-Beta-Estradiol-3,17-Dipropionate	C24H32O4	384.52	Respiratory system	vasomotor symptoms and vulvar and vaginal atrophy	Estrogen/progestogen Receptor agonist
167	Valbenazine	NBI-98854	C24H38N2O4	418.57	Nervous system	tardive dyskinesia	Monoamine Transporter
168	Lapatinib ditosylate monohydrate	Lapatinib ditoluenesulfonate monohydrate;Lapatinib tosilate;Lapatinib tosilate hydrate;Tykerb;Tyverb	C29H26ClFN4O4S·2(C7H8O3S)·H2O	943.47	Cancer	Breast Cancer	EGFR inhibitor
169	DL-Adrenaline Hydrochloride	N/A	C9H13NO3·HCl	219.67	Endocrine system	Anaphylaxis; Cardiac Arrest; And Superficial Bleeding	Adrenergic Receptor
170	Pioglitazone hydrochloride	AD 4833;U 72107A;Pioglitazone HCl;U-72107E	C19H20N2O3S·HCl	392.9	Metabolism	Type 2 diabetes mellitus	PPAR agonist
171	Tacrine hydrochloride hydrate	Tacrine;Tetrahydroaminacrine;Tetrahydroaminoacridine	C13H14N2·HCl·XH2O	234.72	Nervous system	Alzheimer's disease	AChR inhibitor
172	Tenofovir alafenamide fumarate	Tenofovir alafenamide hemifumarate;GS-7340 (hemifumarate)	C21H29N6O5P.1/2 C4H4O4	534.5	Infection	HIV-1 infection	HIV Protease
173	Chloroambucil	WR-139013;CB-1348;Chlorambucil	C14H19Cl2NO2	304.22	Cancer	Chronic Lymphocytic Leukemia	DNA Alkylation inhibitor
174	Oxacillin sodium	Oxacillin sodium salt;Oxabel	C19H18N3NaO5S	423.43	Immune system/Infection	Antibiotic	Others
175	Desipramine hydrochloride	Desmethylimipramine;Norimipramine;EX-4355;G-35020;JB-8181;NSC-114901	C18H23ClN2	302.84	Nervous system	Depression	5-HT Receptor antagonist; Adrenergic Receptor
176	Aquacrine	Oestrone;Fluoroethyl;Estrone	C18H22O2	270.37	Endocrine system	Healthy	Estrogen/progestogen Receptor agonist
177	Amikacin	Amikacine;Amikacina;Amikacinum	C22H43N5O13	585.6	Respiratory system/Infection	Cystic Fibrosis-Associated Respiratory Tract Infections; Mycobacterial Infections	ribosome
178	Lapatinib Ditosylate	GW-572016 ditosylate;Lapatinib (GW-572016) Ditosylate;Tykerb ditosylate	C29H26ClFN4O4S·2C7H8O3S	925.46	Cancer	Breast Cancer	EGFR
179	Doxorubicin hydrochloride	Hydroxydaunorubicin hydrochloride;Adriamycin;Doxorubicin (Adriamycin) HCl;NSC 123127	C27H29NO11·HCl	579.99	Cancer	Lymphoma	Topoisomerase
180	Moexipril HCl	Moexipril hydrochloride;RS-10085;CI-925;SPM 925	C27H34N2O7·HCl	535.03	Cardiovascular system	Hypertension	RAAS inhibitor
181	Docetaxel	RP-56976;NSC 628503	C43H53NO14	807.88	Cancer	Breast Cancer; Endometrial Cancer; Gastric Cancer; Head and neck Cancer; Non-small cell lung Cancer; Oesophageal Cancer; Ovarian Cancer; Prostate Cancer	Microtubule Associated
182	Vitamin B12	Cyanocobalamin;Cobalamin	C63H88CoN14O14P	1355.37	Others	Anaemia; Vitamin B Deficiency	Vitamin agonist
183	Levobetaxolol HCl	AL-1577A;(S)-Betaxolol hydrochloride;Levobetaxolol hydrochloride;Betaxon	C18H29NO3·HCl	343.89	Respiratory system	Asthma, chronic obstructive pulmonary disease	Adrenergic Receptor antagonist
184	Oxybutynin hydrochloride	Oxybutynin chloride;Oxybutynin HCl	C22H32ClNO3	393.96	Nervous system	Urinary incontinence	AChR antagonist
185	Epinastine HCl	WAL-801CL HCl;Alesion;Elestat	C16H15N3·HCl	285.77	Immune system	Allergic conjunctivitis	5-HT Receptor inhibitor
186	Tretinoin	all-trans-Retinoic acid;Vitamin A acid;ATRA;Retinoic acid	C20H28O2	300.44	Cancer/Infection	Acne; Acne vulgaris; Acute promyelocytic leukaemia; Photodamage; Warts	Retinoid Receptor agonist
187	Ifosfamide	NSC109724;Isophosphamide	C7H15Cl2N2O2P	261.09	Cancer	Pancreatic Cancer	DNA/RNA Synthesis inhibitor
188	Carboplatin	NSC 241240;JM-8;CBDCA	C6H12N2O4Pt	371.25	Cancer	Cancer	DNA/RNA Synthesis inhibitor
189	Tolbutamide	HLS 831	C12H18N2O3S	270.35	Metabolism	Type 2 Diabetes	Potassium Channel inhibitor
190	Metoclopramide hydrochloride	Metoclopramide HCl;Maxolon	C14H22ClN3O2·HCl	336.26	Others	Chemotherapy-Induced Nausea And Vomiting	5-HT Receptor agonist; AChR antagonist; Dopamine Receptor antagonist
191	Fenoldopam mesylate	SKF-82526 mesylate;Fenoldopam methanesulfonate;Corlopam mesylate;SKF 82526;mesylate	C16H16ClNO3·CH4O3S	401.86	Metabolism	Hypertension; Malignant hypertension; Perioperative hypertension	Dopamine Receptor agonist
192	Fluorometholone Acetate	NSC 47438;Eflone;Oxylone acetate;Flarex	C24H31FO5	418.5	Others	Glucocorticoids and anti-inflammatory drugs	GR inhibitor
193	Fluvoxamine maleate	DU-23000 (maleate);MK-264	C19H25F3N2O6	434.41	Nervous system	Obsessive-Compulsive Disorders; Social Phobia	5-HT Receptor antagonist
194	Etomidate	R 16659	C14H16N2O2	244.29	Nervous system	Indution Of General Anaesthesia And Sedation	GABA Receptor agonist
195	Doxapram hydrochloride monohydrate	Doxapram hydrochloride hydrate;Doxapram HCl	C24H33ClN2O3（C24H30N2O2·ClH·H2O）	432.99	Respiratory system	Respiratory Failure	Potassium Channel inhibitor
196	Zolmitriptan	BW-311C90;311C90	C16H21N3O2	287.36	Nervous system	Cluster Headache; Menstrual Migraine; Migraine	5-HT Receptor agonist
197	Adapalene	CD271	C28H28O3	412.52	Endocrine system/Infection	Acne vulgaris	Retinoid Receptor agonist
198	Mifepristone	RU 38486;RU486;C-1073	C29H35NO2	429.6	Endocrine system	Cushing syndrome; Induced abortion	Estrogen/progestogen Receptor antagonist; GR antagonist
199	Topotecan	SKF 104864A;NSC 609669	C23H23N3O5	421.45	Cancer	small cell lung Cancer, cervical Cancer	topoisomerase
200	Tetrahydrozoline HCl	Tetrahydrozoline hydrochloride;Tetryzoline hydrochloride;Tyzine;Murine Plus	C13H16N2·HCl	236.74	Immune system	sudden cardiac arrest	Adrenergic Receptor agonist
201	D-Biotin	Vitamin H;Biotin;Vitamin B7	C10H16N2O3S	244.31	Others	nutritional supplementation	Vitamin inhibitor
202	Rasagiline	TVP1012;AGN1135	C12H13N	171.24	Nervous system	Parkinson's disease	BCL inhibitor; MAO inhibitor
203	Beclomethasone dipropionate	Beclometasone dipropionate;Beconase;Beclovent;Vancenase	C28H37ClO7	521.04	Respiratory system	Asthma	GR
204	Salbutamol	AH-3365;Albuterol	C13H21NO3	239.31	Respiratory system	Asthma; Exercise-Induced Bronchospasm; And Chronic Obstructive Pulmonary Disease	Adrenergic Receptor agonist
205	Taurocholic acid sodium salt hydrate	Sodium taurocholate hydrate;Taurocholic Acid sodium hydrate	C26H44NNaO7S·xH2O	537.68	Digestive system	cholagogue and cholerectic	Others; Potassium Channel
206	Salbutamol Sulfate	Salbutamol hemisulfate;Albuterol;Albuterol Sulfate;Ventolin Sulfate;Bronchospray	C13H21NO3·H2SO4	337.39	Respiratory system	Asthma; Exercise-induced asthma	Adrenergic Receptor agonist
207	N-Acetyl-L-tyrosine	Ac-Tyr-OH	C11H13NO4	223.23	Others	nutrition support	Others
208	Palonosetron hydrochloride	Palonosetron HCl;RS 25259;RS 25259 197	C19H24N2O·HCl	332.87	Others	Chemotherapy-Induced Nausea And Vomiting; Postoperative Nausea And Vomiting	5-HT Receptor antagonist
209	Phenoxybenzamine hydrochloride	Phenoxybenzamine HCl;NSC 37448;NCI-c01661	C18H23Cl2NO	340.3	Cancer	Pheochromocytoma	Adrenergic Receptor antagonist; CaMK inhibitor
210	Cisapride	(±)-Cisaprid;R 51619;Kaudalit;Kinestase;Prepulsid;Pridesia	C23H29ClFN3O4	465.95	Digestive system	Gastroesophageal Reflux Disease	5-HT Receptor antagonist;Potassium Channel inhibitor;EGFR
211	Flavin mononucleotide	Riboflavin 5'-phosphate sodium;Vitamin B2 Phosphate Sodium Salt;FMN-Na;Riboflavin phosphate sodium;riboflavin-5'-phosphate;FMN	C17H20N4NaO9P	478.33	Others	Vitamin B2 Deficiency	Vitamin inhibitor
212	Gentamycin sulfate	Gentamicin sulfate;NSC-82261;SCH9724	C60H127N15O26S	1506.8	Immune system/Infection	Antibiotic(Types Of Bactirial Infection)	Antibacterial inhibitor; DHFR inhibitor; ribosome inhibitor
213	DL-trihexyphenidyl hydrochloride	Artane;Trihexyphenidyl HCl;Tremin	C20H32ClNO	337.93	Nervous system	Parkinsonian	AChR antagonist
214	Tolazamide	U-17835	C14H21N3O3S	311.4	Metabolism	Type 2 Diabetes	Potassium Channel
215	5-Azacytidine	5-AzaC;Azacitidine;Mylosar;Ladakamycin;NSC 102816	C8H12N4O5	244.2	Cancer	Acute myeloid leukaemia; Chronic myelomonocytic leukaemia; Myelodysplastic syndromes	DNA Methyltransferase inhibitor
216	Cefalexine EP IMpurity B	Cephalexin Impurity B;7-ADCA;7-Aminodesacetoxycephalosporanic acid;Deacetoxycephalosporanic Acid	C8H10N2O3S	214.24	Immune system/Infection	Antibiotics	Others
217	Nalidixic acid sodium salt	Baktogram;Sodium nalidixate	C12H11N2NaO3	254.22	Immune system/Infection	Urinary Tract Infections	Topoisomerase inhibitor
218	6-Mercaptopurine monohydrate	6-Mercaptopurine hydrate;6-Mercaptopurine (6-MP) Monohydrate	C5H6N4OS	170.19	Cancer	Acute Lymphoblastic Leukaemia	DNA/RNA Synthesis inhibitor; Others inhibitor
219	(±) Clopidogrel hydrogen sulfate	Iscover;Clopidogrel hydrogen sulfate;Plavix	C16H16ClNO2S · H2SO4	419.9	Cardiovascular system	Acute coronary syndromes; Angina pectoris; Atherosclerosis; Cardiovascular disorders; Ischaemic heart disorders; Myocardial infarction; Peripheral arterial occlusive disorders; Stroke; Unstable angina pectoris	P2 Receptor antagonist
220	DL-Penicillamine	3-Sulfanylvaline	C5H11NO2S	149.21	Metabolism	Wilson'S Disease; Cystinuria; Scleroderma; Arsenic Poisoning	Others
221	Fosfluconazole	N/A	C13H13F2N6O4P	386.25	Immune system/Infection	Fungal Infections	Antifungal
222	Temozolomide	CCRG 81045;TMZ;NSC 362856;TZM	C6H6N6O2	194.15	Cancer	Anaplastic astrocytoma; Glioma; Malignant melanoma	DNA/RNA Synthesis
223	BI 1744 hydrochloride	Olodaterol hydrochloride;BI-1744 HCl	C21H27ClN2O5	422.9	Respiratory system	Chronic obstructive pulmonary disease	Adrenergic Receptor
224	Dabigatran Etexilate Mesylate	Dabigatran etexilate methanesulfonate;BIBR 1048MS	C34H41N7O5.CH4O3S	723.84	Cardiovascular system	Deep vein thrombosis; Embolism; Pulmonary embolism; Stroke; Venous thromboembolism	Thrombin
225	Apatinib mesylate	Apatinib;YN968D1	C25H27N5O4S	493.57	Cancer	Gastric Cancer	VEGFR; c-RET
226	Cefmenoxime hydrochloride	SCE-1365 hemihydrochloride;Cefmenoxime hemihydrochloride	C32H35ClN18O10S6	1059.58	Immune system/Infection	Cephalosporin Antibiotic	Antibacterial inhibitor; Antifection inhibitor
227	Propantheline bromide	Pro-Banthine;Neometantyl;Neopepulsan	C23H30BrNO3	448.4	Nervous system	Overactive Bladder Associated With Htlv-1	AChR antagonist
228	Mitotan	o,p'-DDD;2,4′-DDD;Mitotane;NCI-C04933	C14H10Cl4	320.04	Cancer	Adrenocortical Carcinoma	AChR
229	Diethylstilbestrol	Stilbestrol;DES	C18H20O2	268.35	Endocrine system	Gonorrheal Vaginitis; Atrophic Vaginitis; Menopausal Symptoms; Postpartum Lactation	Estrogen/progestogen Receptor agonist
230	Sodium etidronate	Didronel	C2H6Na2O7P2	249.99	Cancer	Cancer Metastases; Cancer Pain	Tyrosinase inhibitor
231	Betrixaban hydrochloride(330942-05-7(free base))	PRT054021 hydrochloride	C23H23Cl2N5O3	488.36	Cardiovascular system	Venous thromboembolism	Factor Xa
232	Hydrocortisone acetate	Hydrocortisone 21-acetate;Cortisol 21-acetate	C23H32O6	404.5	Others	Periodontal Disorders	Annexin A; GR
233	Dibucaine hydrochloride	Cinchocaine hydrochloride;Dibucaine HCl;Cinchocaine HCl	C20H30ClN3O2	379.92	Nervous system	Amide Local Anesthetic	AChR inhibitor; Sodium Channel inhibitor
234	Triethylenethiophosphoramide	Thio-TEPA;Tiofosyl;Tiofosfamid	C6H12N3PS	189.22	Cancer	Adenocarcinoma; Cancer metastases; Graft-versus-host disease; Haematological disorders; Papilloma; Solid tumours	DNA Alkylation
235	Clonidine hydrochloride	Clonidine HCl;Catapres	C9H10Cl3N3	266.55	Cardiovascular system	hypertension	Adrenergic Receptor agonist
236	Sodium cromoglycate	FPL-670;Cromolyn sodium;Disodium Cromoglycate;FPL 670 (Cromolyn) Disodium	C23H14Na2O11	512.33	Respiratory system	bronchial asthma	Others inhibitor; Potassium Channel inhibitor
237	Pergolide mesylate salt	LY127809;Pergolide mesylate;Pergolide methanesulfonate	C20H30N2O3S2	410.59	Nervous system	Parkinson's disease	5-HT Receptor antagonist; Adrenergic Receptor agonist; Dopamine Receptor agonist
238	Cefotetan	Apacef	C17H17N7O8S4	575.62	Immune system/Infection	Bacterial infections; Gram-negative infections; Gram-positive infections; Ophthalmic infections; Otorhinolaryngological infections; Respiratory tract infections; Skin and soft tissue infections; Urinary tract infections	Antibacterial
239	Carteolol hydrochloride	OPC-1085 hydrochloride;Carteolol HCl;Arteoptic;Mikelan;Abbott-43326	C16H24N2O3·HCl	328.83	Others	Glaucoma; Ocular Hypertension	Adrenergic Receptor antagonist
240	Tolterodine tartrate	PNU-200583E;Kabi-2234;Detrol LA	C22H31NO·C4H6O6	475.58	Nervous system	Overactive Bladder	AChR antagonist
241	Deoxycholic acid	Desoxycholic acid;Cholanoic Acid;Deoxycholate;Cholerebic;Cholorebic	C24H40O4	392.57	Others	Subcutaneous fat disorders	Endogenous Metabolite; GPCR19
242	Cholic Acid	Cholanic acid;Cholate;Colalin	C24H40O5	408.58	Metabolism	Inborn genetic disorders; Infantile Refsum disease; Peroxisomal disorders; Zellweger syndrome	Endogenous Metabolite
243	Olaparib	KU0059436;AZD2281	C24H23FN4O3	434.46	Cancer	Breast Cancer; Fallopian tube Cancer; Ovarian Cancer; Peritoneal Cancer	PARP
244	Buspirone hydrochloride	Buspirone HCl;Buspar;Narol	C21H32ClN5O2	421.96	Nervous system	Anxiety Disorders; Fibromyalgia	5-HT Receptor antagonist; Dopamine Receptor antagonist
245	Norgestrel	WY-3707;SH-70850;SH-850;FH 122-A	C21H28O2	312.45	Endocrine system	Hormonal Contraceptives	Estrogen/progestogen Receptor agonist
246	Sulfapyridine	2-Sulfapyridine;Sulfidin;Sulfidine	C11H11N3O2S	249.29	Immune system/Infection	Infection	Autophagy
247	Molindone hydrochloride	EN-1733A	C16H24N2O2·HCl	312.84	Nervous system	psychotic disorders	5-HT Receptor antagonist; AChR antagonist; Dopamine Receptor antagonist
248	Enoxacin Sesquihydrate	AT-2266 hydrate;CI-919 hydrate;Enoxacin hydrate	C15H17FN4O3·3/2H2O	347.34	Immune system/Infection	Bacterial Infection	DNA gyrase inhibitor; Topoisomerase inhibitor
249	Gallamine triethiodide	Flaxedil;Benzkurin	C30H60I3N3O3	891.53	Others	Non-Depolarising Muscle Relaxant	AChR antagonist
250	Tetrabenazine	Ro 1-9569;Xenazine	C19H27NO3	317.42	Others	Drug-induced dyskinesia; Huntington's disease; Movement disorders	Dopamine Receptor inhibitor; Others inhibitor
251	Niclosamide	BAY2353;Niclocide	C13H8Cl2N2O4	327.12	Infection	tapeworm infections	STAT inhibitor
252	Flavoxate hydrochloride	DW61;Rec-7-0040;Flavoxate HCl;NSC-114649	C24H26ClNO4	427.92	Others	Urinary Bladder Spasms	AChR antagonist
253	L-Histidine monohydrochloride monohydrat	N/A	C6H12ClN3O3	209.63	Others	accessory substance	Others
254	Levofloxacin	(-)-Ofloxacin;Fluoroquinolone;Levaquin;Cravit;Tavanic	C18H20FN3O4	361.37	Respiratory system/Infection	Acute exacerbations of chronic bronchitis; Acute sinusitis; Anthrax; Bacterial infections; Community-acquired pneumonia; Nosocomial pneumonia; Pneumonia; Prostatitis; Pyelonephritis; Respiratory tract infections; Sinusitis; Skin and soft tissue infections	Topoisomerase inhibitor
255	Upadacitinib	ABT-494	C17H19F3N6O	380.37	Inflammation	Rheumatoid arthritis	JAK inhibitor
256	Orlistat	Ro-18-0647;Tetrahydrolipstatin	C29H53NO5	495.73	Metabolism	Obesity	Fatty Acid Synthase inhibitor; Others inhibitor
257	Clindamycin phosphate	Clindamycin 2-phosphate;U-28508;Clindamycin 2-dihydrogen phosphate;NSC 618653	C18H34ClN2O8PS	504.96	Endocrine system/Infection	Acne	Antibacterial inhibitor; ribosome inhibitor
258	Monobenzone	Benoquin	C13H12O2	200.23	Others	loss of skin color	Tyrosinase inhibitor
259	4-Aminohippuric Acid	p-Aminohippuric acid	C9H10N2O3	194.19	Urinary system	Renal function diagnostic agent.	Amino Acids and Derivatives inhibitor
260	Pilocarpine nitrate	Pilofrin;Pilagan	C11H16N2O2·HNO3	271.27	Others	Xerostomia	AChR antagonist
261	Donepezil	E2020;Aricept;Donepezilo	C24H29NO3	379.5	Nervous system	Alzheimer's disease; Lewy body disease; Vascular dementia	AChR
262	D(+)-Glucose	Glucopyranose;Grape sugar;D-Glucose;Dextrose	C6H12O6	180.16	Others	Supplement	Endogenous Metabolite
263	Thiamine hydrochloride	Thiamine chloride hydrochloride;Vitamin B1 hydrochloride;Thiamine HCl;Vitamin B1	C12H18Cl2N4OS	337.27	Others	Vitamin B1 Deficiency	Vitamin inhibitor
264	Ofloxacin	Hoe-280;DL8280;Floxin;Tarivid;Oxaldin	C18H20FN3O4	361.37	Immune system/Infection	Corneal Ulcer; Infectious Conjunctivitis; Ophthalmic Infections	Topoisomerase inhibitor
265	Tetracycline hydrochloride	Tetracycline HCl;NCI-c55561	C22H24N2O8·HCl	480.9	Infection	bacterial infections such as Rocky Mountain spotted fever, typhus fever, tick fevers, Q fever, rickettsialpox and Brill-Zinsser disease	ribosome
266	Busulfan	Myleran;Busulphan;Sulphabutin	C6H14O6S2	246.3	Cancer	Haematological Malignancies	DNA Alkylation
267	Mepenzolate Bromide	Cantil;Cantilaque;Colibantil	C21H26BrNO3	420.34	Digestive system	adjunctive therapy in the treatment of peptic ulcer	AChR antagonist
268	Ampicillin	D-(-)-α-Aminobenzylpenicillin;Aminobenzylpenicillin;Ampicillin acid;Amcill	C16H19N3O4S	349.4	Immune system/Infection	Infection	Antibacterial
269	(+)-Pilocarpine hydrochloride	Pilocarpine Hydrochloride;Pilocarpine HCl;NSC 5746 HCl	C11H16N2O2·HCl	244.72	Others	Xerostomia	AChR antagonist
270	Propranolol hydrochloride	Propranolol HCl;AY-64043;ICI-45520;NCS-91523	C16H22ClNO2	295.81	Cancer	Haemangioma	Adrenergic Receptor antagonist
271	Acetohexamide	Dymelor;Acetohexamid;Gamadiabet	C15H20N2O4S	324.4	Metabolism	Diabetes Mellitus Type 2	NADPH; Potassium Channel
272	Vecuronium bromide	ORG NC 45	C34H57BrN2O4	637.73	Others	(Muscle Relaxant)To Facilitate Endotracheal Intubation And To Provide Skeletal Muscle Relaxation During Surgery Or Mechanical Ventilation	AChR
273	5-Chloro-2-methoxyprocainamide	Metoclopramide	C14H22ClN3O2	299.8	Others	Radiation Exposure|Enteral Nutrition	Dopamine Receptor
274	Methimazole	Tapazole;Thiamazole	C4H6N2S	114.17	Endocrine system	Hyperthyroidism	Thyroid hormone receptor(THR) inhibitor
275	Levodopa	3,4-Dihydroxyphenylalanine;L-DOPA	C9H11NO4	197.19	Nervous system	Parkinson's disease	Dopamine Receptor agonist
276	Etonogestrel	Implanon;Nexplanon;3-Oxodesogestrel;3-keto-Desogestrel	C22H28O2	324.46	Endocrine system	Contraception	Estrogen/progestogen Receptor agonist
277	Pimozide	R6238	C28H29F2N3O	461.55	Nervous system	Delusional Disorder	Dopamine Receptor antagonist;Potassium Channel inhibitor;Adrenergic Receptor
278	Trioxsalen	Trimethylpsoralen;Trioxysalen;Trisoralen	C14H12O3	228.25	Others	vitiligo	DHFR
279	Varenicline	N/A	C13H15Cl2N3	284.18	Nervous system	Smoking withdrawal	AChR
280	L(+)-Ascorbic acid	Vitamin C;L-Ascorbate;L-Ascorbic acid;Ascorbic acid	C6H8O6	176.12	Metabolism	Scurvy	Vitamin antagonist
281	Nicotinamide	Nicotinic acid amide;Vitamin B3;Niacinamide;Vitamin PP	C6H6N2O	122.12	Endocrine system/Infection	Acne vulgaris	Sirtuin inhibitor
282	Riboflavin	E101;Vitamin B2	C17H20N4O6	376.37	Others	ariboflavinosis (vitamin B2 deficiency)	Vitamin antagonist
283	Chlorpromazine hydrochloride	Chlorpromazine HCl;Sonazine	C17H19ClN2S·HCl	355.32	Cancer	Solid Tumours	5-HT Receptor antagonist; Dopamine Receptor antagonist
284	Disodium monofluorophosphate	Sodium Monofluorophosphate;NSC248	FNa2O3P	143.95	Others	cavities	Phosphatase inhibitor; Phosphorylase inhibitor; PKM inhibitor
285	Pramipexole 2HCl Monohydrate	Mirapex	C10H17N3S·2HCl·H2O	302.26	Others	Parkinson's disease; Restless legs syndrome	Dopamine Receptor agonist
286	Loxapine succinate salt	Loxapine succinate;Loxapac;Cloxazepin;Daxolin	C22H24ClN3O5	445.9	Nervous system	Schizophrenia	5-HT Receptor antagonist; Dopamine Receptor antagonist
287	Lumacaftor	VRT 826809;VX-809	C24H18F2N2O5	452.41	Chromosomal disease	cystic fibrosis	CFTR
288	Rabeprazole Related Compound E	N/A	C18H21N3O2S	343.44	Immune system	Duodenal ulcer; Gastric ulcer	Proton pump inhibitor
289	Valproic Acid	2-Propylpentanoic Acid;VPA;2-Propylvaleric Acid;Sodium valproate;Depakine	C8H16O2	144.21	Nervous system	management of complex partial seizures and simple or complex absence seizures	GABA Receptor activator;Sodium Channel inhibitor;HDAC
290	Cinacalcet hydrochloride	Cinacalcet;AMG-073 hydrochloride;Cinacalcet HCl;AMG-073 HCl	C22H23ClF3N	393.87	Cardiovascular system	Hypercalcaemia; Primary hyperparathyroidism; Secondary hyperparathyroidism	CaSR activator
291	L-Glutamic acid monosodium salt	Monosodium glutamate;MSG;Ajinomoto;Glutacyl;Glutavene	C5H8NO4·Na	169.11	Others	seasoning	GluR
292	Norethindrone	Norethisterone	C20H26O2	298.42	Endocrine system	Menopausal syndrome	Estrogen/progestogen Receptor agonist
293	D-Cycloserine	RO-1-9213	C3H6N2O2	102.09	Infection	Mycobacterium avium complex (MAC) and is also used to treat tuberculosis (TB).	Others
294	Lomustine	NSC 79037;CCNU	C9H16ClN3O2	233.7	Cancer	Glioblastoma	DNA Alkylation inhibitor; Others
295	Danazol	WIN-17757;2,3-Isoxazolethisterone;Danocrine;Chronogyn;Winobanin	C22H27NO2	337.46	Endocrine system	Endometriosis	Androgen Receptor agonist; Estrogen/progestogen Receptor antagonist; GNRH Receptor
296	Dexmedetomidine HCl	(S)-Medetomidine hydrochloride;(+)-Medetomidine hydrochloride;Dexmedetomidine hydrochloride;Precedex	C13H16N2·HCl	236.74	Nervous system	Sedation	Adrenergic Receptor agonist
297	Dronedarone	SR 33589	C31H44N2O5S	556.76	Cardiovascular system	Atrial fibrillation; Atrial flutter	Potassium Channel inhibitor;Sodium Channel inhibitor;Calcium Channel inhibitor
298	Alprostadil	PGE1;Prostaglandin E1	C20H34O5	354.48	Metabolism	Diabetic foot ulcer; Diabetic neuropathies; Peripheral arterial disorders	Prostaglandin Receptor inhibitor
299	Rivastigmine tartrate	SDZ-ENA 713;ENA 713	C14H22N2O2·C4H6O6	400.43	Nervous system	Alzheimer's disease; Dementia	AChR inhibitor
300	Vardenafil hydrochloride trihydrate	Vardenafil HCl Trihydrate;BAY38-9456	C23H32N6O4S·HCl·3H2O	579.11	Nervous system	Erectile dysfunction	PDE inhibitor; PED inhibitor
301	Rosiglitazone maleate	BRL 49653C;BRL 49653	C18H19N3O3S·C4H4O4	473.12	Respiratory system	Type 2 diabetes mellitus	PPAR agonist
302	Paroxetine hydrochloride	BRL29060A;BRL29060 hydrochloride;Paroxetine HCl;FG-7051	C19H21CIFNO3	365.83	Nervous system	Depressive Disorders; Generalised Anxiety Disorder; Major Depressive Disorder; Obsessive-Compulsive Disorders; Panic Disorder; Post-Traumatic Stress Disorders; Premenstrual Dysphoric Disorder; Social Phobia	5-HT Receptor antagonist; AChR inhibitor; GRK inhibitor
303	Piperacetazine	Quide;Psymod;Piperacetazinum	C24H30N2O2S	410.57	Nervous system	Schizophrenia	5-HT Receptor antagonist; Dopamine Receptor antagonist
304	Ciprofloxacin	Bay-09867;Bay o 9867;Ciprobay;Ciproxan	C17H18FN3O3	331.34	Immune system/Infection	Acute sinusitis; Anthrax; Gonorrhoea; Intestinal infections; Intra-abdominal infections; Nosocomial pneumonia; Respiratory tract infections; Skin and soft tissue infections; Typhoid; Urinary tract infections	Topoisomerase inhibitor
305	Chlorzoxazone	Chlorzoxazon;Paraflex	C7H4ClNO2	169.57	Metabolism	Type 2 Diabetes Mellitus	Potassium Channel inhibitor
306	Fludrocortisone acetate	9α-Fluorcortisol acetate;9α-Fludrocortisone acetate;9α-fluorocortisol acetate	C23H31FO6	422.5	Nervous system	Cerebral Salt Wasting Syndrome	Autophagy; Glucocorticoid Receptor
307	Mesna	Mesnum;Sodium 2-mercaptoethanesulfonate;Mesnex;Uromitexan;Mitexan	C2H5NaO3S2	164.18	Others	Cystitis; Urination disorders	Others
308	Mechlorethamine hydrochloride	Chlormethine hydrochloride;Mechlorethamine HCl	C5H12Cl3N	192.51	Immune system/Cancer/Infection	Mycosis Fungoides; Prostate Cancer	DNA/RNA Synthesis inhibitor
309	Ethynyl estradiol	17α-Ethynylestradiol;Ethinyl Estradiol	C20H24O2	296.41	Endocrine system	Contraception; Menopausal Syndrome	Estrogen/progestogen Receptor agonist
310	Lomefloxacin	SC47111A	C17H19F2N3O3	351.35	Immune system	Infectious Conjunctivitis	Topoisomerase inhibitor
311	Toremifene citrate	NK 622;FC 1157a;NSC 613680	C32H36ClNO8	598.08	Cancer	Breast Cancer	Estrogen/progestogen Receptor modulator
312	Entacapone	OR-611	C14H15N3O5	305.29	Others	Parkinson's disease	Transferase inhibitor
313	Dicyclomine hydrochloride	N/A	C19H36ClNO2	345.95	Digestive system	Intestinal Hypermotility；Irritable Bowel Syndrome	AChR antagonist
314	Trospium chloride	Sanctura;Spasmex	C25H30ClNO3	427.97	Urinary system	Overactive bladder	AChR antagonist
315	Fesoterodine fumarate	SPM 907;Toviaz	C26H37NO3·C4H4O4	527.65	Urinary system	Overactive bladder	AChR antagonist
316	Cyclobenzaprine hydrochloride	MK130 hydrochloride;Cyclobenzaprine HCl	C20H22ClN	311.86	Nervous system	Musculoskeletal Pain; Spasm	5-HT Receptor antagonist
317	Teniposide	VM26;NSC 122819	C32H32O13S	656.66	Cancer	Acute Lymphocytic Leukemia (All); Hodgkin'S Lymphoma; Certainbrain Tumours	Topoisomerase inhibitor
318	Miglitol	BAY-m1099;BAY1099	C8H17NO5	207.22	Metabolism	Type 2 diabetes mellitus	Others inhibitor
319	Sodium Phenylbutyrate	TriButyrate;Sodium 4-phenylbutyrate;Buphenyl	C10H11NaO2	186.18	Cardiovascular system	Hyperammonaemia	HDAC inhibitor
320	Raloxifene hydrochloride	LY139481 hydrochloride;LY156758 hydrochloride;Raloxifene HCl;LY156758 (Keoxifene) HCl;Keoxifene hydrochloride	C28H28ClNO4S	510.04	Cancer	Breast Cancer; Fracture; Postmenopausal osteoporosis	Estrogen/progestogen Receptor antagonist; MAO antagonist; Others antagonist
321	Olodaterol	BI1744;Striverdi Respimat	C21H26N2O5	386.45	Respiratory system	Chronic obstructive pulmonary disease	Adrenergic Receptor
322	Cisplatin	cis-Diaminodichloroplatinum;CDDP	H6Cl2N2Pt	300.05	Cancer	metastatic testicular tumors, metastatic ovarian tumors and advanced bladder Cancer.	DNA/RNA Synthesis
323	Aripiprazole	OPC-14597	C23H27Cl2N3O2	448.39	Nervous system	Autistic disorder; Bipolar disorders; Gilles de la Tourette's syndrome; Major depressive disorder; Schizophrenia	5-HT Receptor agonist
324	Crizotinib	PF-02341066	C21H22Cl2FN5O	450.34	Cancer	Non-small cell lung Cancer	ALK; c-Met/HGFR
325	Calcium α-D-heptagluconate hydrate	Calcium glucoheptonate	C14H26CaO16	490.42	Others	Water and electricity media disorder	Others
326	Pemetrexed disodium	LY231514 disodium;Pemetrexed;LY-231514	C20H19N5Na2O6	471.37	Cancer	Mesothelioma; Non-small cell lung Cancer	DHFR inhibitor; DNA/RNA Synthesis inhibitor
327	L-Glutamine	L-Glutamic acid 5-amide	C5H10N2O3	146.14	Chromosomal disease	Short bowel syndrome; Sickle cell anaemia	GluR
328	Vinblastine sulfate	Vincaleukoblastine sulfate salt;NSC49842	C46H58N4O9·H2SO4	909.06	Cancer	Solid Tumors；Central Nervous system Tumors	AChR inhibitor
329	threonine	L-Threonine	C4H9NO3	119.12	Others	Maintain protein balance	Others
330	Dutasteride	GI 198745;GG 745	C27H30F6N2O2	528.53	Endocrine system	Benign prostatic hyperplasia	Reductase inhibitor
331	Abemaciclib	LY2835219;CDK4/6 dual inhibitor	C27H32F2N8	506.59	Cancer	Breast Cancer	CDK inhibitor
332	Vemurafenib	PLX4032;RO5185426;RG7204	C23H18ClF2N3O3S	489.92	Cancer	Malignant melanoma	ACK; MAPK; Raf; Tyrosine Kinases
333	L-Valine	N/A	C5H11NO2	117.14	Metabolism	Insulin resistance	Others
334	histidine	L-Hisidine;Glyoxaline-5-alanine;L-(-)-Histidine	C6H9N3O2	155.15	Immune system	rheumatoid arthritis	Mitochondrial Metabolism
335	phenylalanine	(S)-2-Amino-3-phenylpropionic acid;L-Phenylalanine;3-Phenyl-L-alanine	C9H11NO2	165.19	Immune system	Depression, vitiligo	Calcium Channel antagonist
336	L-Leucine	(S)-Leucine;Leu	C6H13NO2	131.17	Others	trauma or severe stress	mTOR
337	MLN9708	Ixazomib Citrate	C20H23BCl2N2O9	517.12	Cancer	Multiple myeloma	Proteasome inhibitor
338	Ixazomib	MLN2238	C14H19BCl2N2O4	361.03	Cancer	Multiple myeloma	Proteasome inhibitor;Caspase
339	Raltegravir potassium	MK 0518 potassium salt;Raltegravir potassium salt	C20H20FN6O5·K	482.51	Immune system/Infection	Hiv-1 Infections	HIV Protease inhibitor; Integrase inhibitor
340	Bimatoprost	AGN 192024	C25H37NO4	415.57	Others	Glaucoma; Hypotrichosis; Ocular hypertension	Others; Prostaglandin Receptor
341	Succimer	DMSA;Dimercaptosuccinic acid;meso-2,3-dimercaptosuccinic acid	C4H6O4S2	182.22	Others	Lead Poisoning	Others
342	Ulipristal acetate	CDB-2914;Ulipristal	C30H37NO4	475.62	Cancer	Pregnancy; Uterine leiomyoma	Estrogen/progestogen Receptor
343	Droxidopa	DOPS;SM5688;L-DOPS	C9H11NO5	213.19	Nervous system	Amyloid polyneuropathy; Dizziness; Intradialytic hypotension; Orthostatic hypotension	Adrenergic Receptor inhibitor
344	Dexmedetomidine	N/A	C13H16N2	200.28	Nervous system	Sedation	Adrenergic Receptor agonist
345	Dienogest	STS 557	C20H25NO2	311.42	Endocrine system	Endometriosis; Menopausal syndrome; Pregnancy	Estrogen/progestogen Receptor agonist
346	Dalasetron Mesylate Hydrate	Dolasetron Mesylate hydrate	C20H26N2O7S	438.49	Others	Nausea And Vomiting	5-HT Receptor antagonist
347	Tauroursodeoxycholic Acid	Taurolite;UR 906;Tauroursodeoxycholate;TUDCA;Ursodeoxycholyltaurine	C26H45NO6S	499.7	Others	cholesterol gallstones	P450
348	Bazedoxifene acetate	WAY-TES 424;TSE 424;WAY-140424	C32H38N2O5	530.67	Endocrine system	Postmenopausal Osteoporosis	Estrogen/progestogen Receptor inhibitor
349	Prucalopride	R-93877	C18H26ClN3O3	367.87	Metabolism	Constipation	5-HT Receptor agonist
350	Pitavastatin calcium	NK-104;Pitavastatin hemicalcium;P-872441;itavastatin;nisvastatin	C50H46CaF2N2O8	880.98	Nervous system/Metabolism	Dyslipidaemias; Hypercholesterolaemia; Hyperlipidaemia	Others inhibitor
351	Alosetron hydrochloride	GR 68755;GR 68755X;GR 68755C;Lotronex	C17H19ClN4O	330.81	Nervous system	Irritable bowel syndrome	5-HT Receptor antagonist
352	Cabazitaxel	RPR-116258A;taxoid XRP6258;XRP6258;TXD 258	C45H57NO14	835.93	Cancer	Prostate Cancer	Microtubule Associated inhibitor
353	Pazopanib	GW786034	C21H23N7O2S	437.52	Cancer	Renal cell carcinoma; Sarcoma	c-Kit inhibitor; PDGFR inhibitor; VEGFR inhibitor
354	L-Aspartic acid	Asparagic acid;Aspatofort	C4H7NO4	133.1	Immune system	i.e. ergogenic aids	Others
355	Levomilnacipran	N/A	C15H22N2O	246.34	Nervous system	Major depressive disorder	Norepinephrine inhibitor
356	Triclabendazole	CGA89317	C14H9CI3N2OS	359.66	Others	Vet Drug	Microtubule Associated inhibitor
357	Neratinib	HKI-272	C30H29ClN6O3	557.04	Cancer	Breast Cancer	EGFR; HER
358	Avanafil	TA1790	C23H26ClN7O3	483.95	Reproductive system	Erectile dysfunction	PDE inhibitor
359	serine	(S)-2-Amino-3-hydroxypropanoic acid;(S)-Serine;(-)-Serine;L-Serine	C3H7NO3	105.09	Others	natural moisturizing agent	Endogenous Metabolite
360	Dolutegravir sodium	GSK-1349572A;GSK1349572	C20H18F2N3NaO5	441.36	Immune system/Infection	HIV-1 infections	HIV Protease inhibitor
361	17 alpha-propionate	CB-03-01;Cortexolone 17α-propionate;Clascoterone;Cortexolone 17 alpha-propionate	C24H34O5	402.52	Endocrine system	Acne vulgaris	Androgen Receptor antagonist
362	Verteporfin	CL 318952;BPD-MA	C41H42N4O8	718.79	Others	Age-related macular degeneration; Choroidal neovascularisation	VDA inhibitor
363	Bethanechol chloride	Carbamyl-β-methylcholine chloride;Myocholine;(±)-Bethanechol;Urecholine	C7H17N2O2·Cl	196.68	Nervous system	Urinary Retention	AChR agonist
364	Thioguanine	6-Thioguanine;Thioguanine；2-Amino-6-purinethiol;2-Amino-6-mercaptopurine;6-TG	C5H5N5S	167.2	Cancer	remission induction and remission consolidation treatment of acute nonlymphocytic leukemias	DNA Methyltransferase inhibitor;DUB
365	cysteine	L-Cysteine;Thioserine;L-(+)-Cysteine	C3H7NO2S	121.15	Immune system	Anti-glomerular basement membrane disease; Thrombotic thrombocytopenic purpura; Transplant rejection	Endogenous Metabolite
366	Nordihydroguaiaretic acid	NDGA;Dihydronorguaiaretic Acid	C18H22O4	302.37	N/A	N/A	Antioxidant
367	Palbociclib Isethionate	PD 0332991 isethionate;Palbociclib (PD0332991) Isethionate	C24H29N7O2·C2H6O4S	573.66	Cancer	Breast Cancer	CDK
368	Carmustine	bis-chloroethylnitrosourea;BCNU;BiCNU;Gliadel;Carmubris;Nitrumon	C5H9Cl2N3O2	214.05	Cancer	Glioma	DNA Alkylator/Crosslinker
369	Quetiapine Fumarate	ICI-204636	C46H54N6O8S2	883.09	Nervous system	Bipolar depression; Bipolar disorders; Major depressive disorder; Manic episodes; Schizophrenia	5-HT Receptor antagonist; Adrenergic Receptor antagonist; Dopamine Receptor antagonist
370	Ropinirole hydrochloride	SKF 101468 hydrochloride;Ropinirole HCl;SKF-101468A	C16H24N2O·HCl	296.84	Immune system	Parkinson's disease; Restless legs syndrome	Dopamine Receptor antagonist
371	Selenomethionine	DL-Selenomethionine;Seleno-DL-methionine	C5H11NO2Se	196.11	Others	Supplement	Amino Acids and Derivatives
372	proline	L-Proline;L-(-)-Proline	C5H9NO2	115.13	Others	Malnutrition, protein deficiency, severe gastrointestinal disease, burns and protein replacement after surgery	Endogenous Metabolite
373	Solifenacin succinate	YM905	C23H26N2O2·C4H6O4	480.56	Urinary system	Overactive bladder	AChR antagonist
374	Diphemanil mesylate	Diphenmanil methylsulfate;Diphemanil Methylsulfate	C20H24N·CH3O4S	389.51	Others	Muscarinic Poisoning	AChR antagonist
375	Atropine sulfate	Sulfatropinol;Atropette;Tropintran	2C17H23NO3·H2SO4	676.82	Others	For the treatment of poisoning by susceptible organophosphorous nerve agents having anti-cholinesterase activity (cholinesterase inhibitors) as well as organophosphorous or carbamate insecticides	AChR antagonist
376	Vandetanib	ZD6474	C22H24BrFN4O2	475.31	Cancer	Thyroid Cancer	EGFR; VEGFR
377	Medroxyprogesterone Acetate	Medroxyprogesterone (acetate);Medroxyprogesterone 17-acetate;Farlutin;NSC-26386;Metigestrona;Provera	C24H34O4	386.54	Endocrine system	Contraception; Pain	Estrogen/progestogen Receptor agonist
378	Dacarbazine	Imidazole Carboxamide;DTIC-Dome	C6H10N6O	182.18	Cancer	Malignant Melanoma; Hodgkin'S Lymphoma; Sarcoma; And Islet Cell Carcinoma Of The Pancreas.	DNA/RNA Synthesis inhibitor
379	Paclitaxel	Taxol;NSC 125973	C47H51NO14	853.92	Cardiovascular system	Coronary artery restenosis	Microtubule
380	Levonorgestrel	D-Norgestrel	C21H28O2	312.45	Others	Pregnancy	Estrogen/progestogen Receptor agonist; Others
381	Etoposide	VP-16-213;VP-16	C29H32O13	588.56	Cancer	refractory testicular tumors;small cell lung Cancer;lymphoma, non-lymphocytic leukemia, glioblastoma multiforme	Topoisomerase
382	Doxazosin mesylate	UK 33274 mesylate	C24H29N5O8S	547.58	Endocrine system	Benign Prostatic Hyperplasia; Hypertension	Adrenergic Receptor agonist
383	Atazanavir sulfate	BMS-232632 sulfate;BMS-232632	C38H52N6O7·H2SO4	802.93	Immune system/Infection	Hiv Infection	HIV Protease inhibitor
384	Galanthamine HBr	Galantamine hydrobromide;Galanthamine hydrobromide	C17H21NO3·HBr	368.27	Nervous system	Alzheimer's disease	AChR inhibitor
385	Lapatinib	GW572016;GSK572016	C29H26ClFN4O4S	581.06	Cancer	Breast Cancer	EGFR
386	Panthenol	DL-Pantothenyl alcohol;DL-Panthenol;DL-Pantothenol	C9H19NO4	205.26	Others	Vitamin B5 Deficiency	Vitamin
387	Fludarabine	NSC 118218;F-ara-A;Fludarabinum	C10H12FN5O4	285.23	Cancer	Chronic lymphocytic leukaemia; Mantle-cell lymphoma; Non-Hodgkin's lymphoma	STAT; DNA/RNA Synthesis
388	Gemcitabine HCl	Gemcitabine Hydrochloride;LY 188011 hydrochloride;LY188011;Gemzar	C9H11F2N3O4·HCI	299.66	Cancer	Biliary Cancer; Bladder Cancer; Breast Cancer; Non-small cell lung Cancer; Ovarian Cancer; Pancreatic Cancer	DNA/RNA Synthesis
389	Ibrutinib	PCI-32765	C25H24N6O2	440.5	Cancer	Chronic lymphocytic leukaemia; Graft-versus-host disease; Mantle-cell lymphoma; Marginal zone B-cell lymphoma; Waldenstrom's macroglobulinaemia	BTK; Src; Tyrosine Kinases
390	Niraparib tosylate	MK-4827 (tosylate);Niraparib (MK-4827) tosylate;MK 4827 tosylate	C19H20N4O·C7H8O3S	492.59	Cancer	Fallopian tube Cancer; Ovarian Cancer; Peritoneal Cancer	PARP inhibitor
391	Aprepitant	L-754030;MK-869;MK-0869;Aprepitant`	C23H21F7N4O3	534.43	Nervous system	Chemotherapy-induced nausea and vomiting; Postoperative nausea and vomiting	Neurokinin 1 antagonist
392	Afatinib Dimaleate	Afatinib;BIBW2992;BIBW 2992MA2;Afatinib (BIBW2992) Dimaleate	C32H33ClFN5O11	718.08	Cancer	Non-small cell lung Cancer	EGFR inhibitor; HER inhibitor
393	Empagliflozin	BI 10773	C23H27ClO7	450.91	Metabolism	Cardiovascular disorders; Type 2 diabetes mellitus	SGLT inhibitor
394	Nintedanib	BIBF 1120;Intedanib	C31H33N5O4	539.62	Cancer	Idiopathic pulmonary fibrosis; Non-small cell lung Cancer	FLT; Src; VEGFR; PDGFR; FGFR
395	Cabozantinib Malate	Cabozantinib;Cabozantinib S-malate;XL184	C32H30FN3O10	635.59	Cancer	Liver Cancer; Renal cell carcinoma; Thyroid Cancer	c-Kit; c-Met/HGFR; TAM Receptor; VEGFR
396	Naloxone hydrochloride	Naloxone HCl	C19H21NO4·HCl	363.84	Nervous system	Opioid abuse	Opioid Receptor agonist
397	Regorafenib	BAY 73-4506;Fluoro-Sorafenib	C21H15ClF4N4O3	482.82	Cancer	Colorectal Cancer; Gastrointestinal stromal tumours; Liver Cancer	c-Kit; c-RET; Raf; VEGFR
398	Alpelisib	BYL-719	C19H22F3N5O2S	441.47	Cancer	postmenopausal women, and men, with advanced or metastatic breast Cancer	PI3K
399	Methylene Blue	CI-52015;methylthioninium chloride;Basic Blue 9;Tetramethylthionine chloride	C16H18ClN3S	319.85	Others	Haemoglobinopathies	Microtubule Associated;Others
400	Proguanil hydrochloride	Paludrine hydrochloride;Chlorguanide hydrochloride;Chloroquanil	C11H17Cl2N5	290.19	Immune system/Infection	Malaria	DNA/RNA Synthesis inhibitor;Electron transport inhibitor
401	Crisaborole	PF-06930164;AN-2728	C14H10BNO3	251.05	Immune system	Atopic dermatitis	PDE
402	Larotrectinib sulfate	ARRY-470 (sulfate);LOXO-101 (sulfate);Larotrectinib (LOXO-101) sulfate;ARRY-470;Larotrectinib;LOXO-101 sulfate	C21H22F2N6O2·H2O4S	526.51	Cancer	Solid tumours	Trk receptor inhibitor
403	Stiripentol	BCX2600;Diacomit	C14H18O3	234.29	Nervous system	Myoclonic epilepsies	P450 inhibitor
404	Capastat sulfate	Capreomycin sulfate	C25H46N14O11S	752.76	Respiratory system/Infection	Tuberculosis	ribosome inhibitor
405	Hydroxyhexamide	(±)-Hydroxyhexamid	C15H22N2O4S	326.41	Metabolism	Type 2 diabetes mellitus	Potassium Channel
406	Estramustine phosphate sodium	Estramustine phosphate disodium;Ro 21-8837/001	C23H30Cl2NNa2O6P	564.35	Cancer	Advanced prostate Cancer	Microtubule Associated
407	Dapagliflozin ((2S)-1,2-propanediol, hydrate)	BMS-512148 (2S)-1,2-propanediol, hydrate;Dapagliflozin ((2S)-1,2-propanediol, hydrate);Dapagliflozin propanediol monohydrate	C24H35ClO9	502.98	Metabolism	diabetes	SGLT
408	Flibanserin	BIMT-17BS;BIMT-17;Girosa	C20H21F3N4O	390.41	Nervous system	Female sexual dysfunction	5-HT Receptor;Dopamine Receptor
409	Safinamide mesylate	PNU-151774E,FCE28073;EMD 1195686 mesylate;NW-1015;PNU-151774E	C18H23FN2O5S	398.45	Others	Parkinson's disease	MAO
410	Desvenlafaxine succinate hydrate	O-Desmethylvenlafaxine succinate hydrate;Desvenlafaxine Succinate;WY 45233 Succinate	C20H33NO7	399.48	Nervous system	Major depressive disorder	5-HT Receptor;Norepinephrine
411	AHU377	AHU 377;AHU-377;Sacubitril	C24H29NO5	411.49	Cardiovascular system	reduce the risk of cardiovascular events in patients with chronic heart failure (NYHA Class II-IV)	Others
412	Dinoprost Tromethamine	PGF2α THAM;Prostaglandin F2α THAM;Dinoprost tromethamine salt;Dinolytic;Zinoprost;Prostin F2 alpha	C24H45NO8	475.62	Others	Headache	Prostaglandin Receptor
413	Propacetamol Hydrochloride	Propacetamol HCL	C14H21ClN2O3	300.78	Nervous system	fever/analgesia	Others
414	Acrivastine	BW825C;Semprex;Acrivastin	C22H24N2O2	348.44	Inflammation	seasonal allergic rhinitis	Histamine Receptor antagonist
415	Netupitant	CID 6451149;Ro 67-31898/000	C30H32F6N4O	578.59	Others	prevention of acute and delayed vomiting and nausea associated with Cancer chemotherapy including highly emetogenic chemotherapy.	Neurokinin 1
416	Pipobroman	Vercyte;Amedel;A-8103	C10H16Br2N2O2	356.06	Cancer	polycythaemia vera and refractory chronic myeloid leukaemia.	Others
417	Atracurium besylate	BW-33A;51W89;Tracrium	C65H82N2O18S2	1243.49	Nervous system	Muscle hypertonia	AChR
418	Ixabepilone	BMS 247550;BMS 247550-1;Azaepothilone B;Ixempra	C27H42N2O5S	506.7	Cancer	Breast Cancer	Microtubule Associated inhibitor
419	Ethacrynic acid	Etacrynic Acid;Hydromedin;Edecrin	C13H12Cl2O4	303.14	Cardiovascular system	high blood pressure	NKCC inhibitor;GST inhibitor
420	Desoximetasone	Desoxymethasone;Desoximetasonum;Topicort;Desoximetasona	C22H29FO4	376.46	Immune system	Plaque psoriasis	Others
421	Balsalazide disodium salt dihydrate	Balsalazide disodium dihydrate;Balsalazide sodium hydrate;Balsalazide disodium	C17H17N3Na2O8	437.31	Inflammation/Digestive system	Ulcerative colitis	STAT
422	Medroxyprogesterone	N/A	C22H32O3	344.49	Endocrine system	treat secondary amenorrhea, reduce the incidence of endometrial hyperplasia in postmenopausal women, and to treat abnormal uterine bleeding due to hormonal imbalance	Estrogen/progestogen Receptor
423	Sulfaphenazole	Depocid;Depotsulfonamide;Plisulfan;Raziosulfa	C15H14N4O2S	314.36	Immune system/Infection	Bacterial infections; Gram-negative infections; Gram-positive infections; Ophthalmic infections; Otorhinolaryngological infections; Respiratory tract infections; Skin and soft tissue infections; Urinary tract infections	P450 inhibitor
424	Isoetharine mesylate salt	Isoetarine mesilate	C14H25NO6S	335.42	Others	β-adrenergic receptor agonist.	Adrenergic Receptor; Others
425	Umeclidinium bromide	GSK573719A	C29H34BrNO2	508.49	Nervous system	Chronic obstructive pulmonary disease	AChR
426	Dolasetron	MDL-73147	C19H20N2O3	324.38	Others	Nausea and vomiting	5-HT Receptor
427	Pentagastrin	ICI-50123	C37H49N7O9S	767.89	Digestive system	Gastric secretion function examination of atrophic gastritis	Others
428	Oxymetholone	Protanabol;Oximetolona;Nastenon	C21H32O3	332.48	Others	Anaemia	Others
429	Cefotiam Hexetil Hydrochloride	N/A	C27H37N9O7S3.2ClH	768.77	Immune system/Infection	Antibiotics	Antibacterial inhibitor
430	Cabozantinib hydrochloride (849217-68-1(free base))	XL184;BMS-907351	C28H25ClFN3O5	537.96	Cancer	Liver Cancer; Renal cell carcinoma; Thyroid Cancer	c-Kit;c-Met/HGFR;TAM Receptor;VEGFR;ROR
431	Glecaprevir	ABT-493	C38H46F4N6O9S	838.87	Infection	chronic hepatitis C virus (HCV) genotype 1, 2, 3, 4, 5 or 6 infection	HCV Protease
432	Abiraterone	CB-7598	C24H31NO	349.51	Cancer	PCa(prostatic Cancer)	P450 inhibitor
433	Vilazodone HCl	SB659746A;EMD 68843;Vilazodone Hydrochloride	C26H27N5O2·HCl	477.99	Nervous system	Major depressive disorder	5-HT Receptor inhibitor; Others agonist
434	Afloqualone	HQ-495	C16H14FN3O	283.3	Others	Indicated for use as a supplement to intravenous solutions given for Total Parenteral Nutrition (TPN). Administration helps to maintain plasma levels and to prevent depletion of endogenous stores and subsequent deficiency symptoms.	GABA Receptor
435	Silver sulfadiazine	Flamazine;Silvadene;Dermazin	C10H9AgN4O2S	357.14	Immune system/Infection	Partial Thickness And Full Thicknessburns To Prevent Infection	Antibiotic inhibitor
436	Chlorotrianisene	tri-p-anisylchloroethylene;tris(p-methoxyphenyl)chloroethylene;TACE;CTA	C23H21ClO3	380.86	Endocrine system/Cancer	Menopausal Symptoms; Estrogen Deficiency; And Prostate Cancer	Estrogen/progestogen Receptor agonist
437	Vismodegib	GDC-0449;Erivedge;RG 3616	C19H14Cl2N2O3S	421.3	Cancer	Basal cell Cancer	Hedgehog/Smoothened;ABC
438	Binimetinib	ARRY-162;ARRY-438162;MEK162	C17H15BrF2N4O3	441.23	Cancer	Malignant melanoma	MEK inhibitor
439	Palbociclib hydrochloride	PD 0332991 hydrochloride;Palbociclib (PD-0332991) HCl	C24H29N7O2·HCl	483.99	Cancer	Breast Cancer	CDK
440	Ivacaftor	VX-770;Ivacaftor (VX-770)	C24H28N2O3	392.49	Chromosomal disease	Cystic fibrosis	CFTR
441	Trametinib	JTP-74057;GSK1120212	C26H23FIN5O4	615.39	Cancer	Malignant melanoma; Non-small cell lung Cancer	MEK
442	Betaine	trimethylglycine;glycine betaine;lycine;oxyneurine;Abromine	C5H11NO2	117.15	Metabolism	Homocystinuria	Others
443	Cevimeline hydrochloride hemihydrate	N/A	C20H38Cl2N2O3S2	489.55	Nervous system	Xerostomia	AChR antagonist
444	Glycopyrrolate	Glycopyrronium bromide;Glycopyrrolate bromide;Robinul;Gastrodyn	C19H28BrNO3	398.33	Nervous system	Chronic obstructive pulmonary disease	AChR antagonist
445	R788 Disodium	Fostamatinib Disodium;R788(Disodium);R788 (Fostamatinib) Disodium;Tamatinib Fosdium	C23H24FN6O9P·2Na	624.42	Cardiovascular system	Idiopathic thrombocytopenic purpura	Syk inhibitor
446	Dabrafenib	GSK2118436;GSK2118436A	C23H20F3N5O2S2	519.56	Cancer	Malignant melanoma; Non-small cell lung Cancer	Raf
447	LY2835219	Abemaciclib methanesulfonate;LY2835219 (methanesulfonate);abemaciclib mesylate;LY2835219 mesylate	C27H32F2N8·CH4O3S	602.7	Cancer	Breast Cancer	CDK inhibitor
448	Bexarotene	LGD1069;Targretin;Ro 26-4455	C24H28O2	348.49	Cancer	Cutaneous T-cell lymphoma	Retinoid Receptor inhibitor
449	Amikacin Sulfate Salt	N/A	C22H45N5O17S	683.68	Immune system/Infection	Bacterial Infections	ribosome inhibitor
450	Retinol	all-trans-Retinol;Vitamin A1;Vitamin A;Alphalin	C20H30O	286.45	Endocrine system/Cancer/Infection	Acne; Acne Vulgaris; Acute Promyelocytic Leukaemia; Photodamage; Warts	VA
451	Brimonidine Tartrate	AGN190342 (tartrate);UK 14304 (tartrate);304 tartrate;AGN190342 tartrate;UK14304 tartrate	C15H16BrN5O6	442.22	Others	Glaucoma; Ocular hypertension	Adrenergic Receptor agonist
452	Bepridil hydrochloride	CERM 1978	C24H35ClN2O	403	Cardiovascular system	Angina pectoris; Tachycardia	Calcium Channel
453	Eslicarbazepine Acetate	BIA 2-093;Zebinix;Exalief;Stedesa;Aptiom	C17H16N2O3	296.32	Nervous system	Partial epilepsies	Beta-secretase; Sodium Channel
454	Afatinib	BIBW2992	C24H25ClFN5O3	485.94	Cancer	Non-small cell lung Cancer	EGFR; HER
455	Minoxidil sulphate	U-58838	C9H15N5O4S	289.31	Others	Treatment of male pattern hair loss and alopecia areata	Others
456	Fluoromethalone	Fluorometholone;Oxylone;Cortilet;Delmeson	C22H29FO4	376.46	Immune system	Skin diseases; Allergic and inflammatory eye disease	Glucocorticoid Receptor
457	Esomeprazole Sodium	(S)-Omeprazole sodium	C17H18N3O3S·Na	367.4	Digestive system/Immune system	Dyspepsia; Peptic Ulcer Disease; Gastroesophageal Reflux Disease; Zollinger-Ellison Syndrome	ATPase inhibitor
458	Doxercalciferol	1.alpha.-Hydroxyvitamin D2;1α-hydroxyvitamin D2;Hectorol;TSA 840	C28H44O2	412.65	Endocrine system	Hyperparathyroidism	Others
459	Nelarabine	GW 506U78;Nelzarabine;506U78	C11H15N5O5	297.27	Cancer	Precursor cell lymphoblastic leukaemia-lymphoma; T-cell lymphoma	DNA/RNA Synthesis inhibitor
460	Eliglustat	Genz 99067;GENZ-112638	C23H36N2O4	404.54	Chromosomal disease	Gaucher's disease type I	Transferase inhibitor
461	Tolcapone	Ro 40-7592;Tasmar	C14H11NO5	273.24	Nervous system	Parkinson's disease	Transferase inhibitor
462	Hodostin	Neostigmine methyl sulfate;Normastigmin;Syntostigmin	C13H22N2O6S	334.39	Others	Myasthenia Gravis	AChR inhibitor
463	Anisotropine Methylbromide	N/A	C17H32BrNO2	362.35	Digestive system/Inflammation	peptic ulcer	AChR;Prostaglandin Receptor
464	Naloxegol oxalate	AZ-13337019 oxalate;NKTR-118 oxalate;AZ 13337019;NKTR-118	C36H55NO15	741.83	Metabolism	Constipation	P450 inhibitor
465	Naratriptan hydrochloride	GR-85548A hydrochloride;Naratriptan HCl;Amerge;Naramig	C17H25N3O2S·HCl	371.93	Nervous system	Migraine	5-HT Receptor agonist
466	Lomefloxacin hydrochloride	Lomefloxacin HCl;Maxaquin;Okacyn	C17H20ClF2N3O3	387.81	Immune system/Infection	Infectious Conjunctivitis	Topoisomerase inhibitor
467	Niraparib	MK-4827	C19H20N4O	320.39	Cancer	Fallopian tube Cancer; Ovarian Cancer; Peritoneal Cancer	Others inhibitor; PARP inhibitor
468	Albendazole Oxide	Ricobendazole;Albendazole sulfoxide	C12H15N3O3S	281.33	Others	vermifuge	Microtubule Associated inhibitor
469	Tasimelteon	VEC-162;BMS-214778	C15H19NO2	245.32	Nervous system	Circadian rhythm sleep disorders	Melatonin Receptor agonist;MT receptor
470	Choline Fenofibrate	ABT-335;Trilipix	C22H28ClNO5	421.91	Metabolism	Hyperlipidaemia	P450; PPAR
471	Econazole nitrate	NSC 243115	C18H15Cl3N2O·HNO3	444.7	Immune system/Infection	Fungalinfection	Antifection inhibitor
472	Calcifediol	25-hydroxy Vitamin D3;RO 8-8892;U 32070E	C27H44O2	400.64	Endocrine system	Secondary hyperparathyroidism	Vitamin
473	Calcitriol	1,25-Dihydroxyvitamin D3;RO215535;Topitriol;Rocaltrol;Calcijex	C27H44O3	416.64	Endocrine system	Hyperparathyroidism; Hypocalcaemia; Hypoparathyroidism; Osteodystrophy	Vitamin inhibitor
474	Dauricine		C38H44N2O6	624.77	Cancer; Inflammation/Immunology	Cancer; Inflammation/Immunology	Apoptosis; NF-κB
475	Dicloxacillin sodium monohydrate	Dicloxacillin Sodium hydrate;Dicloxacillin sodium salt monohydrate	C19H18Cl2N3NaO6S	510.32	Immune system/Infection	Antibiotic(Staphylococcal Skin Infections And Cellulitis; Pneumonia; Osteomyelitis; Septic Arthritis; Throat Infections; Streptococcus; Septicaemia; Endocarditis	Antibacterial
476	Succinylcholine Chloride Dihydrate	Suxamethonium Chloride Dihydrate;choline chloride succinate;Succinyldicholine dichloride	C14H30N2O4·2Cl·2H2O	397.34	Others	Endotracheal intubation and intraoperative maintenance muscle relaxation during general anesthesia	AChR agonist
477	Dantrolene sodium hemiheptahydrate	Dantrolene sodium hydrate;Dantrolene sodium salt;Dantrium;Sodium dantrolene	C14H9N4NaO5·3.5H2O	399.29	Immune system	Fever	Calcium Channel
478	Mitoxantrone	mitozantrone	C22H28N4O6	444.48	Cancer/Nervous system	Acute myeloid leukaemia; Acute nonlymphocytic leukaemia; Acute promyelocytic leukaemia; Breast Cancer; Cancer; Cancer pain; Leukaemia; Liver Cancer; Multiple sclerosis; Non-Hodgkin's lymphoma; Ovarian Cancer	Topoisomerase inhibitor;PKC
479	S-Ruxolitinib	INCB18424;Ruxolitinib S enantiomer;INCB018424	C17H18N6	306.37	Cardiovascular system	Myelofibrosis; Polycythaemia vera	JAK inhibitor; Tyrosine Kinases inhibitor
480	Rotigotine	N-0923;N-0437;Neupro;SPM 962	C19H25NOS	315.47	Immune system	Parkinson's disease; Restless legs syndrome	Dopamine Receptor agonist
481	Isocarboxazid	N/A	C12H13N3O2	231.25	Others	depression	monoamine oxidase
482	Ertugliflozin	PF-04971729;MK-8835	C22H25ClO7	436.88	Metabolism	type 2 diabetes	SGLT
483	Rasagiline Mesylate	TVP1012;AGN1135;Azilect	C13H17NO3S	267.34	Nervous system	Parkinson's disease	MAO inhibitor
484	Sodium Desoxycholate	Deoxycholic acid sodium salt;Sodium deoxycholate	C24H39NaO4	414.56	Metabolism	Subcutaneous fat disorders	GPCR19
485	Allopregnanolone	Brexanolone;SAGE-547;3α,5α-THP	C21H34O2	318.49	Immune system	allergic reactions (Type I) including anaphylaxis to stinging insects (e.g., order Hymenoptera, which include bees, wasps, hornets, yellow jackets and fire ants) and biting insects (e.g., triatoma, mosquitos), allergen immunotherapy, foods, drugs, diagnostic testing substances (e.g., radiocontrast media) and other allergens, as well as idiopathic anaphylaxis or exercise-induced anaphylaxis	GABA Receptor
486	Rizatriptan benzoate	MK-462 Benzoate	C22H25N5O2	391.47	Nervous system	Migraine	5-HT Receptor antagonist
487	Silodosin	KMD 3213;KAD 3213	C25H32F3N3O4	495.53	Endocrine system	Benign prostatic hyperplasia	Adrenergic Receptor antagonist
488	Eltrombopag	SB-497115-GR;SB-497115	C25H22N4O4	442.47	Cardiovascular system	Aplastic anaemia; Idiopathic thrombocytopenic purpura; Thrombocytopenia	Thrombin agonist
489	Lurasidone hydrochloride	SM-13496 (Hydrochloride);Lurasidone HCl;SM-13496	C28H36N4O2S·HCl	529.14	Nervous system	Bipolar depression; Schizophrenia	5-HT Receptor antagonist; Dopamine Receptor inhibitor; Norepinephrine inhibitor
490	Vortioxetine HBr	Lu AA21004 hydrobromide;Vortioxetine hydrobromide;Vortioxetine (Lu AA21004) HBr	C18H22N2S·HBr	379.36	Nervous system	Major depressive disorder	5-HT Receptor inhibitor
491	Cabozantinib	BMS-907351;XL184	C28H24FN3O5	501.5	Cancer	Liver Cancer; Renal cell carcinoma; Thyroid Cancer	c-Kit;c-Met/HGFR;TAM Receptor;VEGFR;c-RET;FLT
492	Pemetrexed Disodium Hydrate	Pemetrexed disodium hemipenta hydrate;Pemetrexed sodium hydrate;LY-231514 Disodium Hydrate	C20H21N5O6·5/2H2O·2Na	516.42	Cancer	Mesothelioma; Non-small cell lung Cancer	DHFR inhibitor; DNA/RNA Synthesis inhibitor
493	Idelalisib	GS-1101;CAL-101	C22H18FN7O	415.42	Cancer	Chronic lymphocytic leukaemia; Follicular lymphoma	PI3K
494	Conivaptan hydrochloride	YM 087;Conivaptan HCl;Vaprisol	C32H26N4O2·HCl	535.04	Metabolism	Hyponatraemia	Vasopressin Receptor antagonist
495	Bisacodyl	Dulcolax;Brocalax;Fenilaxan	C22H19NO4	361.39	Metabolism	Laxative Drug	Others
496	Dasatinib monohydrate	BMS-354825 Monohydrate	C22H28ClN7O3S	506.03	Cancer	Chronic myeloid leukaemia; Precursor cell lymphoblastic leukaemia-lymphoma	Bcr-Abl inhibitor; c-Kit inhibitor; Ephrin Receptor inhibitor; Src inhibitor
497	Acalabrutinib	ACP-196	C26H23N7O2	465.51	Cancer	Mantle-cell lymphoma	BTK inhibitor
498	Milnacipran ((1S-cis) hydrochloride)	Levomilnacipran Hydrochloride	C15H23ClN2O	282.81	Cancer	fibromyalgia	Serotonin Transporter
499	Embelin	Emberine;NSC 91874;Embelic acid	C17H26O4	294.39	Cancer	Cancer	IAP inhibitor; Lipoxygenase inhibitor; Prostaglandin Receptor inhibitor
500	Hydrocortisone	Cortisol	C21H30O5	362.46	Metabolism	Lack Cortisol	GR inhibitor
501	Aminacrine	9-Aminoacridine	C13H10N2	194.23	Others	antiseptic	Others
502	Cidofovir	(S)-HPMPC;HPMPC;GS 0504	C8H14N3O6P	279.19	Infection	Cytomegalovirus retinitis	DNA/RNA Synthesis inhibitor
503	Imatinib Mesylate	STI-571;CGP-57148B;ST-1571 Mesylate	C29H31N7O·CH4SO3	589.71	Cancer	Chronic myeloid leukaemia; Dermatofibrosarcoma; Gastrointestinal stromal tumours; Hypereosinophilic syndrome; Myelodysplastic syndromes; Precursor cell lymphoblastic leukaemia-lymphoma; Systemic mastocytosis	Bcr-Abl; c-Kit; PDGFR
504	(R)-baclofen	STX209;Arbaclofen	C10H12ClNO2	213.66	Digestive system	Gastro-oesophageal reflux; Gastroparesis; Nausea and vomiting	GABA Receptor agonist
505	Telotristat Etiprate	LX1606 (Hippurate);LX 1606 Hippurate	C27H26ClF3N6O3·C9H9NO3	754.15	Cancer	Malignant carcinoid syndrome	Hydroxylase activator
506	Donepezil HCl	Donepezil Hydrochloride;E2020;Aricept;BNAG	C24H29NO3·HCl	415.96	Nervous system	Alzheimer's disease; Lewy body disease; Vascular dementia	AChR inhibitor
507	Methyl Aminolevulinate Hydrochloride	Aminolevulinic acid methyl ester Hydrochloride;Methyl 5-aminolevulinate Hydrochloride;5-Aminolevulinic acid methyl ester;Methyl δ-aminolevulinate hydrochloride	C6H12ClNO3	181.62	Cancer	Actinic keratosis; Basal cell Cancer; Squamous cell Cancer	Others
508	Pantoprazole sodium	SKF96022 (sodium);BY1023 (sodium);SKF96022 sodium;BY-1023 sodium;Pantoloc;Pantecta	C16H14F2N3NaO4S	405.35	Digestive system/Inflammation/Infection	Duodenal ulcer; Erosive oesophagitis; Gastric ulcer; Gastritis; Gastro-oesophageal reflux; Heartburn; Helicobacter infections; Peptic ulcer; Zollinger-Ellison syndrome	HIF inhibitor; Others inhibitor
509	Isopropamide Iodide	N/A	C23H33IN2O	480.43	Others	Anticholinergic drugs	AChR
510	Nintedanib Ethanesulfonate Salt	BIBF 1120 (esylate);Nintedanib esylate;Intedanib;BIBF 1120	C31H33N5O4.C2H6O3S	649.76	Cancer	Idiopathic pulmonary fibrosis; Non-small cell lung Cancer	FGFR;PDGFR;VEGFR
511	Dapiprazole Hydrochloride	Glamidolo Hydrochloride;Reversil Hydrochloride	C19H28ClN5	361.92	Others	iatrogenically induced mydriasis	Adrenergic Receptor inhibitor
512	Romidepsin	FR 901228;NSC 630176;FK 228;Depsipeptide	C24H36N4O6S2	540.7	Cancer	Cutaneous T-cell lymphoma; Peripheral T-cell lymphoma	HDAC inhibitor
513	Prostaglandin E2 (PGE2)	Dinoprostone;Prostaglandin E2;PGE2	C20H32O5	352.47	Others	Labour induction	Prostaglandin Receptor;Endogenous Metabolite
514	Procyclidine hydrochloride	(±)-Procyclidine hydrochlorid	C19H30ClNO	323.9	Nervous system	Parkinson's disease	NMDAR
515	Selegiline hydrochloride	R(-)-Deprenyl hydrochloride	C13H18ClN	223.74	Nervous system	Early Parkinson's disease	MAO
516	Siponimod	BAF-312	C29H35F3N2O3	516.6	Nervous system	relapsing forms of multiple sclerosis	S1P Receptor modulator
517	Isavuconazonium sulfate	N/A	C35H36F2N8O9S2	814.84	Infection	Aspergillosis; Zygomycosis	Others
518	Ipratropium Bromide	Sch 1000;Atrovent;Itrop	C20H30BrNO3	412.37	Nervous system	Chronic obstructive pulmonary disease	AChR antagonist
519	Lithocholic acid	3α-Hydroxy-5β-cholanic acid	C24H40O3	376.58	Metabolism	Inborn Genetic Disorders; Infantile Refsum Disease; Peroxisomal Disorders; Zellweger Syndrome	FXR activator; Others; Vitamin activator
520	Norfloxacin	MK-0366	C16H18FN3O3	319.34	Immune system/Infection	Urinary Tract Infections	DNA gyrase inhibitor; Topoisomerase inhibitor
521	Propylthiouracil	6-Propyl-2-thiouracil;Pseudocapsaicin;6-n-Propylthiouracil;NSC 6498;NSC 70461	C7H10N2OS	170.24	Endocrine system	Hyperthyroidism	Thyroid hormone receptor(THR) inhibitor
522	Probucol	DH-581	C31H48O2S2	516.84	Cardiovascular system	lower LDL and HDL cholesterol.	ABC agonist; Lipid inhibitor
523	Decamethonium bromide	Decacuran;Syncurine	C16H38Br2N2	418.29	Nervous system	Anesthesia	AChR inhibitor
524	L-arginine monohydrochloride	(S)-(+)-Arginine hydrochloride;L-Arginine hydrochloride;L-Arginine HCl (L-Arg)	C6H15ClN4O2	210.66	Others	Nutritional Supplementation	Amino Acids and Derivatives antagonist
525	Acamprosate calcium	Calcium N-acetylhomotaurinate;N-Acetylhomotaurine Calcium;calcium acetylhomotaurinate;Campral EC;Alcomed;Sobriol	C10H20CaN2O8S2	400.48	Nervous system	Alcoholism	GABA Receptor modulator
526	Gemfibrozil	CI-719;Lopid;Jezil;Decrelip	C15H22O3	250.33	Metabolism	Lower Lipid Levels	PPAR agonist;P450;Adrenergic Receptor
527	Simvastatin	MK 733;MK-0733	C25H38O5	418.57	Metabolism	Diabetic cardiomyopathy; Hypercholesterolaemia; Hyperlipoproteinaemia; Hypertriglyceridaemia; Low HDL cholesterol	HMG-CoA Reductase inhibitor
528	Lithium citrate tribasic tetrahydrate	Trilithium citrate tetrahydrate;Citric acid trilithium salt tetrahydrate	C6H13Li3O11	281.98	Nervous system	Huntington'S Disease	Dehydrogenase inhibitor; GluR potentiator; GSK-3 inhibitor
529	Baclofen	Lioresal	C10H12ClNO2	213.66	Others	Muscle Spasticity	GABA Receptor agonist
530	Vinorelbine Tartrate	Nor-5'-anhydrovinblastine ditartrate;KW-2307;Vinorelbine ditartrate;Navelbine tartrate	C45H54N4O8·2C4H6O6	1079.11	Cancer	Breast Cancer; Non-small cell lung Cancer	Microtubule Associated inhibitor
531	Fenipentol	1-phenylpentan-1-ol;1-Phenyl-1-pentanol;1-Phenylpentanol;Pancoral	C11H16O	164.25	Metabolism	Chronic Pancreatitis	Lipid inhibitor
532	Cortisone acetate	Cortisone 21-acetate;NSC 49420	C23H30O6	402.49	Others	Stenosing Tenosynovitis	Glucocorticoid Receptor
533	Hydralazine hydrochloride	Hydralazine HCl;Apresoline	C8H9ClN4	196.64	Cardiovascular system	vasodilator	MAO inhibitor
534	Tamoxifen Z-isomer citrate	ICI 46474;Tamoxifen Citrate;ICI 46474 Citrate	C32H37NO8	563.65	Cancer	Breast Cancer	Estrogen/progestogen Receptor agonist
535	Nitisinone	Nitisone;SC0735;NTBC	C14H10F3NO5	329.23	Metabolism	Tyrosinaemia type I	Others inhibitor
536	Norepinephrine	Aktamin;Arterenol;Levonor;Levonoradrenaline;Levophed;Nor-Epirenan	C8H11NO3	169.18	Nervous system	septic shock and neurogenic shock,hypotension	MMP activator;Adrenergic Receptor
537	Letrozole	CGS 20267	C17H11N5	285.3	Cancer	Breast Cancer	Aromatase inhibitor
538	Sulfamethazine sodium salt	Sulfadimethyldiazine Sodium Salt	C12H13N4NaO2S	300.31	Immune system/Infection	Bactirial Infection	Antibiotic
539	Folic acid	Vitamin M;Vitamin B9;Folacin;Pteroylglutamic acid;Folate	C19H19N7O6	441.4	Nervous system	Neural Tube Defects	Vitamin inhibitor
540	isoleucine	L-Isoleucine;Ile	C6H13NO2	131.17	Metabolism	Liver Disease	Amino Acids and Derivatives inhibitor
541	Hydroxyprogesterone	17-Hydroxyprogesterone;17α-Hydroxyprogesterone;17-OHP	C21H30O3	330.47	Endocrine system	Habitual Abortion； Abnormal Menstruation	Estrogen/progestogen Receptor agonist
542	Nicotinic acid	Vitamin B3;Niacin	C6H5NO2	123.11	Metabolism	Lipid Metabolism Disorders	Vitamin
543	Calcium gluconate	Gluconic acid hemicalcium salt;Calcium D-gluconate;Gluconate Calcium	C12H22CaO14	430.37	Others	Calcium Enhance	Others
544	Dehydroepiandrosterone acetate	DHEA acetate;Dehydroepiandrosterone 3-acetate;Dehydroisoandrosterone 3-acetate;androstenolone acetate;Prasterone acetate	C21H30O3	330.46	Endocrine system	hormone	Androgen Receptor agonist
545	Citric acid	Citro;Citretten	C6H8O7	192.12	Metabolism	stimulant laxative	Others
546	glycine	2-Aminoacetic acid;Aminoacetic acid;Glycocoll;Glycolixir;Glycosthene	C2H5NO2	75.06	Nervous system	spastic	Endogenous Metabolite;iGluR;MT receptor
547	Edaravone	MCI-186	C10H10N2O	174.2	Nervous system/Cardiovascular system	Amyotrophic lateral sclerosis; Cerebral infarction	Free radical scavengers antagonist
548	Taurine	2-Aminoethanesulfonic acid	C2H7NO3S	125.15	Others	Others	LDL inhibitor
549	Pyridoxine hydrochloride	Vitamin B6 (hydrochloride);Pyridoxol (hydrochloride);Pyridoxine HCl;Vitamin B6	C8H11NO3·HCl	205.64	Endocrine system	Morning Sickness	Vitamin
550	Mercaptopurine	6-MP;6-Mercaptopurine	C5H4N4S	152.18	Cancer	Acute Lymphoblastic Leukaemia	Dehydrogenase inhibitor; Others
551	ABT199	ABT 199;ABT-199;GDC-0199;Venetoclax	C45H50ClN7O7S	868.44	Cancer	Chronic lymphocytic leukaemia	BCL
552	Glimepiride	HOE-490;Glimperide	C24H34N4O5S	490.62	Metabolism	Type 2 Diabetes Mellitus	Potassium Channel inhibitor
553	(S)-crizotinib	ent-crizotinib	C21H22Cl2FN5O	450.34	Cancer	Non-small cell lung Cancer	MTH1 inhibitor
554	Obeticholic Acid	6-ECDCA;6-Ethylchenodeoxycholic acid;INT-747	C26H44O4	420.63	Metabolism	Primary biliary cirrhosis	FXR agonist
555	Asenapine Maleate	Org 5222 maleate;Org 5222	C21H20ClNO5	401.84	Nervous system	Bipolar Disorders; Schizophrenia	5-HT Receptor antagonist
556	Naftifine hydrochloride	Naftifine HCl;Naftin;Exoderil;Naftifungin	C21H22ClN	323.86	Immune system	Tinea Corporis; Tinea Cruris; Tinea Pedis	Hedgehog/Smoothened agonist
557	Uridine	Uridin;β-Uridine;NSC 20256	C9H12N2O6	244.2	Others	Giant red blood cell anemia	Others
558	Mestranol	Norquen;Devocin;Menophase	C21H26O2	310.43	Endocrine system	Contraception	Estrogen/progestogen Receptor agonist
559	Lesinurad	RDEA594	C17H14BrN3O2S	404.28	Metabolism	Gout	OAT inhibitor
560	Abiraterone Acetate	CB7630;Zytiga	C26H33NO2	391.55	Cancer	Prostate Cancer	P450 inhibitor
561	Phentolamine mesilate	Phentolamine mesylate;Phentolamine methanesulfonate	C17H19N3O·CH4O3S	377.46	Nervous system	Erectile dysfunction	Adrenergic Receptor antagonist
562	Gefitinib	ZD1839	C22H24ClFN4O3	446.91	Cancer	Non-small cell lung Cancer	EGFR;Tyrosine Kinases
563	Nandrolone decanoate	19-Nortestosterone decanoate	C28H44O3	428.65	Endocrine system	Muscular Atrophy	Others
564	Glipizide	K 4024;CP 28720	C21H27N5O4S	445.54	Metabolism	Diabetes Mellitus	ABC inhibitor; PPAR agonist
565	Ramelteon	TAK-375	C16H21NO2	259.35	Nervous system	Insomnia	MT receptor agonist
566	Delta-Gluconolactone	D-(+)-Glucono-1,5-lactone;Gluconic acid lactone;Gluconolactone	C6H10O6	178.14	Others	Oxidation	Others
567	Diphenidol hydrochloride	Difenidol hydrochloride;Diphenidol HCl	C21H28ClNO	345.91	Others	Vertigo; Emetic	AChR antagonist
568	Deoxycorticosterone acetate	Cortexone acetate;DOC acetate;11-Deoxycorticosterone acetate	C23H32O4	372.5	Endocrine system	Primary Adrenocortical Insufficiency	Adrenergic Receptor
569	Carbidopa Hydrate	S(-)-Carbidopa	C10H16N2O5	244.24	Nervous system	Parkinson'S Disease	Decarboxylase inhibitor
570	Homoharringtonine	HHT;Omacetaxine mepesuccinate;Ceflatonin;Myelostat	C29H39NO9	545.61	Cancer	Chronic myeloid leukaemia	STAT inhibitor
571	Varenicline Tartrate	CP 526555-18;Champix tartrate;Chantix tartrate	C13H13N3·C4H6O6	361.35	Nervous system	Smoking withdrawal	AChR antagonist
572	Acetylcholine chloride	ACh chloride;Pilofrin	C7H16ClNO2	181.66	Nervous system	Cognition Disorders	AChR agonist
573	VX661	Tezacaftor	C26H27F3N2O6	520.5	Chromosomal disease	Cystic Fibrosis	CFTR modulator
574	Dithiopropanol	Dicaptol	C3H8OS2	124.22	Others	Heavy Metal Poisoning	Others
575	Pentostatin	Deoxycoformycin;CI-825;Nipent;Covidarabine	C11H16N4O4	268.27	Cancer	Hairy cell leukaemia	AChR inhibitor
576	Nalmefene hydrochloride	Nalmefene HCl	C21H26ClNO3	375.89	Nervous system	Opioid abuse	Opioid Receptor antagonist
577	Lifitegrast	SHP-606;SAR 1118	C29H24Cl2N2O7S	615.48	Inflammation	Dry eyes	Integrin antagonist
578	Diflunisal	MK-647;Dolobid;Dolobis;Flovacil;Fluniget	C13H8F2O3	250.2	Metabolism	Type 2 Diabetes Mellitus	Epigenetic Reader Domain inhibitor
579	Vincristine sulfate	22-Oxovincaleukoblastine sulfate;Leurocristine sulfate;Leurocristine	C46H58N4O14S	923.04	Cancer	Precursor cell lymphoblastic leukaemia-lymphoma	Microtubule Associated
580	Sorafenib tosylate	Bay 43-9006	C21H16ClF3N4O3·C7H8O3S	637.03	Cancer	Liver Cancer; Renal cell carcinoma; Thyroid Cancer	c-Kit; FLT; PDGFR; Raf; VEGFR
581	Lasmiditan	LY573144;COL-144	C19H18F3N3O2	377.14	Nervous system	Migraine	5-HT Receptor agonist
582	Darolutamide	BAY-1841788;ODM-201	C19H19ClN6O2	398.85	Cancer	Prostate Cancer	Androgen Receptor antagonist
583	NVP-LDE225	Sonidegib;Erismodegib;LDE225	C26H26F3N3O3	485.5	Cancer	Basal cell Cancer	Hedgehog/Smoothened antagonist
584	Rolapitant hydrochloride	Rolapitant HCl	C25H27ClF6N2O2	536.94	Respiratory system	Chemotherapy-induced nausea and vomiting	Neurokinin 1 antagonist
585	Dipivefrin hydrochloride	Dipivefrin HCL	C19H27NO5·HCl	387.9	Others	Open-Angleglaucoma	AChR inhibitor; Adrenergic Receptor inhibitor
586	Estradiol	17β-Estradiol;17β-Oestradiol;E2;β-Estradiol	C18H24O2	272.38	Cardiovascular system	Vasomotor symptoms	Estrogen/progestogen Receptor agonist
587	Erlotinib hydrochloride	NSC 718781;CP-358774;Erlotinib HCl;OSI-744	C22H23N3O4·HCl	429.9	Cancer	Non-small cell lung Cancer; Pancreatic Cancer	EGFR
588	Vilazodone	SB659746A;EMD 68843	C26H27N5O2	441.53	Nervous system	Major depressive disorder	5-HT Receptor antagonist
589	Divalproex Sodium	Valproate semisodium;Epival	C8H16O2·C8H15O2·Na	310.41	Nervous system	Bipolar disorders; Epilepsy; Migraine	HDAC
590	Copanlisib	BAY 80-6946	C23H28N8O4	480.52	Cancer	relapsed follicular lymphoma	PI3K inhibitor
591	Entecavir	SQ34676;BMS200475	C12H15N5O3	277.28	Immune system	Hepatitis B	HBV inhibitor
592	Eflornithine hydrochloride Monohydrate	MDL-71782 hydrochloride hydrate;RMI-71782 hydrochloride hydrate;α-difluoromethylornithine hydrochloride hydrate;DFMO hydrochloride hydrate;Eflornithine hydrochloride;Difluoromethylornithine hydrochloride hydrate	C6H15ClF2N2O3	236.64	Others	Facial Hirsutism	Decarboxylase
593	Cladribine	2CdA;CldAdo;2-Chloro-2′-deoxyadenosine;2-chlorodeoxyadenosine	C10H12ClN5O3	285.69	Immune system	Chronic lymphocytic leukaemia; Hairy cell leukaemia; Leukaemia; Lymphoma; Multiple sclerosis	AChR inhibitor
594	Palbociclib	PD 0332991	C24H29N7O2	447.54	Cancer	Breast Cancer	CDK inhibitor
595	Betrixaban	PRT054021	C23H22ClN5O3	451.91	Cardiovascular system	Venous thromboembolism	Factor Xa
596	Roflumilast N-oxide	N/A	C17H14Cl2F2N2O4	419.21	Respiratory system	chronic obstructive pulmonary disease	Phosphodiesterase (PDE)
597	Rucaparib Phosphate	PF-01367338 phosphate;AG-014699 phosphate;AG-014699;PF-01367338	C19H18FN3O·H3PO4	421.36	Cancer	Fallopian tube Cancer; Ovarian Cancer; Peritoneal Cancer	PARP
598	Salmeterol Xinafoate	GR 33343X xinafoate;Salmetedur;Arial	C36H45NO7	603.75	Respiratory system	asthma and chronic obstructive pulmonary disease COPD	Adrenergic Receptor agonist;HIV Protease
599	Amifampridine	3,4-Diaminopyridine;Pyridine-3,4-Diamine;3,4-Pyridinediamine	C5H7N3	109.13	Nervous system	Lambert-Eaton myasthenic syndrome	Others
600	Ferrous Bisglycinate	Bisglycine iron(II) salt;Iron(II) bisglycinate	C4H8FeN2O4	203.96	Others	Pregnancy	Estrogen/progestogen Receptor
601	Cobimetinib	XL518;GDC-0973;RG7420	C21H21F3IN3O2	531.32	Cancer	Malignant melanoma	MEK inhibitor
602	Cariprazine	RGH-188	C21H32Cl2N4O	427.41	Nervous system	Bipolar disorders; Schizophrenia	Dopamine Receptor;5-HT Receptor
603	Aclidinium bromide	LAS-W 330;LAS 34273	C26H30NO4S2·Br	564.55	Respiratory system	Chronic obstructive pulmonary disease	AChR antagonist
604	Amifostine	WR2721;Ethyol;Gammaphos	C5H15N2O3PS	214.22	Others	Chemotherapy-induced damage; Radiation injuries	Others
605	Betrixaban maleate	N/A	C27H26ClN5O7	567.98	Cardiovascular system	Venous thromboembolism	Factor Xa
606	Fosfomycin Tromethamine	N/A	C7H18NO7P	259.19	Immune system/Infection	Urinary tract infections	Others
607	Mupirocin calcium	Mupirocin calcium hydrate	C52H86CaO18.2H2O	1075.34	Immune system/Infection	bacterial infection	Others
608	Iloperidone	HP 873	C24H27FN2O4	426.48	Nervous system	Schizophrenia	Adrenergic Receptor agonist; Dopamine Receptor antagonist
609	AHU377 calcium salt	AHU-377 (hemicalcium salt);Sacubitril hemicalcium salt	C48H56CaN2O10	861.06	Cardiovascular system	heart failure	Others inhibitor
610	Dacomitinib	PF-299804;PF-00299804;PF299	C24H25ClFN5O2	469.94	Cancer	metastatic non-small cell lung Cancer (NSCLC)	EGFR inhibitor
611	Deferasirox	ICL 670;CGP-72670	C21H15N3O4	373.36	Others	Iron overload	Others
612	Decitabine	5-Aza-2'-deoxycytidine;NSC 127716;Deoxycytidine;Dacogen	C8H12N4O4	228.21	Cancer	Acute myeloid leukaemia; Chronic myeloid leukaemia; Myelodysplastic syndromes	DNA Methyltransferase
613	Dimesna	BNP-7787	C4H8Na2O6S4	326.34	Others	Prevention of urinary tract toxicity of cyclophosphamide, ifosphamide, chloro-phosphamide and other drugs.	Others
614	Nilotinib	AMN107;Tasigna	C28H22F3N7O	529.52	Cancer	Chronic myeloid leukaemia	Bcr-Abl
615	LDK378	Ceritinib	C28H36ClN5O3S	558.14	Cancer	Non-small cell lung Cancer	ALK;IGF-1R;Serine Protease
616	Alogliptin Benzoate	SYR 322;Alogliptin（SYR-322）benzoate	C25H27N5O4	461.51	Metabolism	Type 2 Diabetes Mellitus	DPP-4 inhibitor
617	Clomifene citrate	Clomiphene citrate;NSC 35770	C32H36ClNO8	598.1	Endocrine system	Female Infertility	Estrogen/progestogen Receptor agonist
618	Choline chloride	Hepacholine;Biocolina;Biocoline	C5H14ClNO	139.63	Metabolism	Nutritional supplements and fat removal agents	AChR agonist
619	d-penicillamin	D-(-)-Penicillamine;Penicillamine;Dimethyl Cysteine;Artamine	C5H11NO2S	149.21	Others	Wilson'S Disease; Scleroderma; Arsenic Poisoning	Others
620	Pyridoxine	Vitamin B6;Pyridoxol;Gravidox	C8H11NO3	169.18	Others	Vitamin B6 Deficiency	PLK
621	Itraconazole	R51211	C35H38Cl2N8O4	705.63	Immune system	Mycoses	P450 inhibitor
622	Pralidoxime Chloride	2-PAM chloride;2-Pyridinealdoxime methochloride;2-PAM (chloride)	C7H9ClN2O	172.61	Others	Organophosphorus Poisoning	AChR antagonist
623	Fulvestrant	ZD 9238;ZM 182780;ICI 182780	C32H47F5O3S	606.77	Cancer	Breast Cancer	Estrogen/progestogen Receptor
624	Brexpiprazole	OPC-34712	C25H27N3O2S	433.57	Nervous system	Major depressive disorder; Schizophrenia	5-HT Receptor agonist; Adrenergic Receptor antagonist; Dopamine Receptor agonist
625	Fludarabine Phosphate	F-ara-A (NSC 312887) Phosphate;fludara Phosphate;F-ara-AMP;NSC 312887 Phosphate	C10H13FN5O7P	365.21	Cancer	Chronic lymphocytic leukaemia; Mantle-cell lymphoma; Non-Hodgkin's lymphoma	DNA/RNA Synthesis inhibitor
626	Apalutamide	ARN-509	C21H15F4N5O2S	477.43	Cancer	Prostate Cancer	Androgen Receptor inhibitor; GABA Receptor inhibitor
627	Carfilzomib	PR-171	C40H57N5O7	719.91	Cancer	Multiple myeloma	Proteasome inhibitor
628	Memantine hydrochloride	D-145 (hydrochloride);Memantine HCl;Namenda	C12H22ClN	215.76	Nervous system	Alzheimer's disease; Cognition disorders; Dementia	GluR inhibitor;NMDAR inhibitor;Others antagonist;P450
629	Oxybutynin	Ditropan;Oxytrol;Oxibutyninum	C22H31NO3	357.49	Nervous system	Overactive bladder	AChR antagonist
630	Tizanidine hydrochloride	Tizanidine HCl;DS 103-282	C9H9Cl2N5S	290.17	Nervous system	Muscle spasticity	Adrenergic Receptor agonist
631	Calcium Levofolinate	CL307782;Levoleucovorin Calcium	C20H21N7O7·Ca	511.5	Cancer	Anaemia; Colorectal Cancer; Osteosarcoma	Others
632	Nestoron	Nestorone;ST-1435;Elcometrine;Segesterone Acetate	C23H30O4	370.48	Others	prevent pregnancy	Estrogen/progestogen Receptor
633	Felbamate	ADD-03055;W-554	C11H14N2O4	238.24	Nervous system	Epilepsy; Lennox-Gastaut Syndrome	NMDAR antagonist
634	Sodium Picosulfate	Sodium Picosulphate;Laxoberal;Evacuol;Picolax	C18H15NO8S2·2Na	481.41	Immune system/Metabolism	diarrhea	Others inhibitor
635	Istradefylline	KW-6002	C20H24N4O4	384.43	Nervous system	Parkinson's disease	Adenosine Receptor antagonist
636	Chenodeoxycholic acid	CDCA;Chenodiol	C24H40O4	392.57	Digestive system	Cholestasis	Potassium Channel activator
637	Sorafenib	Bay 43-9006	C21H16ClF3N4O3	464.83	Cancer	Liver Cancer; Renal cell carcinoma; Thyroid Cancer	c-Kit; FLT; PDGFR; Raf; VEGFR
638	Bortezomib	Brotezamide;DPBA;LDP 341;MG 341;NSC 681239;Radiciol	C19H25BN4O4	384.24	Cancer	Mantle-cell lymphoma; Multiple myeloma; Waldenstrom's macroglobulinaemia	Proteasome
639	Vorinostat	SAHA;MK0683;suberoylanilide hydroxamic acid	C14H20N2O3	264.32	Cancer	Cutaneous T-cell lymphoma	HDAC
640	Lactulose	4-O-β-D-Galactopyranosyl-D-fructose;Duphalac;D-Lactulose;Lactulosum	C12H22O11	342.3	Metabolism	Constipation; Hepatic Encephalopathy	Others
641	Alvimopan	LY 246736;ADL 8-2698	C25H32N2O4	424.53	Metabolism	Postoperative ileus	Opioid Receptor antagonist
642	Imatinib	STI571;CGP057148B;ST-1571	C29H31N7O	493.6	Cancer	Chronic myeloid leukaemia; Dermatofibrosarcoma; Gastrointestinal stromal tumours; Hypereosinophilic syndrome; Myelodysplastic syndromes; Precursor cell lymphoblastic leukaemia-lymphoma; Systemic mastocytosis	Bcr-Abl; c-Kit; PDGFR
643	Estradiol benzoate	Benzhormovarine;Benzoestrofol;Benovocylin	C25H28O3	376.49	Respiratory system	climacteric syndrome	Estrogen/progestogen Receptor agonist
644	Osimertinib mesylate	Mereletinib mesylate;AZD-9291 mesylate	C29H37N7O5S	595.71	Cancer	Non-small cell lung Cancer	EGFR
645	Prilocaine	NSC 40027;Propitocaine;Citanest	C13H20N2O	220.31	Nervous system	Anaesthesia	Sodium Channel inhibitor
646	Ospemifene	FC-1271a	C24H23ClO2	378.89	Endocrine system	Atrophic vaginitis; Dyspareunia	Estrogen/progestogen Receptor inhibitor
647	Dihydroergotoxine mesylate	Ergoloid mesylates	C33H47N5O8S	673.82	Nervous system	Alzheimer's disease.	GABA Receptor
648	Formoterol	Arformoterol	C19H24N2O4	344.4	Nervous system	Chronic obstructive pulmonary disease	Adrenergic Receptor agonist
649	Naltrexone hydrochloride	Naltrexone HCl;Depade;Trexan;Antaxone	C20H23NO4·HCl	377.86	Cancer	Autoimmune disorders; Cancer	Opioid Receptor antagonist
650	Formoterol Hemifumarate	Eformoterol;CGP 25827A;NSC 299587;YM 08316;Eformoterol Hemifumarate	C19H24N2O4·1/2C4H4O4	402.4	Nervous system	Chronic obstructive pulmonary disease	Adrenergic Receptor agonist
651	Irinotecan	CPT-11;(+)-Irinotecan;Topotecin	C33H38N4O6	586.68	Cancer	Breast Cancer; Cervical Cancer; Colorectal Cancer; Gastrointestinal Cancer; Leukaemia; Lung Cancer; Non-Hodgkin's lymphoma; Non-small cell lung Cancer; Ovarian Cancer; Pancreatic Cancer; Skin Cancer; Small cell lung Cancer; Solid tumours; Uterine Cancer	Topoisomerase inhibitor
652	Meprednisone	NSC 527579;SCH 4358;Betanisona;Methylprednisone;Betapar	C22H28O5	372.46	Immune system	Systemic lupus erythematosus, rheumatoid arthritis, nephrotic syndrome, ulcerative colitis, autoimmune hepatitis	GR inhibitor
653	Abacavir sulfate	ABC sulfate;Abacavir Hemisulfate;1592U89;Ziagen	C14H18N6O·1/2H2O4S	335.35	Immune system/Infection	HIV infections	HIV Protease inhibitor
654	O-(4-Hydroxy-3-iodophenyl)-3,5-diiodo-L-tyrosine	L-3,3',5-Triiodothyronine;Liothyronine;Tresitope;3,3',5-Triiodo-L-thyronine;Triiodothyronine;Lyothyronine	C15H12I3NO4	650.97	Endocrine system	Replacement therapy in primary (thyroidal), secondary (pituitary) and tertiary (hypothalamic) congenital or acquired hypothyroidism.	Thyroid hormone receptor(THR) agonist
655	Canagliflozin	JNJ 28431754;JNJ 28431754AAA;TA 7284;JNJ 24831754ZAE	C24H25FO5S	444.52	Metabolism	Type 2 diabetes mellitus	SGLT inhibitor
656	Dehydroepiandrosterone	Dehydroisoandrosterone;DHEA;Prasterone	C19H28O2	288.42	Endocrine system	Dyspareunia	Androgen Receptor agonist
657	Trimethobenzamide hydrochloride	Ro 2-9578;Tribenzagan Hydrochloride	C21H29ClN2O5	424.92	Others	Nausea and vomiting	Dopamine Receptor
658	Chlormezanone	Trancopal	C11H12ClNO3S	273.73	Nervous system	Anxiolytic; Muscle Relaxant	Others
659	L-Methionine	L-Methionin;L(-)-Methionin	C5H11NO2S	149.21	Digestive system	Nutritional fortifier, acute hepatitis, cirrhosis	Endogenous Metabolite
660	Warfarin sodium	N/A	C19H15NaO4	330.31	Cardiovascular system	Thromboembolism	Vitamin inhibitor
661	Sodium ascorbate	Sodium L-ascorbate;Vitamin C sodium salt;(+)-Sodium L-ascorbate;L-Ascorbic acid sodium	C6H8O6·Na	201.13	Others	Nutritional supplements, antioxidants; Stabilizer.color-protecting. And ascorbic acid	Others
662	Fluorouracil	5-Fluorouracil;5-FU;NSC 19893;5-Fluoracil	C4H3FN2O2	130.08	Cancer	Actinic keratosis; Non-Hodgkin's lymphoma; Orofacial Cancer	DNA/RNA Synthesis
663	Tamoxifen	trans-Tamoxifen;Z-Tamoxifen;ICI47699;ICI 46474	C26H29NO	371.51	Cancer	metastatic breast Cancer	Estrogen/progestogen Receptor antagonist
664	Axitinib	AG-013736	C22H18N4OS	386.47	Cancer	Renal cell carcinoma	PDGFR; VEGFR; c-Kit
665	Cysteamine HCl	2-Aminoethanethiol Hydrochloride;2-Mercaptoethylamine Hydrochloride;Thioethanolamine Hydrochloride;Cysteamine hydrochloride;β-Mercaptoethylamine Hydrochloride;Bekaptan	C2H7NS·HCl	113.61	Chromosomal disease	Cystinosis	Others
666	Gemcitabine	LY188011;NSC 613327	C9H11F2N3O4	263.2	Cancer	Biliary Cancer; Bladder Cancer; Breast Cancer; Non-small cell lung Cancer; Ovarian Cancer; Pancreatic Cancer	Autophagy activator; DNA/RNA Synthesis inhibitor
667	L-Thyroxine	T4;Levothyroxine;NSC 36397	C15H11I4NO4	776.87	Immune system	Hypothyroidism	Thyroid hormone receptor(THR) agonist
668	Trifluoperazine dihydrochloride	SKF5019;Urinox;Trifluoperazine 2HCl	C21H26Cl2F3N3S	480.43	Nervous system	Generalized Anxiety Disorder	Dopamine Receptor inhibitor
669	Amoxicillin	Amoxycillin	C16H19N3O5S	365.4	Immune system/Infection	Pharyngitis; Tonsillitis	Others
670	Quinine dihydrochloride	Quinine bimuriate	C20H26Cl2N2O2	397.34	Immune system/Infection	Falciparum malaria	Others
671	Droperidol	Dehydrobenzperidol;NSC 169874	C22H22FN3O2	379.43	Nervous system	Psychotic	Dopamine Receptor antagonist
672	Ethynodiol diacetate	Ethynodiol acetate;8080 CB	C24H32O4	384.51	Endocrine system	Contraception	Estrogen/progestogen Receptor agonist
673	Tropicamide	Ro 1-7683	C17H20N2O2	284.36	Others	Mydriasis	AChR antagonist
674	Clidinium bromide	Ro 2-3773	C22H26BrNO3	432.35	Nervous system	Chest Pain	AChR antagonist
675	Trilostane	Win 24540	C20H27NO3	329.43	Cancer	Breast Cancer	Dehydrogenase inhibitor
676	Darifenacin HBr	Darifenacin hydrobromide;UK-88525	C28H31BrN2O2	505.45	Others	Overactive bladder	AChR antagonist
677	2'-Deoxyinosine	Guanine deoxyriboside;Deoxyinosine	C10H12N4O4	252.23	Immune system/Infection	HIV infections	Others
678	Vortioxetine	Lu AA 21004	C18H22N2S	298.45	Nervous system	Major depressive disorder	5-HT Receptor modulator
679	Terbutaline Sulfate	Terbutaline hemisulfate	C12H19NO3·1/2H2SO4	274.32	Respiratory system	bronchodilator and tocolytic.	Adrenergic Receptor antagonist
680	Metaxalone	NSC170959;AHR438;Skelaxin;Methaxalonum;Zorane	C12H15NO3	221.25	Others	Musculoskeletal Disorders	Others
681	Imipramine (hydrochloride)	Imipramine HCl;G 22355; Tofranil;Melipramine	C19H25ClN2	316.87	Nervous system	depressive disorder	Serotonin Transporter
682	Irbinitinib	ARRY-380;ONT-380;Tucatinib	C26H24N8O2	480.52	Cancer	Breast Cancer	EGFR inhibitor; HER inhibitor
683	Capmatinib	INC-280;INCB28060;NVP-INC280	C23H17FN6O	412.42	Cancer	Non-small cell lung Cancer	c-Met/HGFR inhibitor
684	Selpercatinib	LOXO-292	C29H31N7O3	525.6	Cancer	Medullary Thyroid CancerInfantile MyofibromatosisInfantile FibrosarcomaPapillary Thyroid CancerSoft Tissue Sarcoma	c-RET
685	Prednisone acetate	Prednisone 21-acetate	C23H28O6	400.46	Cardiovascular system;Digestive system;Endocrine system;Inflammation;Nervous system;Respiratory system;Cancer	anti-inflammatory or immunosuppressive drug for allergic, dermatologic, gastrointestinal, hematologic, ophthalmologic, Nervous system, renal, respiratory, rheumatologic, infectious, endocrine, or neoplastic conditions as well as in organ transplant	GR
686	Valrubicin	AD-32	C34H32F3NO13	723.64	Cancer	Bladder Cancer	PKC
687	Flunisolide	Rhinalar;Synaclyn;Aerobid	C24H31FO6	434.5	Respiratory system	Allergic Rhinitis; Asthma	GR inhibitor
688	Tiagabine hydrochloride	NO328 hydrochloride;TGB hydrochloride;NO050328 hydrochloride;Gabitril hydrochloride;Gabitril	C20H25NO2S2·HCl	412.01	Nervous system	Epilepsy	GABA Receptor inhibitor
689	Ciprofloxacin hydrochloride hydrate	Bay-09867 hydrochloride monohydrate;Ciloxan;Ceprimax;Oftacilox	C17H21ClFN3O4	385.8	Immune system/Infection	Infections of the genitourinary system, respiratory tract, gastrointestinal tract, typhoid, bone and joint, skin and soft tissue, sepsis and other systemic infections caused by sensitive bacteria	Antibacterial
690	Lithium carbonate	N/A	CLi2O3	73.9	Nervous system	manic episodes and maintenance of bipolar disorder	Others
691	Sodium benzoate	Benzoic acid sodium salt	C7H5NaO2	144.1	Others	corrosion remover	Others
692	Quinidine sulfate	Quinidine sulfate dihydrate;Chinidin Sodium;Pitayine Sodium;β-quinine Sodium	C40H54N4O10S	782.9	Cardiovascular system	Maintenance therapy after electrical reactivation of atrial fibrillation or atrial flutter	P450
693	Iron sucrose	Iron saccharate;Sucroferric oxyhydroxide	C18H24Fe2O24	736.1	Urinary system	chronic kidney disease	Others
694	Trametinib DMSO solvate	GSK-1120212 (DMSO solvate);Trametinib dimethyl sulfoxide;JTP-74057 (DMSO solvate)	C28H29FIN5O5S	693.53	Cancer	melanoma	MEK
695	Saquinavir	Ro 31-8959	C38H50N6O5	670.84	Immune system	HIV-1 with advanced immunodeficiency	HIV Protease
696	Dobutamine (hydrochloride)	N/A	C18H24ClNO3	337.84	Cardiovascular system	treatment of patients with cardiac decompensation due to depressed contractility resulting either from organic heart disease or from cardiac surgical procedures.	Adrenergic Receptor
697	Gatifloxacin hydrochloride	AM-1155 (hydrochloride) ;BMS-206584 (hydrochloride) ;PD135432 (hydrochloride)	C19H23ClFN3O4	411.86	Inflammation;Immune system/infection	bronchitis, sinusitis, community-acquired pneumonia, and skin infections (abscesses, wounds) caused by S. pneumoniae, H. influenzae, S. aureus, M. pneumoniae, C. pneumoniae, L. pneumophila, S. pyogenes	Antibacterial
698	Lasmiditan hydrochloride	LY 573144 hydrochloride ;COL-144 hydrochloride	C19H19ClF3N3O2	413.82	Nervous system	migraine with or without aura in adults	5-HT Receptor
699	Regorafenib Hydrochloride	BAY73-4506 hydrochloride	C21H16Cl2F4N4O3	519.28	Urinary system;Cancer	metastatic colorectal Cancer (CRC)	VEGFR;PDGFR;Raf;c-RET
700	Vilanterol trifenatate	GW642444 (trifenatate)	C44H49Cl2NO7	774.77	Respiratory system	long-term, once-daily maintenance treatment of airflow obstruction in patients with COPD, including chronic bronchitis and emphysema.	Adrenergic Receptor
701	Cariprazine HCl	RGH188 hydrochloride	C21H33Cl3N4O	463.87	Nervous system	schizophrenia and bipolar disorder.	Dopamine Receptor
702	Alectinib hydrochloride	CH5424802 (Hydrochloride) ;RO5424802 (Hydrochloride) ;AF-802 (Hydrochloride)	C30H35ClN4O2	519.08	Cancer	anaplastic lymphoma kinase (ALK)-positive, metastatic non-small cell lung Cancer (NSCLC) who have progressed on or are intolerant to crizotinib.	ALK
703	DL-Carnitine HCl	(±)-Carnitine chloride;DL-Carnitine chloride;Monocamin;Bicarnesine	C7H15NO3·HCl	197.66	Inflammation	Inflammation associated with swelling, cellulose deposition, and capillary expansion	Others
704	Desogestrel	Org-2969;Cerazette;Desogen;Desogestrelum	C22H30O	310.47	Others	Pregnancy	Estrogen/progestogen Receptor agonist
705	Metoclopramide hydrochloride hydrate	Metoclopramide monohydrochloride monohydrate	C14H25Cl2N3O3	354.27	Digestive system	gastroesophageal reflux disease (GERD)	Dopamine Receptor
706	Methenamine Hippurate	N/A	C15H21N5O3	319.36	Urinary system/infection	frequently recurring urinary tract infections	Antibacterial
707	Cyclopentolate Hydrochloride	N/A	C17H26ClNO3	327.85	Others	Used mainly to produce mydriasis and cycloplegia for diagnostic purposes.	AChR
708	Gadobutrol	ZK 135079	C18H31GdN4O9	604.71	Others	adults and children age 2 and over for contrast enhancement during cranial and spinal MRI, and for contrast-enhanced magnetic resonance angiography (CE-MRA)	Others
709	Dantrolene	N/A	C14H10N4O5	314.25	Others	the fulminant hypermetabolism of skeletal muscle characteristic of malignant hyperthermia crises in patients of all ages. Also used preoperatively, and sometimes postoperatively, to prevent or attenuate the development of clinical and laboratory signs of malignant hyperthermia in individuals judged to be malignant hyperthermia susceptible.	Others
710	Saquinavir mesylate	Ro 31-8959/003	C39H54N6O8S	766.9	Immune system	HIV-1	HIV Protease
711	Ceftaroline fosamil	TAK-599;PPI0903	C24H25N8O10PS4	744.74	Immune system	patients with the following infections caused by susceptible isolates of the designated microorganisms.	Antibacterial;Antibiotic
712	Lumateperone Tosylate	ITI-007	C31H36FN3O4S	565.7	Nervous system	schizophrenia in adults	5-HT Receptor
713	Esomeprazole Magnesium trihydrate	(S)-Omeprazole magnesium trihydrate	C34H42MgN6O9S2	767.17	Digestive system	erosive esophagitis, and symptomatic gastroesophageal reflux disease (GERD), peptic ulcer disease	Proton pump
714	Diroximel Fumarete	N/A	C11H13NO6	255.22	Nervous system	Multiple sclerosis	Others
715	Potassium acetate	Diuretic salt;Potassium ethanoate	C2H3KO2	98.14	Cardiovascular system	regulate hypokalemia	Antifungal
716	Crizotinib hydrochloride	PF-02341066 hydrochloride	C21H23Cl3FN5O	486.8	Respiratory system;Cancer	locally advanced or metastatic non-small cell lung Cancer (NSCLC)	ALK;c-Met/HGFR
717	Afatinib free base	BIBW 2992	C24H25ClFN5O3	485.94	Cancer	locally advanced or metastatic non-small cell lung Cancer (NSCLC)	EGFR
718	Clindamycin HCl	Clindamycin hydrochloride;Cleocin;Sobelin HCl;Clinimycin HCl	C18H33ClN2O5S·HCl	461.44	Immune system/Infection	Bacterial Infections	Antibiotic
719	Capmatinib hydrochloride(free base)	INC280;INCB28060	C23H17FN6O	412.42	Respiratory system;Cancer	metastatic non-small cell lung Cancer (NSCLC) whose tumors have a mutation	c-Met/HGFR
720	Ripretinib	DCC-2618	C24H21BrFN5O2	510.36	Digestive system/Cancer	Gastrointestinal Stromal Tumors	c-Kit;PDGFR
721	Sodium Nitroprusside Dihydrate	Sodium Nitroferricyanide(III) Dihydrate;Nitroprusside disodium dihydrate	C5H4FeN6Na2O3	297.95	Cardiovascular system	hypertension	Others
722	Ceftibuten dihydrate	Sch-39720 dihydrate	C15H18N4O8S2	446.46	Respiratory system;Inflammation	acute bacterial exacerbations of chronic bronchitis (ABECB), acute bacterial otitis media, pharyngitis, and tonsilitis	Antibacterial;Antibiotic
723	Probenecid	Benemid	C13H19NO4S	285.36	Metabolism/Cardiovascular system	Gout; Hyperuricemia	TRP/TRPV Channel inhibitor
724	Oxcarbazepine	GP 47680	C15H12N2O2	252.27	Nervous system	Epilepsy	Sodium Channel inhibitor
725	Pentoxifylline	Oxpentifylline;PTX;BL-191	C13H18N4O3	278.31	Immune system	Intermittent claudication; Tinnitus	Adenosine Receptor antagonist; PDE inhibitor
726	Miltefosine	Hexadecyl phosphocholine;HePC	C21H46NO4P	407.58	Immune system	Cancer metastases; Cutaneous leishmaniasis; Leishmaniasis; Visceral leishmaniasis	PKC inhibitor; Akt inhibitor
727	Felodipine	CGH-869	C18H19Cl2NO4	384.26	Cardiovascular system	Hypertension	calcium channel inhibitor
728	Clomipramine hydrochloride	Clomipramine HCl;Anafranil	C19H23ClN2·HCl	351.31	Nervous system	Obsessive Compulsive Disorder; Panic Disorder; Major Depressive Disorder; And Chronic Pain	5-HT Receptor antagonist;GST inhibitor;Norepinephrine inhibitor;Dopamine Receptor
729	Riluzole	PK 26124;RP-54274	C8H5F3N2OS	234.2	Nervous system	Amyotrophic lateral sclerosis	NMDAR antagonist;Sodium Channel inhibitor;GABA Receptor
730	Ticlopidine hydrochloride	Ticlopidine HCl;Ticlodix;Ticlodone	C14H15Cl2NS	300.25	Cardiovascular system	Antiplatelet	P2 Receptor inhibitor
731	Verapamil hydrochloride	(±)-Verapamil hydrochlorid;Verapamil HCl;Manidon;Calcan hydrochloride	C27H39ClN2O4	491.06	Nervous system	Atrial fibrillation; Ischaemic heart disorders; Paroxysmal supraventricular tachycardia; Supraventricular tachycardia	Calcium Channel inhibitor
732	Fenofibrate	Procetofen;Lipanthyl;Lipantil	C20H21ClO4	360.83	Cardiovascular system	Hypercholesterolaemia; Hypertriglyceridaemia	P450 inhibitor; PPAR agonist
733	Chlorothiazide	Diuril;Chlorothiazid;Chlotride	C7H6ClN3O4S2	295.72	Cardiovascular system	Hypertension	Carbonic Anhydrase inhibitor
734	Carbaglu	Carglumic Acid;N-Carbamyl-L-glutamic acid;Carbamylglutamic acid;Carbamino-L-glutamic acid;Ureidoglutaric acid;N-Carbamylglutamate	C6H10N2O5	190.15	Cardiovascular system	Hyperammonaemia	Others
735	Dicumarol	Dicoumarol	C19H12O6	336.29	Cardiovascular system	Deep Venous Thrombosis	NADPH inhibitor; PDK inhibitor
736	Carbamazepine	NSC 169864	C15H12N2O	236.27	Nervous system	Bipolar disorders; Epilepsy	Sodium Channel inhibitor
737	Indapamide	Noranat;Veroxil;Tertensif	C16H16ClN3O3S	365.84	Cardiovascular system	Heart Failure; Hypertension	Potassium Channel inhibitor
738	Doxepin hydrochloride	Doxepin HCl;Novoxapin;Aponal;Toruan	C19H22ClNO	315.84	Nervous system	Insomnia	5-HT Receptor antagonist; AChR antagonist; Adrenergic Receptor antagonist; Dopamine Receptor antagonist; Norepinephrine antagonist
739	Amoxapine	CL-67772	C17H16ClN3O	313.79	Immune system	Autoimmune Disorders; Inflammation; Rheumatoid Arthritis	GlyT inhibitor
740	Metolazone	SR-720-22	C16H16ClN3O3S	365.83	Cardiovascular system	Congestive Heart Failure; High Blood Pressure	Others
741	Irbesartan	BMS-186295;SR-47436	C25H28N6O	428.54	Metabolism	Diabetic nephropathies; Hypertension	RAAS inhibitor
742	Glyburide	Glibenclamide	C23H28ClN3O5S	494.01	Metabolism	Glyburide is indicated alone or as part of combination product with metformin, as an adjunct to diet and exercise, to improve glycemic control in adults with type 2 diabetes mellitus.	Potassium Channel inhibitor
743	Tipiracil hydrochloride	MA-1 hydrochloride	C9H12Cl2N4O2	279.12	Cancer	Colorectal Cancer	Nucleoside Antimetabolite/Analog inhibitor
744	Roflumilast	APTA 2217;B9302-107;BY 217;BYK 20869	C17H14Cl2F2N2O3	403.21	Nervous system	Chronic obstructive pulmonary disease	PDE inhibitor
745	Everolimus	SDZ-RAD;RAD001	C53H83NO14	958.22	Cancer	Angiomyolipoma; Astrocytoma; Breast Cancer; Coronary artery restenosis; Heart transplant rejection; Kidney disorders; Liver transplant rejection; Neuroendocrine tumours; Partial epilepsies; Renal cell carcinoma; Renal transplant rejection	mTOR
746	Selexipag	ACT-293987;NS-304;Uptravi	C26H32N4O4S	496.62	Respiratory system	Pulmonary arterial hypertension	Others agonist
747	Dofetilide	UK 68789;UK-68798;Tikosyn	C19H27N3O5S2	441.56	Cardiovascular system	Atrial fibrillation; Atrial flutter	Potassium Channel inhibitor
748	Propofol	Diprivan;Disoprofol;Disoprivan	C12H18O	178.28	Nervous system	Sedation	GABA Receptor; Sodium Channel inhibitor
749	Pargyline	Pargylamine;Paragyline	C11H13N	159.23	Cardiovascular system	Heavy Hypertension	MAO inhibitor
750	Clofibrate	Ethyl clofibrate;Clofibratum;Clofibrato	C12H15ClO3	242.7	Cardiovascular system	Controlling The High Cholesterol And Triacylglyceride Level In The Blood	PPAR agonist
751	Carvedilol	BM 14190;SKF 105517	C24H26N2O4	406.47	Cardiovascular system/Metabolism	Angina pectoris; Heart failure; Hypertension	Adrenergic Receptor inhibitor;HIF modulator;Integrin inhibitor;NADPH inhibitor;Others inhibitor;Potassium Channel inhibitor;VEGFR inhibitor;LDL
752	Ropivacaine hydrochloride	Ropivacaine monohydrochloride	C17H26N2O·HCl	310.86	Others	Anaesthesia; Labour pain; Postoperative pain	Sodium Channel inhibitor;Potassium Channel
753	Dabigatran etexilate	BIBR 1048	C34H41N7O5	627.73	Cardiovascular system	Deep vein thrombosis; Embolism; Pulmonary embolism; Stroke; Venous thromboembolism	Thrombin inhibitor
754	Pramoxine hydrochloride	Pramocaine hydrochloride;Pramoxine HCl	C17H27NO3·HCl	329.86	Nervous system	Anaesthesia	Sodium Channel inhibitor
755	Phenytoin sodium	5,5-Diphenylhydantoin sodium salt;Diphenylhydantoin Sodium;Dilantin sodium;Diphantoine	C15H11N2NaO2	274.25	Nervous system	Epilepsy	Sodium Channel inhibitor
756	Oseltamivir acid	oseltamivir carboxylate;Ro 64-0802;GS 4071	C14H24N2O4	284.35	Infection	antivirus, flu	Influenza Virus
757	Diltiazem hydrochloride	CRD-401;Diltiazem HCl;RG 83606 HCl	C22H27ClN2O4S	450.98	Cardiovascular system	hypertension, chronic stable angina, atrial fibrillation, atrial flutter.	Calcium Channel inhibitor
758	Primidone	NCI-C56360;Primaclone;Mysoline	C12H14N2O2	218.26	Nervous system	Epilepsy	AChR antagonist; GABA Receptor inhibitor; GluR antagonist; Sodium Channel inhibitor
759	Procainamide hydrochloride	Procainamide HCl;Pronestyl;Procanbid;Procapan	C13H21N3O·HCl	271.79	Cardiovascular system	Cardiac Arrhythmias	AChR inhibitor; DNA Methyltransferase inhibitor; Sodium Channel inhibitor
760	Alfuzosin hydrochloride	SL 77499-10;Alfuzosin HCl	C19H27N5O4·HCl	425.91	Urinary system	Benign prostatic hyperplasia; Urination disorders	Adrenergic Receptor antagonist
761	Methylene Blue trihydrate	Methylene Blue;Basic blue 9;Methylthionine chloride	C16H24ClN3O3S	373.9	Others	Haemoglobinopathies	Microtubule Associated inhibitor
762	Trichlormethiazide	Naqua;Trichlormetazid;Metahydrin	C8H8Cl3N3O4S2	380.66	Cardiovascular system	Hypertension	ATPase inhibitor; Carbonic Anhydrase inhibitor
763	Brinzolamide	AL-4862	C12H21N3O5S3	383.51	Others	Glaucoma; Ocular Hypertension	Carbonic Anhydrase inhibitor
764	Nebivolol hydrochloride	R 065824 hydrochloride;Nebivolol HCl;R-65824	C22H25F2NO4·HCl	441.9	Cardiovascular system/Metabolism	Chronic heart failure; Heart failure; Hypertension	Adrenergic Receptor antagonist
765	Anagrelide	Anagrelida;Anagrelidum;Xagrid	C10H7Cl2N3O	256.09	Cardiovascular system	Thrombocytosis	PDE inhibitor
766	Argatroban	Argipidine;MCI-9038;MD-805	C23H36N6O5S	508.63	Cardiovascular system	Arterial thrombosis; Heparin-induced thrombocytopenia and thrombosis syndrome; Peripheral arterial occlusive disorders; Stroke	Thrombin inhibitor
767	Ticagrelor	AZD6140;AR-C 126532XX	C23H28F2N6O4S	522.57	Cardiovascular system	Acute coronary syndromes	Others antagonist; P2 Receptor inhibitor; P450 antagonist
768	Protriptyline hydrochloride	Protriptyline HCl	C19H21N·HCl	299.84	Nervous system	Depression; Adhd	5-HT Receptor inhibitor
769	Thalidomide	Thalomid;Sedoval	C13H10N2O4	258.23	Cancer	Leprosy; Multiple myeloma	TNF inhibitor
770	Betaxolol hydrochloride	SL75212;Betaxolol HCl;SL 75212 HCl	C18H30ClNO3	343.89	Cardiovascular system	Hypertension; Glaucoma.	Adrenergic Receptor antagonist
771	Prasugrel	PCR 4099;CS-747;LY640315	C20H20FNO3S	373.44	Cardiovascular system	Acute coronary syndromes	P2 Receptor antagonist
772	Proparacaine hydrochloride	Proxymetacaine Hydrochloride;Proparacaine HCl	C16H26N2O3·HCl	330.86	Nervous system	Anesthetic	sodium channel inhibitor
773	Quinidine hydrochloride	Quinidine hydrochloride monohydrate	C20H27ClN2O3	378.89	Cardiovascular system	Arrhythmic	Potassium Channel inhibitor; Sodium Channel inhibitor
774	Amlodipine Besylate	Amlodipine benzenesulfonate	C26H31ClN2O8S	567.05	Cardiovascular system	Hypertension;Coronary artery disease;Chronic stable angina;Vasospastic angina (Prinzmetal’s or Variant angina)	Calcium Channel inhibitor
775	Metaraminol bitartrate	Metaradrine tartrate	C13H19NO8	317.29	Cardiovascular system	Hypotension	Adrenergic Receptor agonist
776	Carvedilol phosphate	BM 14190 (phosphate hemihydrate);Carvedilol phosphate hemihydrate	C24H26N2O4·H2O·H3O4P	522.49	Cardiovascular system/Metabolism	Heart failure; Hypertension; Left ventricular dysfunction	Adrenergic Receptor antagonist;Gap Junction Protein inhibitor;Integrin inhibitor;NADPH inhibitor;Others inhibitor;Potassium Channel inhibitor;VEGFR inhibitor;LDL
777	Nimodipine	BAY-e 9736	C21H26N2O7	418.44	Others	Subarachnoid Haemorrhage	AhR agonist; Calcium Channel inhibitor; Glucocorticoid Receptor antagonist
778	Labetalol hydrochloride	Sch-15719W;AH-5158 hydrochloride;Labetalol HCl	C19H25ClN2O3	364.87	Cardiovascular system	High Blood Pressure	Adrenergic Receptor antagonist
779	Sildenafil citrate	UK-92480 citrate	C28H38N6O11S	666.7	Respiratory system/Reproductive system	Erectile dysfunction; Pulmonary arterial hypertension	PDE inhibitor
780	Theophylline monohydrate	Quibron	C7H8N4O2·H2O	198.18	Respiratory system	Bronchiectasis	AChR inhibitor; HDAC activator; PDE inhibitor
781	Sertraline hydrochloride	Sertraline HCl;CP-51974-1 HCl	C17H17CI2N·HCl	342.69	Nervous system	Major depressive disorder; Obsessive-compulsive disorders; Panic disorder; Post-traumatic stress disorders; Premenstrual dysphoric disorder; Social phobia	5-HT Receptor antagonist
782	Sotalol hydrochloride	MJ-1999;Sotalol HCl;Betapace;Betapace AF	C12H21ClN2O3S	308.82	Cardiovascular system	Atrial Fibrillation	Adrenergic Receptor antagonist; Potassium Channel antagonist
783	Metoprolol tartrate	CGP 2175E	C17H28NO6	342.41	Cardiovascular system	angina, heart failure, myocardial infarction, atrial fibrillation, atrial flutter and hypertension	Adrenergic Receptor antagonist
784	Timolol Maleate	MK 950;(S)-Timolol Maleate;L-714,465 (Maleate)	C17H28N4O7S	432.5	Cardiovascular system/Nervous system	Glaucoma; Heart Attacks; Hypertension; Andmigraine Headache.	Adrenergic Receptor antagonist
785	Abbolactone	SC9420;Spironolactone	C24H32O4S	416.57	Cardiovascular system	Heart Failure; Liver Scarring; Kidney Disease	Androgen Receptor antagonist
786	Lidocaine Hydrochloride hydrate	N/A	C14H22N2O·HCl·H2O	288.82	Infection	infections by gram-positive and gram-negative bacteria, aerobes and anaerobes, as well other types of bacteria	EGFR inhibitor; Sodium Channel inhibitor
787	L-(-)-α-Methyldopa	Methyldopa;MK-351	C10H13NO4	211.21	Cardiovascular system	Hypertension	Dopamine Receptor inhibitor
788	Phenylindione	Phenindione;Rectadione;phenylindandione	C15H10O2	222.25	Cardiovascular system	Anticoagulant	Vitamin antagonist
789	Ropivacaine	LEA-103 HCl	C17H26N2O	274.4	Others	Anaesthesia; Labour pain; Postoperative pain	Sodium Channel inhibitor
790	Metyrapone	Su-4885;NSC-25265	C14H14N2O	226.27	Endocrine system	Adrenal Insufficiency; Hypercortisolism	Others inhibitor;Dehydrogenase
791	Ranolazine dihydrochloride	RS 43285;Ranolazine 2HCl	C24H35Cl2N3O4	500.46	Cardiovascular system	Angina pectoris	Calcium Channel inhibitor; Sodium Channel inhibitor
792	Dorzolamide hydrochloride	MK507 hydrochloride;L671152 hydrochloride;Dorzolamide HCl;MK-507 (L-671152) HCl	C10H17ClN2O4S3	360.9	Others	Glaucoma; Ocular Hypertension	Carbonic Anhydrase inhibitor
793	Methoxamine hydrochloride	Methoxamine HCl	C11H17NO3·HCl	247.72	Cardiovascular system	Hypotension	Adrenergic Receptor antagonist
794	Clevidipine butyrate	Clevidipine;Cleviprex	C21H23Cl2NO6	456.32	Cardiovascular system	Hypertension; Perioperative Hypertension	AChR antagonist; Calcium Channel inhibitor
795	Acebutolol hydrochloride	Acebutolol HCl	C18H29ClN2O4	372.89	Cardiovascular system	Hypertension; Arrhythmias	Adrenergic Receptor antagonist
796	Tranylcypromine (2-PCPA) hydrochloride	Tranylcypromine (2-PCPA) HCl;SKF-385 HCl	C9H11N·HCl	169.66	Cancer/Cardiovascular system	Porphyria; Cardiovascular Or Cerebrovascular Disease; Pheochromocytoma	MAO inhibitor;Histone Demethylase
797	Mexiletine hydrochloride	KOE-1173 (hydrochloride);Mexiletine HCl;KO1173	C11H18ClNO	215.72	Nervous system	Arrhythmias; Diabetic neuropathies	AhR agonist; sodium channel inhibitor
798	Isoprenaline hydrochloride	Isoproterenol hydrochloride;Isoprenaline HCl;NCI-c55630	C11H18ClNO3	247.72	Cardiovascular system/Respiratory system	Bradycardia; Heart Block; Asthma	Adrenergic Receptor ; PDE; PI3K
799	Chlortalidone	Chlorthalidone	C14H11ClN2O4S	338.77	Cardiovascular system	Hypertension	Others
800	Milrinone	Win 47203	C12H9N3O	211.22	Metabolism	Heart Failure	PDE inhibitor
801	Nifedipine	BAY-a-1040;Procardia;Adalat;Procardia XL	C17H18N2O6	346.34	Cardiovascular system	Hypertension	Calcium Channel inhibitor; CaMK inhibitor; Potassium Channel inhibitor
802	Amiodarone hydrochloride	Amiodarone HCl;Nexterone;Amiodar	C25H29I2NO3·HCl	681.78	Cardiovascular system	Ventricular Fibrillation; Ventricular Tachycardia	Adrenergic Receptor antagonist;Potassium Channel inhibitor;ATPase
803	Bendroflumethiazide	Naturetin;Aprinox	C15H14F3N3O4S2	421.41	Cardiovascular system	Hypertension	Carbonic Anhydrase inhibitor; Potassium Channel
804	Tetracaine hydrochloride	Amethocaine hydrochloride;Tetracaine HCl;Amethocalne HCl	C15H24N2O2·HCl	300.83	Cardiovascular system	High Blood Pressure; Angina	Sodium Channel inhibitor
805	(S)-(+)-Clopidogrel hydrogen sulfate	(S)-(+)-Clopidogrel bisulfate;Clopidogrel hydrogen sulfate;Clopidogrel;SR-25990C	C16H16ClNO2S·H2SO4	419.9	Cardiovascular system	Acute coronary syndromes; Myocardial infarction; Peripheral arterial disorders; Stroke	P2 Receptor antagonist
806	Lovastatin	Mevinolin;MK-803	C24H36O5	404.54	Cardiovascular system	Cardiovascular Disease	HMG-CoA Reductase inhibitor
807	5,5-Dimethyloxazolidine-2,4-dione	5,5-Dimethyloxazolidine-2,4-dione;Dimethadione;Dimethyloxazolidinedione;Dimethadion	C5H7NO3	129.12	Metabolism	diabetes	Calcium Channel inhibitor
808	Indacaterol maleate	QAB149	C24H28N2O3	508.56	Nervous system	Chronic obstructive pulmonary disease	Adrenergic Receptor agonist
809	Tripelennamine hydrochloride	Tripelennamine HCl;Pyribenzamine HCl;Pyribenzamine hydrochloride	C16H21N3·HCl	291.82	Cardiovascular system	Coronary Occlusion	Histamine Receptor antagonist
810	Theobromine	3,7-Dimethylxanthine;3, 7-Dimethylxanthine	C7H8N4O2	180.16	Cardiovascular system	Arteriosclerosis; Certain Vascular Diseases; Angina Pectoris; And Hypertension	AChR inhibitor; PDE inhibitor
811	Lisinopril dihydrate	MK-521 (dihydrate);Lisinopril;Renacor	C21H35N3O7	441.52	Nervous system	Cardiovascular disorders	MRP inhibitor; RAAS inhibitor
812	Amitriptyline hydrochloride	Amitriptyline HCl;Annoyltin;Tryptizol;Domical	C20H24ClN	313.86	Nervous system	Mental Illnesses	5-HT Receptor antagonist; Norepinephrine inhibitor; Sigma receptor inhibitor
813	Lamotrigine	BW430C;LTG	C9H7Cl2N5	256.09	Nervous system	Bipolar disorders; Lennox-Gastaut syndrome; Partial epilepsies; Tonic-clonic epilepsy	5-HT Receptor antagonist
814	Cefaclor monohydrate	Cefaclor;Cefachlor;Cefaclorum	C15H16CIN3O5S	385.82	Immune system	Antibiotic	Antibacterial inhibitor
815	Disopyramide	amidotrizoate sodium;Hypaque sodium;Triombrin	C21H29N3O	339.47	Cardiovascular system	Ventricular Tachycardia	AChR antagonist; Potassium Channel inhibitor; Sodium Channel inhibitor
816	Omeprazole	H 16868;Losec;Prilosec;Antra	C17H19N3O3S	345.42	Digestive system/Infection	Duodenal ulcer; Dyspepsia; Gastric ulcer; Gastritis; Gastro-oesophageal reflux; Helicobacter infections; Peptic ulcer; Zollinger-Ellison syndrome	Autophagy activator; Proton pump inhibitor
817	Ethosuximide	Zarontin	C7H11NO2	141.17	Nervous system	Absence Epilepsy	Calcium Channel inhibitor
818	6-Aminocaproic acid	6-Aminohexanoic acid;Epsilon-Amino-n-caproic Acid;EACA;（6-）ε-​Aminocaproic acid	C6H13NO2	131.18	Cardiovascular system	Bleeding Disorders	Others inhibitor
819	Topiramate	RWJ 17021;McN 4853	C12H21NO8S	339.36	Nervous system	Epilepsy; Lennox-Gastaut syndrome; Migraine	Carbonic Anhydrase inhibitor; GABA Receptor antagonist; GluR antagonist
820	Benzthiazide	Dihydrex;Lemazide;Aquatag	C15H14ClN3O4S3	431.94	Cardiovascular system	High Blood Pressure; Edema	Carbonic Anhydrase inhibitor
821	Propitocaine hydrochloride	Prilocaine hydrochloride;Prilocaine HCl;Xylonest	C13H21ClN2O	256.77	Nervous system	Anaesthesia	Sodium Channel inhibitor
822	Acetazolamide	Diamox	C4H6N4O3S2	222.25	Nervous system	Glaucoma; Epileptic Seizure; Idiopathic Intracranial Hypertension; Altitude Sickness; Cystinuria; Periodic Paralysis; Central Sleep Apnea; Dural Ectasia	Carbonic Anhydrase inhibitor
823	Furosemide	Lasix;Furosemid;Furanthril	C12H11ClN2O5S	330.74	Others/Metabolism	edema associated with congestive heart failure, cirrhosis of the liver, and renal disease, including the nephrotic syndrome	Na-K-Cl cotransporter antagonist
824	Propafenone	Rythmol;Propafenonum	C21H27NO3	341.44	Cardiovascular system	Atrial Fibrillation	MRP; Potassium Channel inhibitor; Sodium Channel inhibitor
825	Noradrenaline bitartrate	N/A	C8H11NO3	319.26	Cardiovascular system	Mainly used to treat patients in vasodilatory shock states such as septic shock and neurogenic shock and has shown a survival benefit over dopamine. Also used as a vasopressor medication for patients with critical hypotension.	Adrenergic Receptor
826	Mepivacaine hydrochloride	Mepivacaine HCl	C15H22N2O·HCl	282.81	Nervous system	Diabetic neuropathies; Neuropathic pain; Postherpetic neuralgia	Sodium Channel inhibitor
827	Phenytoin	5,5-Diphenylhydantoin;Diphenylhydantoin	C15H12N2O2	252.27	Nervous system	Seizures	Sodium Channel inhibitor
828	Isradipine	PN 200-110	C19H21N3O5	371.39	Cardiovascular system	High Blood Pressure	Calcium Channel inhibitor
829	Dyclonine hydrochloride	Dyclocaine hydrochloride;Dyclonine HCl	C18H27NO2·HCl	325.87	Nervous system	Pain	Sodium Channel inhibitor
830	Methocarbamol	AHR 85;Robaxin;Metocarbamol;Lumirelax	C11H15NO5	241.24	Others	Skeletal Muscle Spasms	Carbonic Anhydrase inhibitor
831	Articaine HCl	Articaine hydrochloride;Hoe-045;Ultracaine	C13H21ClN2O3S	320.84	Nervous system	local anesthetic	Sodium Channel inhibitor
832	Guanfacine hydrochloride	Guanfacine;Tenex;Intuniv	C9H10Cl3N3O	282.55	Nervous system	Attention-deficit hyperactivity disorder	Adrenergic Receptor agonist
833	Midodrine hydrochloride	Pro-Amatine	C12H19ClN2O4	290.74	Others	Orthostatic hypotension; Urinary incontinence	Adrenergic Receptor agonist
834	Desvenlafaxine	O-Desmethylvenlafaxine;WY 45233 Succinate	C16H25NO2	263.38	Nervous system	Major depressive disorder; Vasomotor symptoms	5-HT Receptor inhibitor; Norepinephrine inhibitor
835	Trimethadione	3,5,5,-Trimethyloxazolidine-2,4-dione	C6H9NO3	143.14	Nervous system	Epileptic	Calcium Channel inhibitor
836	Deferoxamine Mesylate	DFOM;Desferrioxamine B mesylate;desferrioxamine B	C26H52N6O11S	656.79	Nervous system	Alzheimer'S Disease	Others; Ferroptosis
837	Lenalidomide	CC-5013	C13H13N3O3	259.26	Cancer	Mantle-cell lymphoma; Multiple myeloma; Myelodysplastic syndromes	TNF
838	Dopamine hydrochloride	ASL279;Dopamine HCl	C8H12ClNO2	189.64	Others	For the correction of hemodynamic imbalances present in the shock syndrome due to myocardial infarction, trauma, endotoxic septicemia, open-heart surgery, renal failure, and chronic cardiac decompensation as in congestive failure	5-HT Receptor antagonist; Dopamine Receptor agonist
839	Rebeprazole sodium	LY307640 sodium;Rabeprazole sodium;Aciphex Sodium;Dexrabeprazole Sodium;Habeprazole Sodium	C18H20N3NaO3S	381.42	Digestive system/Infection	Duodenal ulcer; Gastric ulcer; Gastro-oesophageal reflux; Helicobacter infections; Peptic ulcer; Reflux oesophagitis; Zollinger-Ellison syndrome	Proton pump inhibitor
840	Tolazoline hydrochloride	NSC35110 (hydrochloride);Imidaline (hydrochloride);Tolazoline HCl;Imidaline hydrochloride;Benzidazol hydrochloride	C10H13ClN2	196.68	Cardiovascular system	Spasms Of Peripheral Blood Vessels; Peripheral Vasoconstriction	Adrenergic Receptor antagonist
841	Aminophylline	Phyllocontin	2C7H8O2·C2H8N2	420.43	Respiratory system	High Altitude Pulmonary Hypertension	PDE inhibitor
842	Vorapaxar	SCH 530348;MK-5348	C29H33FN2O4	492.58	Cardiovascular system	Arterial thrombosis	Protease-activated Receptor antagonist
843	Indacaterol	N/A	C24H28N2O3	392.49	Nervous system	Chronic obstructive pulmonary disease	Adrenergic Receptor agonist
844	Edoxaban	Lixiana	C24H30ClN7O4S	548.06	Cardiovascular system	Atrial fibrillation; Deep vein thrombosis; Embolism; Pulmonary embolism; Stroke; Venous thromboembolism	Factor Xa inhibitor; Thrombin inhibitor
845	Olmesartan Medoxomil	CS 866;Benicar	C29H30N6O6	558.59	Metabolism	Hypertension	RAAS inhibitor
846	Fedratinib	SAR 302503;TG-101348	C27H36N6O3S	524.68	Others	primary or secondary myelofibrosis	JAK; c-RET; FLT
847	Tegaserod maleate	HTF-919;SDZ-HTF-919	C20H27N5O5	417.46	Digestive system	Constipation; Irritable bowel syndrome	5-HT Receptor antagonist
848	Rosuvastatin	ZD 4522	C22H28FN3O6S	481.54	Metabolism	Atherosclerosis; Cardiovascular disorders; Hypercholesterolaemia; Hyperlipidaemia; Hypertriglyceridaemia	HMG-CoA Reductase inhibitor
849	Methacholine Chloride	Acetyl-β-methylcholine chloride;Mecholyl chloride	C8H18ClNO2	195.69	Cardiovascular system	Bradycardia And Hypotension	AChR antagonist
850	Mirabegron	YM178	C21H24N4O2S	396.51	Urinary system	Overactive bladder	Adrenergic Receptor agonist
851	Edoxaban Tosylate Monohydrate	Edoxaban;DU-176b;DU-176b tosylate Monohydrate;Lixiana	C31H38ClN7O7S2H2O	738.27	Cardiovascular system	Atrial fibrillation; Deep vein thrombosis; Embolism; Pulmonary embolism; Stroke; Venous thromboembolism	Factor Xa inhibitor; Thrombin inhibitor
852	Ponatinib	AP24534	C29H27F3N6O	532.56	Cancer	Chronic myeloid leukaemia; Precursor cell lymphoblastic leukaemia-lymphoma	Bcr-Abl; c-Kit; FGFR; PDGFR; Src; VEGFR
853	Guanethidine Monosulfate	Guanethidine sulfate	C10H24N4O4S	296.39	Cardiovascular system	Hypertension	Norepinephrine inhibitor
854	Ivabradine hydrochloride	Ivabradine HCl;S 16257-2	C27H37ClN2O5	505.05	Cardiovascular system	Angina pectoris; Chronic heart failure	Adrenergic Receptor inhibitor
855	Rufinamide	E 2080;RUF 331;CGP 33101	C10H8F2N4O	238.19	Nervous system	Lennox-Gastaut syndrome	Sodium Channel inhibitor
856	Atorvastatin Calcium	Atorvastatin hemicalcium;Atorvastatin hemicalcium salt;CI-981;Lipitor;Sortis	2(C33H34FN2O5)·Ca	1155.34	Cardiovascular system/Metabolism	Cardiovascular disorders; Heart failure; Hypercholesterolaemia; Hyperlipoproteinaemia type IIa; Hyperlipoproteinaemia type III; Hypertriglyceridaemia; Low HDL cholesterol	HMG-CoA Reductase inhibitor
857	Vorapaxar sulfate	Zontivity;vorapaxar monosulfate;SCH 530348 sulfate	C29H35FN2O8S	590.66	Cardiovascular system	Arterial thrombosis	Protease-activated Receptor inhibitor
858	Diazoxide	SRG-95213;Sch-6783;Proglycem	C8H7ClN2O2S	230.67	Cardiovascular system	Used parentally to treat hypertensive emergencies. Also used to treat hypoglycemia secondary to insulinoma.	ATPase inhibitor; Potassium Channel activator
859	Citalopram HBr	Lu 10-171;XU-62-320;Citalopram hydrobromide;Nitalapram HBr;Bonitrile HBr;Lu 10-171 HBr	C20H21FN2O·HBr	405.31	Nervous system	Major Depressive Disorder	5-HT Receptor inhibitor
860	Amrinone	Inamrinone;Wincoram;Inocor	C10H9N3O	187.2	Metabolism	Heart Failure	PDE inhibitor; TNF inhibitor
861	Eplerenone	Epoxymexrenone;CGP 30083;SC-66110	C24H30O6	414.49	Metabolism	Heart failure; Hypertension	Glucocorticoid Receptor inhibitor
862	Ruxolitinib	INCB018424;(R)-Ruxolitinib	C17H18N6	306.37	Cardiovascular system	Myelofibrosis; Polycythaemia vera	JAK;Tyrosine Kinases
863	Levobupivacaine HCl	(S)-(-)-Bupivacaine monohydrochloride;Levobupivacaine hydrochloride;(S)-(-)-Bupivacaine HCl	C18H28N2O·HCl	324.89	Nervous system	Anaesthesia; Pain; Postoperative pain	Sodium Channel inhibitor
864	Methazolamide	L584601;CL 8490	C5H8N4O3S2	236.27	Others	diuretic;glaucoma	Carbonic Anhydrase inhibitor
865	Ranolazine	RS 43285-003;CVT 303;Ranexa	C24H33N3O4	427.54	Cardiovascular system	Angina pectoris	Calcium Channel inhibitor
866	Isosorbide dinitrate	Sorbide nitrate;Sorbidnitrate;Isordil;Nitrosorbide	C6H8N2O8	236.14	Cardiovascular system	Angina (Heart-Related Chest Pain); Congestive Heart Failure; And Esophageal Spasms	Others
867	Esmolol hydrochloride	Esmolol HCl;ASL8052	C16H25NO4·HCl	331.15	Cardiovascular system	arrhythmia	Adrenergic Receptor antagonist
868	Macitentan	ACT-064992	C19H20Br2N6O4S	588.27	Respiratory system	Pulmonary arterial hypertension	Endothelin Receptor antagonist
869	Fenofibric acid	FNF acid;NSC 281318;Trilipix	C17H15ClO4	318.75	Metabolism	Hyperlipidaemia	MMP inhibitor;PPAR agonist;COX
870	Ibutilide Fumarate	U70226E;Corvert Fumarate	(C20H36N2O3S)2·C4H4O4	885.23	Cardiovascular system	Atrial fibrillation; Atrial flutter	Sodium Channel inhibitor
871	Ambrisentan	LU 208075;BSF 208075;BSF-208075	C22H22N2O4	378.42	Respiratory system	Pulmonary arterial hypertension	Endothelin Receptor antagonist
872	Guanabenz Acetate	Wy8678 acetate;BR-750;Wytensin	C8H8Cl2N4·C2H4O2	291.13	Cardiovascular system	Hypertention	Adrenergic Receptor agonist
873	(S)-Amlodipine Besylate (103129-82-4(free base))	N/A	C26H31ClN2O8S	567.05	Cardiovascular system	Hypertension;Coronary artery disease; Chronic stable angina;Vasospastic angina	Calcium Channel
874	Ruxolitinib (INCB-18424) phosphate	INCB018424 phosphate;Ruxolitinib phosphate;INCB018424;INC424;INC 424 phosphate	C17H21N6O4P	404.36	Cardiovascular system	Myelofibrosis; Polycythaemia vera	JAK inhibitor
875	Atomoxetine hydrochloride	(R)-Tomoxetine hydrochloride;LY 139603;Tomoxetine hydrochloride;Atomoxetine HCl;LY 139603 HCl	C17H22ClNO	291.82	Nervous system	Attention-deficit hyperactivity disorder	5-HT Receptor inhibitor; Dopamine Receptor inhibitor; Norepinephrine inhibitor
876	Valsartan	CGP 48933;Diovan;Tareg	C24H29N5O3	435.52	Metabolism	Essential hypertension; Heart failure; Hypertension; Postmyocardial infarction	RAAS antagonist
877	Hydrochlorothiazide	HCTZ	C7H8ClN3O4S2	297.74	Cardiovascular system	Hypertension	Carbonic Anhydrase inhibitor; Potassium Channel
878	Gabapentin	Neurontin;Gabapentine;Aclonium	C9H17NO2	171.24	Nervous system	Epilepsy; Neuralgia; Neuropathic pain; Postherpetic neuralgia	GABA Receptor;Calcium Channel
879	L(-)-Carnitine	L-Carnitine;Levocarnitine	C7H15NO3	161.2	Cardiovascular system	Peripheral Arterial Occlusive Disorders	Fatty Acid Synthase
880	Torasemide	Torsemide;AC-4464;JDL-464	C16H20N4O3S	348.42	Cardiovascular system	Heart Failure; Hypertension; Kidney Disorders; Liver Disorders	Na-K-Cl cotransporter inhibitor
881	Phenazopyridine hydrochloride	Phenazopyridine HCl;Urodine;Pyridium	C11H12ClN5	249.7	Nervous system	Analgesic	Sodium Channel inhibitor
882	Cilostazol	OPC 21;OPC 13013	C20H27N5O2	369.46	Cardiovascular system	Arterial occlusive disorders; Intermittent claudication; Stroke	PDE inhibitor
883	Ursodeoxycholic acid	UDCS;Ursodiol	C24H40O4	392.57	Digestive system	Cholelithiasis; Liver disorders; Primary biliary cirrhosis; Primary sclerosing cholangitis	Potassium Channel inhibitor
884	Ademine	Triamterene;SKF8542	C12H11N7	253.26	Cardiovascular system/Metabolism	Hypertension And Edema	Sodium Channel inhibitor
885	Bupivacaine hydrochloride	Bupivacaine HCl;Vivacaine	C18H28N2O·HCl	324.89	Nervous system	Anaesthesia; Pain; Postoperative pain	Sodium Channel inhibitor
886	Clofibric acid	Chlorofibrinic acid	C10H11ClO3	214.65	Cardiovascular system	Hyperlipoproteinemia Type Iii	PPAR agonist
887	Atropine sulfate monohydrate	Atropine sulfate hydrate	C34H46N2O6·H2SO4·H2O	694.83	Others	For the treatment of poisoning by susceptible organophosphorous nerve agents having anti-cholinesterase activity (cholinesterase inhibitors) as well as organophosphorous or carbamate insecticides	AChR antagonist
888	Tadalafil	IC-351;Cialis	C22H19N3O4	389.4	Respiratory system/Reproductive system	Benign prostatic hyperplasia; Erectile dysfunction; Pulmonary arterial hypertension	PDE inhibitor
889	Atenolol	(RS)-Atenolol;Tenormin;Normiten;Blokium	C14H22N2O3	266.34	Cardiovascular system	Cardiovascular disorders	Adrenergic Receptor antagonist
890	Deferidone	Deferiprone;CP20	C7H9NO2	139.15	Others	Iron overload	Others; UGT inhibitor
891	Beta-Carotene	Provitamin A;β-Carotene;Carotaben	C40H56	536.87	Respiratory system/Cancer/Cardiovascular system	Asthma; Cancer; Heart Disease; Cataracts	Vitamin inhibitor
892	Bosentan	Benzenesulfonamide;Ro 47-0203;Actelion	C27H29N5O6S	551.61	Respiratory system	Pulmonary arterial hypertension; Skin ulcer	Endothelin Receptor antagonist
893	Rapamycin	AY 22989;Sirolimus;NSC-2260804	C51H79NO13	914.18	Cancer	Coronary artery restenosis; Lymphangioleiomyomatosis; Renal transplant rejection	mTOR inhibitor; Autophagy activator
894	Nisoldipine	BAY-k 5552	C20H24N2O6	388.41	Cardiovascular system	Cardiac	Calcium Channel inhibitor
895	Levetiracetam	UCB L059;SIB-S1	C8H14N2O2	170.21	Nervous system	Seizures	Calcium Channel inhibitor; Others
896	Metoprolol Succinate	Metroprolol succinate;Toprol XL;Selozok;butanedioic acid	C34H56N2O10	652.82	Cardiovascular system	Hypertention	Adrenergic Receptor antagonist
897	Duloxetine hydrochloride	LY-248686 hydrochloride;(S)-Duloxetine hydrochloride;Duloxetine HCl;LY-248686 HCl	C18H20ClNOS	333.88	Nervous system	Back pain; Depressive disorders; Diabetic neuropathies; Fibromyalgia; Generalised anxiety disorder; Major depressive disorder; Musculoskeletal pain; Neuropathic pain; Stress incontinence	5-HT Receptor inhibitor; Dopamine Receptor inhibitor; Norepinephrine inhibitor
898	Pargyline hydrochloride	Pargylamine hydrochloride	C11H14NCl	195.69	Cardiovascular system	Hypertension	MAO inhibitor
899	Apixaban	BMS-562247-01	C25H25N5O4	459.5	Cardiovascular system	Deep vein thrombosis; Pulmonary embolism; Stroke; Thromboembolism; Venous thromboembolism	Factor Xa inhibitor
900	Treprostinil Sodium	UT-15	C23H33NaO5	412.5	Respiratory system	Pulmonary arterial hypertension	Prostaglandin Receptor;VEGFR;c-RET
901	Tirofiban hydrochloride monohydrate	Tirofiban Hydrochloride;MK-383 Hydrochloride	C22H39ClN2O6S	495.07	Cardiovascular system	Acute coronary syndromes; Arterial thrombosis; Myocardial infarction; Unstable angina pectoris	Integrin antagonist;ATPase
902	Dypyridamole	Dipyridamole;NSC-515776;Persantin;Dipyridamol;Dipyudamine	C24H40N8O4	504.63	Cerebrovascular system	Stroke; Transient Ischaemic Attacks	PDE inhibitor
903	Levobupivacaine	N/A	C18H28N2O	288.43	Nervous system	Anaesthesia; Pain; Postoperative Pain	Sodium Channel inhibitor
904	Zonisamide	CI 912;AD 810	C8H8N2O3S	212.23	Nervous system	Epilepsy; Parkinson's disease	Calcium Channel inhibitor; Carbonic Anhydrase inhibitor; Sodium Channel inhibitor
905	Pomalidomide	CC-4047	C13H11N3O4	273.24	Cancer	Multiple myeloma	TNF
906	Lidocaine hydrochloride	Lignocaine hydrochloride;Lidocaine HCL;Lidothesin;Xyloneural	C14H22N2O·HCl	270.8	Cardiovascular system	Ventricular Tachycardia	Sodium Channel inhibitor
907	Theophylline	Theo-24;1,3-Dimethylxanthine	C7H8N4O2	180.16	Respiratory system	Asthma; Chronic Obstructive Pulmonary Disease	AChR antagonist; HDAC activator; PDE inhibitor
908	Regadenoson	CVT-3146;Lexiscan	C15H18N8O5	390.35	Cardiovascular system	Coronary disorders	Adenosine Receptor agonist
909	Perindopril erbumine	Perindopril tert-butylamine salt;S9490-3	C23H43N3O5	441.61	Cardiovascular system	Hypertension; Congestive Heart-Failure	MRP inhibitor; RAAS inhibitor
910	Fluvastatin sodium salt	Fluvastatin sodium;XU 62320 sodium;XU-62-320	C24H25FNNaO4	433.45	Endocrine system	Atherosclerosis; Cardiovascular disorders; Hypercholesterolaemia; Hyperlipidaemia; Hyperlipoproteinaemia; Hypertriglyceridaemia	HMG-CoA Reductase inhibitor
911	Dronedarone hydrochloride	Dronedarone HCl;SR33589	C31H44N2O5S·HCl	593.22	Cardiovascular system	Atrial Fibrillation; Atrial Flutter	Adrenergic Receptor inhibitor; Calcium Channel inhibitor; Potassium Channel inhibitor; Sodium Channel inhibitor
912	Rivaroxaban	BAY 59-7939	C19H18ClN3O5S	435.88	Cardiovascular system	Deep vein thrombosis; Embolism; Pulmonary embolism; Stroke; Venous thromboembolism	Factor Xa inhibitor; Thrombin inhibitor
913	Terazosin hydrochloride	Terazosin HCl;Hytrin;Zayasel;Terazosine;Fosfomic;Blavin	C19H26ClN5O4	423.89	Endocrine system	Benign Prostatic Hyperplasia; Hypertension	Adrenergic Receptor antagonist
914	Capecitabine	RO 09-1978;Xeloda;Capiibine;Capecitibine	C15H22FN3O6	359.35	Cancer	Breast Cancer; Colorectal Cancer; Gastric Cancer	DNA/RNA Synthesis inhibitor
915	Tolvaptan	OPC-41061	C26H25ClN2O3	448.94	Chromosomal disease/Endocrine system	Autosomal dominant polycystic kidney disease; Cardiac oedema; Hyponatraemia; Oedema	Vasopressin Receptor antagonist
916	(±)-Bisoprolol hemifumarate	(±)-Bisoprolol (hemifumarate);Bisoprolol hemifumarate salt;Bisoprolol fumarate;EMD33512	C20H33NO6	383.49	Cardiovascular system	Angina Pectoris; Arrhythmias; Atrial Fibrillation; Chronic Heart Failure; Hypertension	Adrenergic Receptor inhibitor
917	Fluoxetine hydrochloride	LY-110140;Fluoxetine HCl;Lilly110140	C17H18F3NO·HCl	345.79	Nervous system	Depressive Disorder; Bulimia	5-HT Receptor antagonist
918	Amlodipine	UK-48340	C20H25ClN2O5	408.88	Cardiovascular system	Hypertension;Coronary artery disease;Chronic stable angina	Calcium Channel inhibitor
919	Nicardipine hydrochloride	YC-93 Hydrochloride;Nicardipine HCl;RS-69216	C26H30ClN3O6	515.99	Cardiovascular system	Hypertension	AChR antagonist; Adrenergic Receptor antagonist; Calcium Channel inhibitor
920	Nadolol	Corgard;Solgol;Anabet;SQ11725	C17H27NO4	309.4	Cardiovascular system	angina pectoris and hypertension	Adrenergic Receptor antagonist
921	Loperamide hydrochloride	R-18553 (hydrochloride);Loperamide HCl;ADL 2-1294	C29H34Cl2N2O2	513.51	Nervous system	Dental pain; Ocular pain; Pain; Pruritus	Opioid Receptor agonist
922	Mirtazapine	6-Azamianserin;Org3770	C17H19N3	265.35	Nervous system	Major depressive disorder	5-HT Receptor antagonist; Adrenergic Receptor antagonist; Dopamine Receptor antagonist; Opioid Receptor agonist
923	Amiloride hydrochloride dihydrate	MK-870 hydrochloride dihydrate;Amiloride HCl dihydrate	C6H8ClN7O·HCl·2H2O	302.12	Cardiovascular system	Hypertension	Sodium Channel inhibitor
924	Sulfinpyrazone	(+/-)-Sulfinpyrazone;G-28315;NSC 75925	C23H20N2O3S	404.48	Metabolism	Renal Impairment	COX inhibitor; Others
925	Acetaminophen	4'-Hydroxyacetanilide;4-Acetamidophenol;APAP;Paracetamol	C8H9NO2	151.16	Immune system	Fever; Pain	COX inhibitor
926	Valdecoxib	SC 65872	C16H14N2O3S	314.36	Inflammation	osteoarthritis and dysmenorrhoea	COX inhibitor
927	Flurbiprofen	dl-Flurbiprofen	C15H13FO2	244.26	Nervous system	Musculoskeletal Pain	COX inhibitor; MRP inhibitor
928	Noradrenaline bitartrate monohydrate	Norepinephrine bitartrate monohydrate;Levophed	C8H11NO3·C4H6O6·H2O	337.28	Immune system	Anaphylaxis; Eye Disorders	Adrenergic Receptor agonist
929	Meclizine dihydrochloride	NSC28728;Meclozine dihydrochloride;Meclizine 2HCl	C25H27ClN2·2HCl	463.87	Nervous system	Motion Sickness	Histamine Receptor antagonist
930	Ketoconazole	(±)-Ketoconazol;R-41400;Extina;Xolegel	C26H28Cl2N4O4	531.43	Immune system/Infection	Seborrhoeic dermatitis	Hydroxylase inhibitor; NADPH-oxidase inhibitor; P450 inhibitor
931	Pexidartinib	PLX-3397	C20H15ClF3N5	417.81	Cancer	symptomatic tenosynovial giant cell tumor (TGCT) associated with severe morbidity or functional limitations and not amenable to improvement with surgery	c-Kit inhibitor; CSF-1R inhibitor; FLT inhibitor
932	Chlorpheniramine maleate	Chlorphenamine maleate;NCI-C55265	C20H23ClN2O4	390.87	Immune system	Rhinitis And Urticaria	Histamine Receptor antagonist
933	Tacrolimus	FK506;FR900506;Fujimycin	C44H69NO12	804.02	Immune system	Allergic conjunctivitis; Atopic dermatitis; Coronary artery restenosis; Graft-versus-host disease; Interstitial lung diseases; Intestinal transplant rejection; Lupus nephritis; Myasthenia gravis; Rheumatoid arthritis; Transplant rejection; Ulcerative coli	mTOR
934	Ezetimibe	SCH 58235	C24H21F2NO3	409.43	Metabolism	Hypercholesterolaemia; Hyperlipoproteinaemia type II; Sitosterolaemia	NPC1L1 inhibitor; Nrf2 inhibitor; Others
935	Amlexanox	Amoxanox;CHX3673;AA673	C16H14N2O4	298.29	Immune system	antiallergic	FGFR inhibitor;IL Receptor antagonist;Others inhibitor;IκB/IKK
936	Plerixafor	AMD-3329;JM3100;AMD 3100	C28H54N8	502.78	Others	Stem cell mobilisation	CXCR antagonist
937	Travoprost	Fluprostenol isopropyl ester;AL6221;Flu-Ipr	C26H35F3O6	500.55	Others	open-angle glaucoma or ocular hypertension	Prostaglandin Receptor
938	Lorlatinib	PF-06463922;PF-6463922;Loratinib	C21H19FN6O2	406.41	Cancer	Non-small cell lung Cancer	ALK inhibitor; ROS inhibitor; Tyrosine Kinases inhibitor
939	Betamethasone	NSC-39470;SCH-4831	C22H29FO5	392.46	Immune system	Rheumatic Disorders Such As Rheumatoid Arthritis And Systemic Lupus Erythematosus; Skin Diseases Such As Dermatitis And Psoriasis; Allergic Conditions Such As Asthma Andangioedema; Preterm Labor To Speed The Development Of The Baby; Crohn Disease; Cancers Such As Leukemia; And Along Withfludrocortisone For Adrenocortical Insufficiency;	GR inhibitor
940	Benzyl alcohol	Benzenemethanol;Phenylmethanol;Phenylcarbinol;Benzoyl alcohol	C7H8O	108.14	Immune system	Pediculosis	Dehydrogenase
941	Menadione	Vitamin K3	C11H8O2	172.18	Others	assist in the normal clotting of blood	Thrombin inhibitor; Vitamin inhibitor
942	Diclofenac diethylamine	N/A	C18H22Cl2N2O2	369.29	Infection	Infection	COX
943	Azithromycin dihydrate	Azithromycin hydrate;CP-62993 dihydrate	C38H72N2O12·2H2O	785.03	Respiratory system/Infection	Acute sinusitis; Bacterial infections; Community-acquired pneumonia; Otitis media; Pelvic inflammatory disorders; Sexually transmitted infections	Antibacterial; ribosome
944	Minoxidil	U10858	C9H15N5O	209.25	Others	Alopecia	COX inhibitor; Potassium Channel antagonist
945	Fluoxetine	LY-110140	C17H18F3NO	309.33	Others	Bulimia nervosa; Major depressive disorder; Obsessive-compulsive disorders; Panic disorder; Premenstrual dysphoric disorder	5-HT Receptor inhibitor; MRP inhibitor
946	Tyloxapol	Triton WR1339	C70H124O13	137.18	Others	inhaled surfactant that assists in removing and liquefying and removing bronchopulmonary secretions with mucus and pus	NF-κB inhibitor; Others
947	Phenylephrine hydrochloride	(R)-(-)-Phenylephrine hydrochloride;Phenylephrine HCl;NCI-c55641	C9H14ClNO2	203.67	Cardiovascular system	Hypotension	Adrenergic Receptor agonist
948	Bismuth subsalicylat	Bismuth(III) salicylate basic;Bismuth oxysalicylate;Bismuth Subsalicylate	C7H5BiO4	362.09	Immune system	Inflammatory	COX inhibitor
949	Promethazine	Proazamine;Diphergan	C17H20N2S	284.42	Nervous system	Acute Pain; Nausea And Vomiting	5-HT Receptor antagonist; AChR antagonist; Adrenergic Receptor antagonist; CaMK inhibitor; Dopamine Receptor antagonist; Histamine Receptor antagonist
950	Guanidine hydrochloride	Aminoformamidine Hydrochloride;Guanidinium chloride;Guanidine HCl;Aminoformamidine HCl	CH6ClN3	95.53	Immune system/Infection	Malaria	Arginase agonist; Autophagy; DNA/RNA Synthesis; Others
951	Naphazoline hydrochloride	Naphazoline HCl;Albalon;Rhinantin	C14H15ClN2	246.74	Immune system	Allergic Conjunctivitis	Adrenergic Receptor
952	Aspirin	Acetylsalicylic Acid;ASA;Acetylsalicylate	C9H8O4	180.16	Immune system	Pain; Fever; And Inflammation	COX inhibitor
953	Procaine	Novocaine;Vitamin H3;Duracaine;Spinocaine	C13H20N2O2	236.32	Immune system	anesthetic;as an oral entry inhibitor in treatment-experienced HIV patients	Sodium Channel inhibitor
954	Hydroxyzine Pamoate	Hydroxyzine embonate;Bobsule;Equipose	C44H43ClN2O8	763.27	Nervous system	Anxiety; Tension	Histamine Receptor antagonist
955	Diphenylpyraline hydrochloride	4-Diphenylmethoxy-1-methylpiperidine hydrochloride	C19H23NO·HCl	317.85	Immune system	Allergy	Histamine Receptor antagonist
956	Cetirizine dihydrochloride	P071;Cetirizine DiHCl;UCB P071	C21H27Cl3N2O3	461.81	Immune system	Hypersensitivity	Histamine Receptor antagonist
957	Clemastine fumarate	Meclastine (fumarate);HS-592 (fumarate);Meclastine fumarate	C25H30ClNO5	459.97	Immune system	Seasonal Allergic Rhinitis	Histamine Receptor antagonist
958	Depofemin	Estradiol cypionate	C26H36O3	396.58	Respiratory system	climacteric syndrome	Estrogen/progestogen Receptor agonist
959	Maprotiline hydrochloride	Maprotiline HCl;Ludiomil;Psymion;Deprilept	C20H24ClN	313.86	Nervous system	Tetracyclic Antidepressants	5-HT Receptor antagonist; AChR antagonist; Adrenergic Receptor antagonist; Histamine Receptor antagonist; Norepinephrine inhibitor
960	Loteprednol etabonate	Lotemax;Alrex	C24H31ClO7	466.95	Inflammation	Allergic conjunctivitis; Ocular inflammation; Ocular pain	GR antagonist
961	Fluticasone propionate	CCI-187881	C25H31F3O5S	500.57	Respiratory system	Asthma	Estrogen/progestogen Receptor agonist; Glucocorticoid Receptor agonist; GR inhibitor; Phospholipase inhibitor
962	Fenoprofen calcium dihydrate	N/A	C30H30CaO8	558.63	Immune system	Rheumatoid Arthritis; Osteoarthritis; And Mild To Moderate Pain	COX antagonist
963	Chloroquine diphosphate	Aralen phosphate;Chingamin phosphate	C18H26CLN3·2(H3PO4)	515.87	Immune system/Infection	Malaria	Autophagy; TLR
964	Diclofenac	Diclofenacum;Voltaren	C14H11Cl2NO2	296.15	Nervous system	Acute pain	COX inhibitor
965	Brompheniramine hydrogen maleate	Brompheniramine maleate;Dimetane;Rolabromophen;Dimotane	C16H19BrN2·C4H4O4	435.31	Immune system	Allergic Reactions	5-HT Receptor antagonist
966	Methscopolamine	Hyoscine methyl bromide;(-)-Scopolamine methyl bromide;Methscopolamine bromide	C18H24BrNO4	398.29	Immune system	Peptic Ulcers	AChR antagonist
967	Amcinonide	CL-34699	C28H35FO7	502.57	Immune system	Atopic Dermatitis Andallergic Contact Dermatitis	Annexin A antagonist; GR antagonist
968	Meclofenamate Sodium	Meclomen;Meclonax;Movens	C14H10Cl2NNaO2	318.14	Metabolism/Endocrine system	Joint; Muscular Pain; Arthritis And Dysmenorrhea	COX inhibitor
969	Prednisolone-21-acetate	Prednisolone Acetate;Omnipred	C23H30O6	402.48	Inflammation	adrenocortical insufficiency;psoriatic arthritis, rheumatoid arthritis, ankylosing spondylitis, bursitis, acute gouty arthritis and epicondylitis	GR inhibitor
970	Dimenhydrinate	Dramamine;Vomex A;Chloranautine	C24H28ClN5O3	469.96	Nervous system	Motion Sickness	Histamine Receptor antagonist
971	Colchicine	Colchineos;Colchisol;Colcin	C22H25NO6	399.44	Metabolism	Gout; Familial Mediterranean Fever	Microtubule Associated
972	Diphenhydramine hydrochloride	DPH;Diphenhydramine HCl	C17H22ClNO	291.82	Nervous system	Allergies	Histamine Receptor antagonist
973	Miconazole	R18134	C18H14Cl4N2O	416.13	Infection	Candidiasis	Antifection antagonist; NOS inhibitor; Potassium Channel inhibitor
974	Fluocinolone acetonide	Flucort-N	C24H30F2O6	452.49	Metabolism	Diabetic macular oedema; Uveitis	Glucocorticoid Receptor
975	Deflazacort	MDL 458	C25H31NO6	441.53	Immune system	Inflammation	GR inhibitor
976	Pitolisant hydrochloride	Ciproxidine;BF 2649	C17H27Cl2NO	332.31	Others	narcolepsy	Histamine Receptor
977	DL-Menthol	(±)-Menthol;Hexahydrothymol	C10H20O	156.15	Immune system	Occasional Minor Irritation; Pain; Sore Mouth; Sore Throat; Cough	Others
978	Cyproheptadine hydrochloride	Cyproheptadine hydrochloride sesquihydrate;Periactin hydrochloride;Peritol	C21H24ClNO	341.88	Endocrine system	Allergic Reactions; Post-Traumatic Stress Disorder; Serotonin Syndrome	5-HT Receptor antagonist; Histone Methyltransferase inhibitor
979	Dextromethorphan HBr monohydrate	Dextromethorphan hydrobromide hydrate;Dextromethorphan hydrobromide monohydrate	C18H25NO·HBr·H2O	370.32	Immune system	Cold; Cough	AChR antagonist; Opioid Receptor antagonist
980	Ziprasidone hydrochloride	CP-88059 hydrochloride;Ziprasidone HCl;CP-88059	C21H22CL2N4OS	449.4	Nervous system	Bipolar disorders; Schizophrenia	5-HT Receptor antagonist; Adrenergic Receptor antagonist; Dopamine Receptor antagonist; Histamine Receptor antagonist; Norepinephrine antagonist
981	Ketotifen fumarate	HC 20511 fumarate	C23H23NO5S	425.5	Immune system	Allergic Conjunctivitis	Histamine Receptor antagonist; PDE inhibitor
982	Gramicidin	Gramicidina;Gramicidine;Gramicidinum	C99H140N20O17	1882.34	Immune system	Transplant rejection	MRP inhibitor
983	Etodolac	AY-24236;Etodolic acid;Lodine;Ultradol	C17H21NO3	287.35	Immune system	Inflammation	COX inhibitor; Retinoid Receptor inhibitor
984	Acetohydroxamic acid	AHA;N-Hydroxyacetamide;Methylhydroxamic acid;Acetic acid;oxime;Lithostat	C2H5NO2	75.07	Immune system/Infection	Urinary Tract Infections	MMP inhibitor
985	Prazosin hydrochloride	Prazosin HCl;cp-12299-1;Vasoflex;Minipress;Peripress	C19H22ClN5O4	419.86	Nervous system	High Blood Pressure; Anxiety; Andposttraumatic Stress Disorder	ABC inhibitor; Adrenergic Receptor inhibitor; MRP inhibitor; Potassium Channel inhibitor
986	Triprolidine hydrochloride	N/A	C19H23ClN2	314.85	Nervous system	Allergies	Histamine Receptor antagonist
987	Chlorhexidine hydrochloride	Chlorhexidine dihydrochloride;Chlorhexidine 2HCl;NSC-185	C22H32Cl4N10	578.38	Infection	A disinfectant and topical anti-infective agent used also as mouthwash to prevent oral plaque.	Antifection; CAT; Cell wall
988	Ciclopirox ethanolamine	Ciclopirox olamine	C14H24N2O3	268.35	Infection	antifungal	ATPase inhibitor; Others
989	Doxylamine succinate	Decapryn	C21H28N2O5	388.46	Endocrine system	Morning Sickness	Histamine Receptor antagonist
990	Podophyllotoxin	Podofilox;(+)-Shikonin	C22H22O8	414.41	Infection	Hpv	Microtubule Associated inhibitor; Topoisomerase inhibitor
991	Leflunomide	RS-34821;SU101;HWA486	C12H9F3N2O2	270.21	Inflammation	Psoriatic arthritis; Rheumatoid arthritis	AhR agonist; Dehydrogenase inhibitor; Others inhibitor
992	Betamethasone 17-valerate	Betamethasone Valerate;Betnovate;Betaderm;Luxiq	C27H37FO6	476.59	Immune system	Plaque Psoriasis; Skin Disorders	GR
993	Bendazol	Dibazole;Dibazol	C14H12N2	208.26	Cardiovascular system/Cerebrovascular system	Hypertension; Cerebral Angiospasm	Dopamine Receptor antagonist
994	Carprofen	Rimadyl;Imadyl;Ridamyl	C15H12ClNO2	273.71	Immune system	Inflammatory	COX inhibitor
995	Permethrin	NRDC-143;Transpermethrin;Ambush;Pounce	C21H20Cl2O3	391.29	Immune system	Pediculosis; Scabies	Sodium Channel inhibitor
996	Perphenazine	Perphenazin;Trilafon;Etaperazine	C21H26ClN3OS	403.97	Nervous system	Schizoaffective Disorder; Schizophrenia	CaMK inhibitor;Dopamine Receptor antagonist;5-HT Receptor;Histamine Receptor;Adrenergic Receptor
997	Promethazine hydrochloride	Promethazine HCl;Phenergan	C17H20N2S·HCl	320.88	Immune system/Respiratory system	Allergy; Asthma	Adrenergic Receptor antagonist; Histamine Receptor antagonist
998	Desonide	Prednacinolone;Locapred;Tridesilon	C24H32O6	416.51	Immune system	Atopic Dermatitis	GR antagonist
999	Olopatadine hydrochloride	KW4679;ALO4943A;Olopatadine HCl	C21H23NO3·HCl	373.87	Respiratory system	Allergic conjunctivitis; Allergic rhinitis; Pruritus; Rhinitis; Seasonal allergic rhinitis; Urticaria	5-HT Receptor antagonist
1000	Methylprednisolone	U 7532;NSC-19987	C22H30O5	374.48	Immune system	Inflammatory	GR antagonist
1001	Ketorolac tromethamine salt	Toradol;Ketorolac tris salt;Acular;Acular LS	C19H24N2O6	376.4	Nervous system	Postoperative Pain In Infants	COX inhibitor
1002	Pyrilamine maleate	Mepyramine maleate	C21H27N3O5	401.47	Nervous system	Pain	Histamine Receptor antagonist
1003	Lincomycin hydrochloride monohydrate	Lincomycin hydrochloride hydrate	C18H34N2O6S·HCl·H2O	461.01	Immune system/Infection	Lincosamide Antibiotic	ribosome inhibitor
1004	Azathioprine	BW 57-322	C9H7N7O2S	277.26	Immune system	Connective Tissue Disorders; Crohn'S Disease; Dermatomyositis; Polymyositis; Scleroderma; Systemic Lupus Erythematosus; Transplant Rejection; Ulcerative Colitis; Vasculitis	GPR inhibitor; Rho inhibitor
1005	Nabumetone	BRL14777	C15H16O2	228.29	Immune system	Inflammation	COX inhibitor; MPO inhibitor
1006	Cortisone	Kendall's compound E;17-Hydroxy-11-dehydrocorticosterone	C21H28O5	360.45	Immune system	Angioedema	GR antagonist
1007	Mestinon	Pyridostigmine bromide	C9H13BrN2O2	261.12	Immune system	Throat	AChR inhibitor
1008	Acetylcysteine	LNAC;NAC;N-Acetyl-L-cysteine	C5H9NO3S	163.19	Others	Cataracts	ROS; TNF
1009	Mefenamic acid	CI 473;CN-35355	C15H15NO2	241.29	Endocrine system	Dysmenorrhoea	COX inhibitor
1010	Diprophylline	Diphylline;Dyphylline	C10H14N4O4	254.25	Respiratory system	Asthma; Cardiac Dyspnea; And Bronchitis	PDE inhibitor
1011	Guaifenesin	Glycerol guaiacolate;Guaiphenesin;Guaiacol glyceryl ether	C10H14O4	198.22	Immune system	Cough	Others
1012	Promazine hydrochloride	Romtiazin hydrochloride;Sinophenin hydrochloride	C17H21ClN2S	320.88	Immune system/Respiratory system	Asthma; Urticaria	5-HT Receptor antagonist; AChR antagonist; Adrenergic Receptor antagonist; Dopamine Receptor antagonist
1013	Vancomycin hydrochloride	Vancomycin HCl	C66H76Cl3N9O24	1485.71	Infection	Gram-positive infections	Cell wall antagonist
1014	Sulfasalazine	NSC 667219;Azulfidine	C18H14N4O5S	398.39	Immune system	Rheumatoid Arthritis	COX inhibitor; NF-κB inhibitor
1015	Procaine hydrochloride	Procaine HCl;Novocaine HCl	C13H20N2O2·HCl	272.77	Immune system/Nervous system/Infection	Hiv Infections; Major Depressive Disorder	5-HT Receptor antagonist; AChR antagonist; NMDAR inhibitor; Sodium Channel inhibitor
1016	Triamcinolone acetonide	Azmacort;Aristoderm;Aristogel	C24H31FO6	434.5	Immune system	Allergic Rhinitis	GR inducer
1017	Ketoprofen	RP-19583	C16H14O3	254.28	Nervous system	Musculoskeletal Pain; Pain	COX inhibitor; MRP inhibitor
1018	(R)-Naproxen	N/A	C14H14O3	230.26	Inflammation	rheumatoid arthritis, osteoarthritis, ankylosing spondylitis, polyarticular juvenile idiopathic arthritis, tendinitis, bursitis, acute gout, primary dysmenorrhea, and for the relief of mild to moderate pain.	COX inhibitor
1019	Entrectinib	RXDX-101;NMS-E628	C31H34F2N6O2	560.64	Cancer	Solid tumours	ALK inhibitor; ROS inhibitor; Trk receptor inhibitor
1020	Hydroxychloroquine sulfate	HCQ sulfate;Acidum iopanoicum	C18H26ClN3O·H2SO4	433.95	Infection	prophylaxis of malaria where chloroquine resistance is not reported, treatment of uncomplicated malaria (caused by P. falciparum, P. malariae, P. ovale, or P. vivax), chronic discoid lupus erythematosus, systemic lupus erythematosus, acute rheumatoid arthritis, and chronic rheumatoid arthritis	DNA Alkylation inhibitor; TLR antagonist
1021	Dexamethason acetate	Dexamethasone 21-acetate;Dexamethasone acetate;NSC 39471	C24H31FO6	434.51	Respiratory system/Immune system/Infection	Rheumatic Problems; Skin Diseases; Severe Allergies; Asthma; Chronic Obstructive Lung Disease; Croup; Brain Swelling; Antibiotics In Tuberculosis	Annexin A; GR; IL Receptor modulator; NOS modulator
1022	Trometamol	Tromethamine	C4H11NO3	121.14	Metabolism	metabolic acidosis	COX
1023	Ibuprofen	(±)-Ibuprofe;Motrin;Brufen;Advil	C13H18O2	206.28	Inflammation	NSAID;Pain	COX inhibitor
1024	Terbinafine hydrochloride	TDT 067 hydrochloride;Terbinafine HCl;KWD 2019	C21H26ClN	327.89	Infection	allylamine antifungal	Antifungal inhibitor
1025	Carbinoxamine Maleate Salt	CarbinoxaMine Maleate;Lergefin	C20H23ClN2O5	406.86	Immune system	Perennial Allergic Rhinitis; Seasonal Allergic Rhinitis	Histamine Receptor antagonist
1026	Tofacitinib Citrate	CP-690550 citrate;Tasocitinib citrate;Tofacitinib (CP-690550) Citrate	C22H28N6O8	504.49	Inflammation	Rheumatoid arthritis; Ulcerative colitis	JAK
1027	Nizatidine	Axid;Acinon;Zanizal	C12H21N5O2S2	331.46	Immune system/Digestive system	Peptic Ulcer Disease; Gastroesophageal Reflux Disease	AChR inhibitor; Histamine Receptor antagonist
1028	Naproxen	(S)-Naproxen	C14H14O3	230.27	Inflammation	rheumatoid arthritis, osteoarthritis, ankylosing spondylitis, polyarticular juvenile idiopathic arthritis, tendinitis, bursitis, acute gout, primary dysmenorrhea, and for the relief of mild to moderate pain.12133 Further, it is first-line therapy for osteoarthritis, acute gouty arthritis, dysmenorrhea, and musculoskeletal inflammation and pain	COX inhibitor
1029	Famotidine	MK-208	C8H15N7O2S3	337.45	Immune system/Digestive system	Gastritis; Peptic Ulcer	Histamine Receptor antagonist
1030	Tiopronin	Acadione;Captimer;Thiopronine	C5H9NO3S	163.19	Metabolism	Cystinuria	ROS
1031	Trazodone hydrochloride	AF-1161;Trazodone HCl;KB-831	C19H23Cl2N5O	408.33	Nervous system	Major depressive disorder	5-HT Receptor antagonist; Adrenergic Receptor antagonist; Histamine Receptor antagonist
1032	Ramipril	HOE-498;Tritace;Altace;Carasel	C23H32N2O5	416.51	Metabolism	Cardiovascular disorders; Diabetic nephropathies; Heart failure; Hypertension	RAAS inhibitor
1033	Betamethasone dipropionate	Betamethasone 17,21-dipropionate;SCH 11460;Diprosone;Diprolene;Diprolene AF	C28H37FO7	504.59	Immune system	Psoriasis	GR inhibitor
1034	Ranitidin	Ranitidine;HSDB 3925	C13H22N4O3S	314.4	Digestive system/Immune system	Peptic ulcer disease, gastroesophageal reflux disease, and Zollinger–Ellison syndrome	Histamine Receptor antagonist
1035	Levocetirizine	Levocetirizine HCl	C21H25ClN2O3	388.89	Respiratory system	Allergic rhinitis; Dermatitis; Perennial allergic rhinitis; Pruritus; Seasonal allergic rhinitis; Urticaria	Histamine Receptor antagonist
1036	Drospirenone	Dihydrospirorenone;ZK 3059	C24H30O3	366.49	Endocrine system	contraceptive	Androgen Receptor antagonist; COX inhibitor; Estrogen/progestogen Receptor; Glucocorticoid Receptor antagonist
1037	8-Methoxypsoralen	8-MOP;Xanthotoxin;Methoxsalen;NCI-C55903	C12H8O4	216.19	Metabolism/Cancer/Immune system	Psoriasis; Eczema; Vitiligo; And Somecutaneous Lymphomas	DNA Alkylation agonist
1038	Diclofenac sodium	GP 45840	C14H10Cl2NNaO2	318.13	Nervous system	Pain	COX inhibitor
1039	Prednisolone	Metacortandralone;Hydroretrocortine;Predonine	C21H28O5	360.44	Immune system/Infection	endocrine, rheumatic, and hematologic disorders; collagen, dermatologic, ophthalmic, respiratory, and gastrointestinal diseases; allergic and edematous states; and other conditions like tuberculous meningitis	GR inhibitor
1040	Acitretin	Ro 10-1670;Etretin	C21H26O3	326.43	Immune system/Inflammation	Psoriasis	Retinoid Receptor inhibitor
1041	L-Arginine	(S)-(+)-Arginine;L-Arg	C6H14N4O2	174.2	Metabolism/Cardiovascular system	atherosis	IL Receptor
1042	Montelukast sodium	MK0476	C35H35ClNNaO3S	608.17	Respiratory system	Allergic rhinitis; Asthma; Exercise-induced asthma; Perennial allergic rhinitis; Seasonal allergic rhinitis	LTR antagonist
1043	Ciclesonide	RPR251526;Alvesco;Omnaris;Zetonna	C32H44O7	540.69	Respiratory system/Immune system	Allergic Rhinitis; Asthma; Perennial Allergic Rhinitis; Seasonal Allergic Rhinitis	GR
1044	Diflorasone	N/A	C22H28F2O5	410.45	Immune system	Psoriasis; Contact Dermatitis	GR agonist
1045	Alcaftadine	R89674;Lastacaft	C19H21N3O	307.39	Immune system	Allergic Conjunctivitis	Histamine Receptor antagonist
1046	Cephalotaxine	ZINC19795976;(-)-Cephalotaxine;Cephalotaxlen	C18H21NO4	315.37	Cancer	Chronic leukemia	Antiviral inhibitor
1047	Paliperidone	9-hydroxyrisperidone	C23H27FN4O3	426.48	Nervous system	Aggression; Agitation; Schizoaffective disorder; Schizophrenia	5-HT Receptor antagonist; Adrenergic Receptor antagonist; Dopamine Receptor antagonist; Histamine Receptor antagonist
1048	Hydroxyzine dihydrochloride	Hydroxyzine 2HCl	C21H27ClN2O2·2HCl	447.83	Nervous system	symptomatic relief of anxiety and tension associated with psychoneuroses, and as an adjunct in organic disease states in which anxiety is manifested.	Histamine Receptor antagonist
1049	Methotrexate	CL14377;WR19039;Amethopterin;NCI-C04671	C20H22N8O5	454.44	Cancer	pediatric acute lymphoblastic leukemia and pediatric polyarticular juvenile idiopathic arthritis.	Dehydrogenase inhibitor
1050	Micafungin sodium	FK 463;FK463 Sodium;Mycamine Sodium	C56H70N9NaO23S	1292.26	Immune system/Infection	Aspergillosis; Candidaemia; Candidiasis	Antifungal inhibitor
1051	Plerixafor 8HCl (AMD3100 8HCl)	JM3100 octahydrochloride;SID791 octahydrochloride;Plerixafor octahydrochloride;JM 3100 8HCl;Plerixafor 8HCl;AMD 3100 octahydrochloride	C28H62Cl8N8	794.46	Others	Stem cell mobilisation	CXCR antagonist
1052	Grazoprevir	MK-5172	C38H50N6O9S	766.9	Infection	chronic hepatitis C	Antiviral inhibitor;HCV Protease
1053	Chlorphenesin	Gecophen;Adermykon;Chlorophenesin	C9H11ClO3	202.63	Nervous system	trigeminal neuralgia	Histamine Receptor inhibitor
1054	Tofacitinib	CP-690550;Tasocitinib	C16H20N6O	312.37	Inflammation	Rheumatoid arthritis; Ulcerative colitis	JAK inhibitor; ROCK inhibitor; Src inhibitor
1055	Apremilast	CC-10004	C22H24N2O7S	460.5	Inflammation	Plaque psoriasis; Psoriatic arthritis	PDE inhibitor
1056	L-Menthol	(-)-Menthol;Levomenthol;Menthomenthol;Menthacamphor	C10H20O	156.27	Nervous system	Head Pain; Inflammation	Opioid Receptor activator
1057	Trimeprazine tartrate	Alimemazine hemitartrate;Trimeprazine hemitartrate;Alimemazine Tartrate;Methylpromazine Tartrate	C40H50N4O6S2	746.98	Immune system	Pruritic; Anxiety Disorders	Others
1058	Brigatinib	AP-26113	C29H39ClN7O2P	584.09	Cancer	Non-small cell lung Cancer	ALK inhibitor; EGFR inhibitor; FLT inhibitor; IGF-1R inhibitor; ROS inhibitor
1059	Gastrodenol	Bismuth subcitrate;Bismuth tripotassium dicitrate	C12H10BiK3O14	704.47	Immune system	Anabrosis	Others
1060	Chlorhexidine Acetate	Bactigras;Hibitane diacetate	C26H38Cl2N10O4	625.55	Infection	reduction of pocket depth in patients with adult periodontitis, used as an adjunct to scaling and root planing procedures. Also for prevention of dental caries, oropharyngeal decontamination in critically ill patients, hand hygiene in health-care personnel, general skin cleanser, and catheter site preparation and care.	Antifection; CAT inhibitor
1061	Sulfacetamide sodium salt hydrate	Sulfacetamide sodium monohydrate;Sulfacetamide sodium	C8H9N2NaO3S·H2O	254.2	Immune system	Inflammation	Autophagy inhibitor
1062	Azelastine hydrochloride	Azelastine HCl;Optivar;Astelin;Allergodil	C22H24ClN3O·HCl	418.36	Immune system	Allergic Conjunctivitis; Allergic Rhinitis; Perennial Allergic Rhinitis; Rhinitis; Seasonal Allergic Rhinitis	Histamine Receptor antagonist
1063	Pimecrolimus	SDZ-ASM 981;ASM 981	C43H68ClNO11	810.45	Inflammation	Atopic dermatitis	Others
1064	Baricitinib Phosphate	LY3009104;Baricitinib phosphate;INCB028050;INCB-028050 phosphate;LY-3009104 phosphate	C16H20N7O6PS	469.41	Inflammation	Rheumatoid arthritis	JAK inhibitor; Tyrosine Kinases inhibitor
1065	Bepotastine Besilate	Bepotastine Beslilate;TAU 284;Bepreve;Talion	C21H25ClN2O3·C6H6O3S	547.06	Immune system	Allergic conjunctivitis; Allergic rhinitis; Perennial allergic rhinitis; Pruritus; Urticaria	Histamine Receptor antagonist
1066	Cobicistat	GS-9350;Tybost	C40H53N7O5S2	776.02	Immune system	HIV/AIDS	P450 inhibitor
1067	Flurbiprofen Axetil	Ropion;Ropiopn;Lipfen	C19H19FO4	330.36	Nervous system	Musculoskeletal pain	COX inhibitor
1068	Histamine	Ergamine	C5H9N3	111.15	Immune system/Respiratory system	Asthma; Plaque Psoriasis; Rheumatoid Arthritis	5-HT Receptor agonist
1069	Azatadine Maleate	Azatadine dimaleate;SCH10649	C28H30N2O8	522.55	Immune system	Upper Respiratory Mucosal Congestion In Perennial And Allergic Rhinitis	5-HT Receptor inhibitor; AChR inhibitor
1070	Orphenadrine hydrochloride	Mebedrol;Mephenamin	C18H23NO·HCl	305.85	Nervous system	Parkinson'S Disease	Histamine Receptor antagonist; NMDAR antagonist; Norepinephrine antagonist; Sodium Channel inhibitor
1071	Pemirolast potassium	BMY 26517;TWT-8152	C10H7KN6O	266.31	Immune system	Allergic Conjunctivitis; Seasonal Allergic Rhinitis	Histamine Receptor antagonist
1072	Inosine	NSC 20262;INO 495	C10H12N4O5	268.23	Others	Leukopenia, thrombocytopenia	ROS inhibitor
1073	Adenosine	D-Adenosine;Adenine riboside	C10H13N5O4	267.24	Cardiovascular system	termination of paroxysmal supraventricular tachycardia	Nucleoside Antimetabolite/Analog antagonist
1074	Aminoguanidine hydrochloride	CP-12009-18 tartrate;Pimagedine hydrochloride;Pimagedine;Guanyl hydrazine;Hydrazinecarboximidamide;Imino semicarbazide	CH6N4·HCl	110.55	Metabolism	Atopic dermatitis; Coronary disorders; Dermatitis; Diabetic complications; Diabetic nephropathies; Stroke; Transplant rejection	NOS inhibitor
1075	Phenylbutazone	Butazolidine	C19H20N2O2	308.38	Immune system	Rheumatoid Arthritis	COX inhibitor
1076	Mometasone furoate	Sch32088	C27H30Cl2O6	521.43	Immune system	Sinusitis	GR
1077	Bromfenac sodium	Bromfenac monosodium salt sesquihydrate;Bromfenac sodium hydrate	C15H12BrNO3·3/2H2O·Na	383.17	Endocrine system	Ocular inflammation; Ocular pain	COX inhibitor
1078	Flumethasone	Flumetasone;RS-2177;NSC-54702	C22H28F2O5	410.46	Immune system	Otitis Externa; Otomycosis	GR agonist
1079	Tolmetin	Tolectin	C15H15NO3	257.28	Nervous system	Pain( Non-Steroidal Anti-Inflammatory Drug )	COX inhibitor
1080	(S)-(+)-Ketoprofen	Dexketoprofen;(S)-Ketoprofen;S-(+)-Ketoprofen;RP-19583	C16H14O3	254.3	Immune system	Inflammatory	COX inhibitor
1081	Antazoline hydrochloride	Phenazoline hydrochloride;Antazoline HCl;Phenazocine HCl	C17H19N3·HCl	301.82	Immune system	Allergy	Histamine Receptor antagonist
1082	Vitamin D2	Calciferol;Ercalciol;Ergocalciferol	C28H44O	396.65	Metabolism	Vitamin D Deficiency	DNA/RNA Synthesis inhibitor; Vitamin inhibitor
1083	Fexofenadine hydrochloride	N/A	C32H4OCINO4	538.12	Infection	fungal skin and nail infections caused by Trichophyton species, Microsporum canis, Epidermophyton floccosum, and Tinea species.	Histamine Receptor antagonist
1084	Nortriptyline hydrochloride	Desmethylamitriptyline hydrochloride;Desitriptyline HCl;ELF-101 hydrochloride;EN-7048 hydrochloride	C19H22ClN	299.84	Nervous system	Major Depression	5-HT Receptor antagonist; AChR antagonist; Adrenergic Receptor antagonist; Dopamine Receptor; Histamine Receptor antagonist; Norepinephrine
1085	Fostamatinib	R788	C23H26FN6O9P	580.46	Others	Idiopathic thrombocytopenic purpura	AChR inhibitor; Adenosine Receptor inhibitor; Monoamine Transporter inhibitor; Syk inhibitor
1086	Dantrolene sodium salt	Dantrolene sodium;Lapatinib ditosylate monohydrate	C14H9N4NaO5	336.23	Immune system	Fever	Calcium Channel inhibitor; Others
1087	Chlorprothixene	Taractan;Truxal;Clorprotixeno	C18H18ClNS	315.86	Nervous system	Schizophrenia	5-HT Receptor antagonist; Dopamine Receptor antagonist; Histamine Receptor antagonist
1088	Auranofin	SKF-39162	C20H34AuO9PS	678.48	Metabolism	Rheumatic	Others inhibitor
1089	Emedastine	LY188695;Emadine	C17H26N4O	302.42	Respiratory system	Allergic conjunctivitis; Allergic rhinitis; Atopic dermatitis; Dermatitis; Urticaria	Histamine Receptor antagonist
1090	Vitamin E	α-Vitamin E;Dexrabeprazole Sodium;D-α-Tocopherol;Alpha-Tocopherol;5,7,8-Trimethyltocol;(+)-alpha-Tocopherol	C29H50O2	430.71	Immune system	Atopic Dermatitis	GST inhibitor; Others; PKC inhibitor; Vitamin inhibitor
1091	Medrysone	6α-Methyl-11β-hydroxyprogesterone;Gimeracil	C22H32O3	344.5	Immune system	Eye Inflammations	GR; Others
1092	Baricitinib	LY3009104;INCB028050	C16H17N7O2S	371.42	Inflammation	Rheumatoid arthritis	Chk inhibitor; JAK inhibitor; Tyrosine Kinases inhibitor
1093	Rofecoxib	MK 966;MK-0966	C17H14O4S	314.36	Inflammation	osteoarthritis, rheumatoid arthritis, acute pain in adults, and primary dysmenorrhea, as well as acute treatment of migraine attacks with or without auras.	COX inhibitor
1094	Nepafenac	AL 6515;AHR 9434	C15H14N2O2	254.28	Inflammation	Ocular inflammation; Ocular pain; Retinal oedema	COX inhibitor
1095	Floxuridine	5-Fluorouracil 2'-deoxyriboside;Deoxyfluorouridine;FUDR;NSC 27640	C9H11FN2O5	246.19	Cancer/Immune system/Infection	Colorectal Cancer; Hepatitis C	DNA/RNA Synthesis inhibitor
1096	Naproxen sodium	RS-3650;Naprelan;Anaprox;Miranax	C14H13NaO3	252.24	Inflammation	rheumatoid arthritis, osteoarthritis, ankylosing spondylitis, polyarticular juvenile idiopathic arthritis, tendinitis, bursitis, acute gout, primary dysmenorrhea, and for the relief of mild to moderate pain.12133 Further, it is first-line therapy for osteoarthritis, acute gouty arthritis, dysmenorrhea, and musculoskeletal inflammation and pain	COX inhibitor
1097	Mycophenolate Mofetil	TM-MMF;RS 61443	C23H31NO7	433.5	Others	Heart transplant rejection; Liver transplant rejection; Lung transplant rejection; Lupus nephritis; Pancreas transplant rejection; Renal transplant rejection; Transplant rejection	Dehydrogenase inhibitor
1098	Ziprasidone hydrochloride monohydrate	CP 88059	C21H21ClN4OS·HCl·H2O	467.12	Nervous system	Bipolar disorders; Schizophrenia	5-HT Receptor antagonist; Adrenergic Receptor antagonist; Dopamine Receptor antagonist; Histamine Receptor antagonist; Norepinephrine antagonist
1099	Darunavir Ethanolate	Darunavir Ethanolate;TMC114;UIC 94017	C29H43N3O8S	593.74	Immune system/Infection	HIV-1 infections	HIV Protease inhibitor
1100	Daunorubicin hydrochloride	Daunomycin;RP-13057 Hydrochloride;Rubidomycin hydrochloride;Daunorubicin HCl;Daunomycin HCl	C27H29NO10·HCl	563.99	Cancer	leukemia and other neoplasms	DNA/RNA Synthesis inhibitor
1101	Desloratadine	Sch34117;NSC 675447	C19H19ClN2	310.82	Respiratory system	Perennial allergic rhinitis; Seasonal allergic rhinitis; Urticaria	Histamine Receptor antagonist
1102	Imiquimod	R 837;S-26308	C14H16N4	240.31	Cancer/Infection	Actinic keratosis; Basal cell Cancer; Genital warts; Herpes simplex virus infections	TLR agonist
1103	Fingolimod hydrochloride	FTY720;Fingolimod (FTY720) HCl	C19H34ClNO2	343.93	Nervous system	Multiple sclerosis	S1P Receptor
1104	Fluocinonide	Lidex;Metosyn;Topsyn	C26H32F2O7	494.52	Inflammation	inflammatory and pruritic manifestations of corticosteroid-responsive dermatoses.	GR inhibitor
1105	Eltrombopag Olamine	SB-497115GR;Eltrombopag diethanolamine salt;SB497115;Promacta Olamine;Revolade	C29H36N6O6	564.63	Others	Aplastic anaemia; Idiopathic thrombocytopenic purpura; Thrombocytopenia	Thrombin agonist
1106	Tannic acid	Gallotannic acid	C76H52O46	1701.2	Immune system	Inflammatory; Anabrosis	CXCR;EGFR;HER
1107	Clobetasol propionate	CGP9555;CCl 4725;Clobetasol 17-propionate;Dermovate;Temovate	C25H32ClFO5	466.97	Immune system	Atopic Dermatitis; Psoriasis; Skin Disorders	GR
1108	Suprofen	TN-762;Profenal;Suprol;Maldocil	C14H12O3S	260.31	Nervous system	Mild or moderate musculoskeletal pain, post-operative pain	COX inhibitor
1109	Halobetasol Propionate	CGP-14458;Ulobetasol propionate;BMY-30056	C25H31ClF2O5	484.96	Immune system	Plaque psoriasis	Phospholipase inhibitor
1110	Mycophenolic acid	RS-61443;Mycophenolate	C17H20O6	320.34	Immune system	Renal transplant rejection	Dehydrogenase inhibitor; UGT inhibitor
1111	Nonoxynol	Nonoxinol-9;4-Nonylphenol polyethoxylate	C28H50O8	514.69	Endocrine system	Contraception	COX inhibitor
1112	Prednisone	Dehydrocortisone	C21H26O5	358.43	Immune system/Respiratory system	Ankylosing Spondylitis; Asthma; Chronic Obstructive Pulmonary Disease; Polymyalgia Rheumatica; Psoriatic Arthritis; Rheumatoid Arthritis	GR; MRP inhibitor
1113	Escitalopram Oxalate	(S)-(+)Citalopram oxalate;Cipralex	C22H23FN2O5	414.43	Nervous system	Generalised anxiety disorder; Major depressive disorder; Obsessive-compulsive disorders; Panic disorder; Social phobia	Serotonin Transporter;5-HT Receptor
1114	Ozanimod	RPC-1063	C23H24N4O3	404.46	Nervous system	Multiple sclerosis	S1P Receptor antagonist
1115	Erythromycin	E-Mycin	C37H67NO13	733.93	Immune system/Infection	Antibiotic(Respiratory Tract Infections; Skin Infections; Chlamydia Infections; And Syphilis)	Antibacterial inhibitor; ribosome inhibitor
1116	Rifaximin	N/A	C43H51N3O11	785.88	Infection	Diverticulitis; Hepatic encephalopathy; Hyperammonaemia; Intestinal infections; Irritable bowel syndrome; Skin and soft tissue infections; Traveller's diarrhoea	DNA/RNA Synthesis inhibitor
1117	Ceftriaxone sodium	Ceftriaxone disodium hemiheptahydrate;Ceftriaxone sodium hydrate;Ceftriaxone Sodium Trihydrate	C18H16N8Na2O7S3·3·5H2O	661.6	Immune system	Antibiotic(Pneumonia; Ear Infections; Skin Infections; Urinary Tract Infections; Gonorrhea; Pelvic Inflammatory Disease; Sepsis; Bone And Joint Infections; Intra-Abdominal Infections; Meningitis)	Others
1118	Rifampicin	Rifamycin AMP;Rifampin;Rimactane	C43H58N4O12	822.94	Infection	Tuberculosis and Tuberculosis-related mycobacterial infections	Antifection inhibitor; DNA/RNA Synthesis inhibitor
1119	Lansoprazole	AG-1749;A-65006	C16H14F3N3O2S	369.36	Digestive system/Infection	Duodenal ulcer; Dyspepsia; Gastric ulcer; Gastro-oesophageal reflux; Heartburn; Helicobacter infections; NSAID-induced ulcer; Peptic ulcer; Zollinger-Ellison syndrome	Proton pump inhibitor
1120	Sulfisoxazole	Sulfafurazole;NU-445	C11H13N3O3S	267.31	Immune system	Antibiotic(Urinary Tract Infections; Meningococcal Meningitis; Acute Otitis Media; Trachoma; Inclusion Conjunctivitis; Nocardiosis; Chancroid; Toxoplasmosis; Malaria And Other Bacterial Infections.)	Autophagy antagonist
1121	Clioquinol	Iodochlorhydroxyquin;Chinoform	C9H5ClINO	305.5	Infection	antifungal	Antibiotic
1122	Rifapentine	Cyclopentylrifampicin;DL 473;MDL473;Priftin;Rifapentinum;Rifapentina	C47H64N4O12	877.03	Immune system/Infection	Tuberculosis	DNA/RNA Synthesis inhibitor
1123	Zanamivir	GG167	C12H20N4O7	332.31	Immune system/Infection	Influenza Virus Infections	Influenza Virus inhibitor
1124	Tavaborole	AN-2690;Kerydin	C7H6BFO2	151.93	Immune system	Onychomycosis	Antifungal inhibitor
1125	Benzyl benzoate	Benzoic acid benzyl ester;Ascabiol;Novoscabin;Scabitox	C14H12O2	212.24	Infection	Lice And The Mites Responsible For The Skin Condition Scabies	Others
1126	Etidronate	HEDP;Etidronic acid;HEDPA	C2H8O7P2	206.03	Cancer	Cancer Metastases; Cancer Pain	HBV antagonist; Others inhibitor
1127	Crotamiton	Crotamitone;Eurax;Veteusan	C13H17NO	203.28	Immune system	Scabies	Parasite
1128	Vitamin E Acetate	Tocopherol acetate	C31H52O3	472.76	Endocrine system	Habitual Abortion; Threatened Abortion; Infertilitas Feminis; Infertilitas Feminis	Vitamin
1129	Clofazimine	NSC-141046	C27H22Cl2N4	473.4	Immune system	Leprosy	DNA Alkylation antagonist; Others
1130	Indometacin	Indomethacin;Indocin;Indometacine;Indomethacine	C19H16ClNO4	357.79	Nervous system	Acute pain	COX inhibitor; PDE antagonist; Phospholipase inhibitor
1131	Sulfacetamide sodium	Sulamyd sodium	C8H9N2NaO3S	236.22	Immune system/Infection	Seborrhoeic Dermatitis	Autophagy inhibitor
1132	Amodiaquine hydrochloride	Amodiaquin dihydrochloride dihydrate;Amodiaquine dihydrochloride dihydrate	C20H28Cl3N3O3	464.82	Immune system	Malarial; Inflammatory	Histamine Receptor inhibitor
1133	Econazole	(±)-Econazol	C18H15Cl3N2O	381.68	Immune system	Tinea Pedis	Antifection inhibitor
1134	Sodium 4-aminosalicylate dihydrate	4-Amino-salicylic acid sodium salt;Sodium 4-Aminosalicylate	C7H6NNaO3·2H2O	211.15	Respiratory system/Infection	Extrapulmonary Tubereulosis	Free radical scavengers inhibitor; NF-κB inhibitor
1135	Zalcitabine	2',3'-Dideoxycytidine;Dideoxycytidine;ddC;NSC 606170;Ro 24-2027/000	C9H13N3O3	211.22	Immune system	Hiv Infection	HIV Protease inhibitor
1136	Cefdinir	CI-983;FK-482;PD 134393	C14H13N5O5S2	395.41	Respiratory system/Infection	Bacterial Infections; Otitis Media; Otorhinolaryngological Infections; Pneumonia; Respiratory Tract Infections; Skin And Soft Tissue Infections	Antibacterial antagonist; MPO antagonist
1137	Cefpiramide acid	Cefpiramido;Cefpiramidum	C25H24N8O7S2	612.64	Immune system	Inflammatory	Antibacterial antagonist
1138	Dolutegravir	GSK1349572;S/GSK1349572	C20H19F2N3O5	419.38	Immune system/Infection	HIV-1 infections	HIV Protease inhibitor
1139	Vagistat	Tioconazole;UK-20349	C16H13Cl3N2OS	387.71	Immune system	Fungalinfections	Antifection antagonist
1140	Foscarnet sodium	Phosphonoformate	CNa3O5P	191.95	Others	Giant viral retinitis, osteoporosis.	Reverse Transcriptase inhibitor
1141	Meropenem	SM 7338	C17H25N3O5S	383.46	Infection	Bacterial meningitis; Intra-abdominal infections; Skin and soft tissue infections	Antibiotic agonist; Others
1142	Ciprofloxacin hydrochloride	Bay-09867 (hydrochloride);Ciprofloxacin HCl	C17H18FN3O3·HCl	367.8	Immune system	Acute Sinusitis; Anthrax; Gonorrhoea; Intestinal Infections; Intra-Abdominal Infections; Nosocomial Pneumonia; Respiratory Tract Infections; Skin And Soft Tissue Infections; Typhoid; Urinary Tract Infections	DNA gyrase inhibitor; Topoisomerase inhibitor
1143	Cinoxacin	Compound 64716	C12H10N2O5	262.22	Immune system	Quinolone Antibiotic	Topoisomerase inhibitor
1144	Oxantel Pamoate	Oxantel embonate	C36H32N2O7	604.65	Immune system/Infection	Intestinal Worms Infection	Others
1145	Moxifloxacin hydrochloride	BAY-128039;Moxifloxacin HCl;BAY12-8039 HCl	C23H29ClFN3O4	437.89	Infection	Acute exacerbations of chronic bronchitis; Acute sinusitis; Bacterial infections; Community-acquired pneumonia; Intra-abdominal infections; Pelvic inflammatory disorders; Plague; Respiratory tract infections; Skin and soft tissue infections	Topoisomerase inhibitor
1146	Crystal Violet	Gentian Violet;Methyl Violet 10B;Basic Violet 3;Hexamethylpararosaniline chloride	C25H30ClN3	407.98	Immune system	Hiv-1 Infection	DNA Alkylation antagonist
1147	Capitrol	Chloroxine	C9H5Cl2NO	214.05	Immune system	Giardiasis; Inflammatory Bowel Disease	Antibiotic
1148	Zinc pyrithione	OM-1563	C10H8N2O2S2Zn	317.7	Immune system	Seborrhoeic Dermatitis	Proton pump inhibitor
1149	Clotrimazole	BAY b 5097;FB 5097	C22H17ClN2	344.84	Immune system/Infection	Fungal Infection	Antifection antagonist
1150	Methacycline hydrochloride	Methacycline HCl;Rondomycin	C22H23ClN2O8	478.88	Immune system	Tetracycline Antibiotic	ribosome agonist
1151	Sulfanilamide	Sulphanilamide;UK-124	C6H8N2O2S	172.2	Immune system/Infection	Bacterial Infection	Autophagy inhibitor
1152	Risedronate Sodium	Risedronic Acid Sodium;NE 58095 Sodium	C7H10NNaO7P2	305.09	Others	Corticosteroid-induced osteoporosis; Male osteoporosis; Osteitis deformans; Osteoporosis; Postmenopausal osteoporosis	HBV inhibitor; Others inhibitor
1153	Miconazole nitrate	R18134 nitrate;NSC 169434 Nitrate	C18H15Cl4N3O4	479.15	Infection	Candidiasis	Antifungal
1154	Dirithromycin	LY237216;ASE 136;Dirithromycine;Dirithromycinum;Diritromicina	C42H78N2O14	835.07	Respiratory system/Infection	Pneumonia; Respiratory Tract Infections; Skin And Soft Tissue Infections	ribosome inhibitor
1155	Fluorocytosine	NSC 103805;Ro 2-9915;5-Fluorocytosine;Flucytosine	C4H4FN3O	129.09	Cancer	Anaplastic Astrocytoma; Glioblastoma	DNA/RNA Synthesis inhibitor
1156	Cephalexin	Cephacillin;Cefalexin	C16H17N3O4S	347.39	Immune system	Bacterial Infections	Antibacterial
1157	Chlorhexidine	Chlorhexidinum;Nolvasan;Rotersept	C22H30Cl2N10	505.45	Infection	reduction of pocket depth in patients with adult periodontitis, used as an adjunct to scaling and root planing procedures. Also for prevention of dental caries, oropharyngeal decontamination in critically ill patients, hand hygiene in health-care personnel, general skin cleanser, and catheter site preparation and care.	Antifection; CAT inhibitor
1158	Mafenide hydrochloride	4-Aminomethylbenzenesulfonamide hydrochloride	C7H11ClN2O2S	222.69	Immune system/Infection	Infection	Carbonic Anhydrase inhibitor
1159	Ticarcillin disodium	Ticarcillin disodium salt;Ticarpen	C15H14N2Na2O6S2	428.39	Immune system/Infection	Antibiotic	Antibacterial
1160	Amphotericin B	NSC 527017	C47H73NO17	924.08	Immune system/Infection	Mycoses	Antibiotic
1161	Cefmetazole sodium	Sodium cefmetazole	C15H16N7NaO5S3	493.52	Immune system/Infection	Cephamycin Antibiotic	Antibacterial
1162	Metronidazole	Flagyl;Metronidazol;Anagiardil	C6H9N3O3	171.16	Infection	Rosacea; Skin ulcer	Antifection; Hydrogenase inhibitor; NADPH
1163	Sparfloxacin	AT-4140;CI-978;PD 131501;Zagam	C19H22F2N4O3	392.4	Immune system/Infection	Bacterial Infections; Pneumonia; Respiratory Tract Infections	DNA gyrase inhibitor; Topoisomerase inhibitor
1164	Valacyclovir hydrochloride	Valaciclovir hydrochloride;Valaciclovir HCl	C13H20N6O4·HCl	360.8	Immune system/Infection	Cytomegalovirus Infections; Herpes Simplex Virus Infections; Herpes Zoster; Herpesvirus Infections	DNA/RNA Synthesis agonist
1165	Aztreonam	SQ-26,776	C13H17N5O8S2	435.43	Respiratory system/Infection	Cystic Fibrosis-Associated Respiratory Tract Infections	Antibacterial inhibitor; Antibiotic inhibitor
1166	Paromomycin Sulfate	Paromomycin sulfate salt;Aminosidine sulfate	C23H47N5O18S	713.71	Immune system/Infection	Visceral Leishmaniasis	Antibacterial inhibitor
1167	Loratadine	Loratidine;SCH 29851	C22H23ClN2O2	382.88	Immune system/Infection	Seasonal Allergic Rhinitis	Histamine Receptor antagonist
1168	Cephalothin sodium	Cefalotin sodium;Cephalothin;Cefalotin	C16H15N2NaO6S2	418.4	Immune system	Cephalosporin Antibiotic	Antibacterial activator
1169	Cefprozil hydrate	Cefprozil monohydrate;Cefprozil	C18H21N3O6S	407.44	Immune system	Antibiotics	Antibacterial
1170	Penicillin V potassium salt	Penicillin V Potassium;Phenoxymethylpenicillin potassium salt	C16H17KN2O5S	388.48	Immune system/Infection	Antibiotic(Tonsillitis; Pharyngitis; Skin Infections.Anthrax (Mild Uncomplicated Infections)Lyme Disease (Early Stage In Pregnant Women Or Young Children)Rheumatic Fever (Primary And Secondary Prophylaxis)Streptococcal Skin InfectionsSpleen Disorders (Pneumococcal Infection Prophylaxis)Initial Treatment For Dental AbscessesModerate-To-Severe Gingivitis (With Metronidazole)Avulsion Injuries Of Tee…	Antibiotic
1171	Carbenicillin disodium	Sodium carbenicillin;BRL-2064	C17H16N2Na2O6S	422.36	Immune system	Antibiotic(Gram-Negative)	Cell wall inhibitor
1172	Albendazole	SKF-62979	C12H15N3O2S	265.33	Immune system/Infection	Helminthiasis	Microtubule Associated inhibitor
1173	Trimethoprim	BW 56-72;NIH 204;NSC-106568	C14H18N4O3	290.32	Immune system/Infection	Otitis Media; Urinary Tract Infections	DHFR inhibitor; DNA/RNA Synthesis inhibitor
1174	Oxiconazole nitrate	Ro 13-8996	C18H13Cl4N3O·HNO3	492.14	Infection	Fungal Infections	Antifection; Others
1175	Chlortetracycline hydrochloride	7-Chlorotetracycline hydrochloride;Chlortetracycline HCl;Isphamycin	C22H23ClN2O8·HCl	515.35	Immune system/Infection	Tetracycline Antibiotics	ribosome inhibitor
1176	nafcillin sodium	Nafcillin sodium monohydrate;CL 8491	C21H21N2O5SNa·H2O	454.47	Immune system/Infection	Antibiotic(Staphylococci Infection)	Antibiotic inhibitor
1177	Nitrofurantoin	Macrodantin;Furadantine;Furadonine	C8H6N4O5	238.16	Immune system/Infection	Antibiotic(Bladder Infections)	Antibacterial
1178	Triclosan	Irgasan;Cloxifenolum	C12H7Cl3O2	289.54	Infection	Infection	NADPH inhibitor
1179	Tetracycline	Deschlorobiomycin;Tetracyclinum;Tetracyclin	C22H24N2O8	444.43	Infection	bacterial infections such as Rocky Mountain spotted fever, typhus fever, tick fevers, Q fever, rickettsialpox and Brill-Zinsser disease	Others inhibitor; ribosome inhibitor
1180	Ethinamide	2-ethylthioisonicotinamide;Ethionamide;Bayer 5312	C8H10N2S	166.25	Respiratory system	Tuberculosis	CAT inhibitor; Dehydrogenase inhibitor
1181	Chloramphenicol	Chloromycetin;Chlornitromycin;Levomycetin	C11H12Cl2N2O5	323.13	Immune system	Antibiotic	ribosome inhibitor
1182	Ibandronate sodium	Bondronat;Boniva;Ibandronate sodium salt	C9H22NNaO7P2	341.21	Cancer	Cancer metastases; Malignant hypercalcaemia; Osteoporosis; Postmenopausal osteoporosis	HBV inhibitor; Others
1183	Butenafine hydrochloride	KP363 (Hydrochloride);Butenafine HCl;KP-363	C23H27N·HCl	353.93	Immune system/Infection	Mycoses; Onychomycosis; Pityriasis Versicolor; Tinea Corporis; Tinea Cruris; Tinea Pedis	Antifungal inhibitor
1184	Piperacillin sodium salt	Piperacillin sodium;Sodium piperacillin;CL227193	C23H26N5NaO7S	539.54	Immune system	Hospital-Acquired Pneumonia	Antibiotic inhibitor
1185	Cefonicid sodium	Cefonicid disodium salt;Monocid sodium	C18H16N6Na2O8S3	586.53	Immune system/Infection	Cephalosporin Antibiotic	Antibacterial inhibitor
1186	Cefuroxime sodium	Cefuroxime sodium salt;Anaptivan;Biociclin	C16H15N4NaO8S	446.37	Immune system/Infection	Cephalosporin Antibiotic	Antibiotic
1187	Altretamine	RB-1515;WR-95704;ENT-50852;Hexamethylmelamine;NSC13875	C9H18N6	210.28	Cancer	Ovarian Cancer	DNA Alkylation
1188	Tobramycin	Deoxykanamycin B;Nebramycin Factor 6;NSC 180514	C18H37N5O9	467.51	Immune system/Infection	Nosocomial pneumonia; Ophthalmic infections; Sepsis	ribosome inhibitor
1189	Tazobactam acid	YTR-830H;CL-298741;Tazobactam;Tazobactamum	C10H12N4O5S	300.29	Immune system/Infection	Gram-Negative Infections; Intra-Abdominal Infections; Urinary Tract Infections	Antibiotic inhibitor
1190	Mesalamine	5-ASA;Mesalazine;5-Aminosalicylic Acid	C7H7NO3	153.14	Inflammation	Ulcerative colitis	COX inhibitor; Lipoxygenase inhibitor; MPO inhibitor; NF-κB inhibitor; PPAR agonist
1191	Cyclophosphamide monohydrate	Cyclophosphamide hydrate	C7H17Cl2N2O2P·H2O	279.1	Nervous system/Immune system	Multiple sclerosis; Transplant rejection	DNA Alkylation inducer; MRP inhibitor
1192	Oxaprozin	Wy21743;Oxaprozinum	C18H15NO3	293.32	Nervous system	Osteoarthritis; Rheumatoid Arthritis	COX inhibitor
1193	L-Cycloserine	(S)-Cycloserine;(S)-4-Amino-3-isoxazolidone;Levcycloserine;Levcicloserina;Levcycloserinum;(-)-Cycloserine	C3H6N2O2	102.09	Immune system/Cancer/Infection	HIV-1 infections; Neuroblastoma	GABA Receptor
1194	Ganciclovir	2'-Nor-2'-deoxyguanosine;BW 759;RS-21592	C9H13N5O4	255.23	Immune system	Ocular Herpes Simplex	Antifection inhibitor
1195	Lamivudine	BCH-189;GR109714X	C8H11N3O3S	229.26	Immune system/Metabolism/Infection	Hepatitis B; Hiv Infections; Liver Cirrhosis	Reverse Transcriptase inhibitor
1196	Pravastatin sodium	CS-514 (sodium);CS-514 Sodium	C23H35NaO7	446.52	Cardiovascular system	Hyperlipidaemia	HMG-CoA Reductase inhibitor
1197	Sulfamethizole	Sulfamethizol	C9H10N4O2S2	270.33	Immune system	Infections	Autophagy inhibitor
1198	Sulfameter	5-Methoxysulfadiazine;Sulfametoxydiazine	C11H12N4O3S	280.31	Immune system/Infection	Leprosy; Urinary Tract Infections	DHFR inhibitor
1199	Sulfathiazole	2-Sulfanilamidothiazole	C9H9N3O2S2	255.32	Immune system	Bacteria Infection	Autophagy inhibitor
1200	Sulfamethazine	Sulfadimerazine;Sulfadimidine	C12H14N4O2S	278.34	Immune system/Infection	Antibiotic	Antibiotic
1201	n-Docosanol	1-Docosanol;Behenyl alcohol;Docosanol;Behenic alcohol	C22H46O	326.6	Immune system	Herpes Simplex Virus Infections	Antifection inhibitor
1202	Sulfamethoxazole	STX 608;Ro 4-2130	C10H11N3O3S	253.28	Immune system/Infection	Bacterial Infections	Autophagy antagonist; Others antagonist
1203	4,4'-Diaminodiphenylsulfone	DDS;Sulphadione;Dapsone;4,4‘-Sulfonyldianiline;4-Aminophenyl sulfone;Bis(4-aminophenyl) sulfone	C12H12N2O2S	248.3	Immune system	Leprosy	Antibiotic
1204	Tinidazole	CP12574	C8H13N3O4S	247.27	Immune system/Infection	Amoebiasis; Amoebic Liver Abscess; Bacterial Vaginosis; Giardiasis; Trichomoniasis	Antibiotic
1205	Oxytetracycline	Terramycin	C22H24N2O9	460.44	Immune system/Infection	Antibiotic	ribosome
1206	Furacilin	Nitrofural;NFZ;Nitrofurazone	C6H6N4O4	198.14	Immune system/Infection	Antibiotic	Dehydrogenase inhibitor; Glutathione reductase inhibitor
1207	Terconazole	R42470;Terazol 3;Terazol 7;Triaconazole;Gyno-Terazol	C26H31Cl2N5O3	532.46	Immune system/Infection	Vaginal Yeast Infection	Antifection agonist
1208	Doxycycline hyclate	WC2031;Doxycycline hydrochloride hemiethanolate hemihydrate	C22H24N2O8·HCl·1/2C2H6O·1/2H2O	512.9	Inflammation/Infection	Acne; Anthrax; Bacterial infections; Borrelia infections; Brucellosis; Campylobacter infections; Chancroid; Chlamydial infections; Cholera; Clostridium infections; Escherichia coli infections; Fusobacterium infections; Gonorrhoea; Gram-negative infections	ribosome inhibitor
1209	Nalidixic acid	NSC-82174	C12H12N2O3	232.24	Immune system/Infection	Urinary Tract Infections	Topoisomerase inhibitor
1210	Cefotaxime sodium	HR-756 (sodium salt);Cefotaxim (sodium salt);Cefotaxime sodium salt;Cefotaxim sodium salt	C16H16N5NaO7S2	477.44	Immune system/Infection	Antibiotic(Lower Respiratory Tract Infections; Genitourinary System Infections; Gynecologic Infections; Bacteremia/Septicemia; Intra-Abdominal Infections; Bone And Join Infections; Cns Infections )	Antibacterial
1211	Sulfamerazine	RP2632	C11H12N4O2S	264.3	Immune system	Antibiotic	Autophagy inhibitor
1212	Sulfabenzamide	N-Sulfanilylbenzamide;Sultrin	C13H12N2O3S	276.31	Immune system	Bacterial Infection	Antibacterial
1213	Spectinomycin dihydrochloride	Spectinomycin 2HCl;Actinospectacin	C14H26CL2N2O7	405.27	Immune system/Infection	Fungal Infection	ribosome
1214	Kanamycin sulfate	Kanamycin A monosulfate;Kanamycin monosulfate;Ophtalmokalixan	C18H38N4O15S	582.58	Immune system/Infection	Aminoglycoside Bacteriocidal Antibiotic	ribosome inhibitor
1215	Cimetidine	SKF-92334	C10H16N6S	252.34	Immune system	Heartburn; Peptic Ulcers	Histamine Receptor antagonist
1216	Triamcinolone	Fluoxyprednisolone;Aristocort;Rodinolone	C21H27FO6	394.44	Immune system	Eczema; Psoriasis; Arthritis; Allergies; Ulcerative Colitis; Lupus; Sympathetic Ophthalmia; Temporal Arteritis; Uveitis; Ocular Inflammation; Urushiol-Induced Contact Dermatitis; Aphthous Ulcers	COX inhibitor; GR antagonist
1217	Ethambutol dihydrochloride	Emb dihydrochloride;Ethambutol 2HCl;CL40881	C10H26Cl2N2O2	277.24	Nervous system/Respiratory system/Infection	Tuberculosis; Psychiatry	Antifungal
1218	Ampicillin Trihydrate	NCI-C56086	C16H19N3O4S·3H2O	403.45	Immune system	Antibiotic(Respiratory Tract Infections; Urinary Tract Infections; Meningitis; Salmonellosis; And Endocarditis)	Antibiotic inhibitor
1219	Meloxicam	Mobic;Metacam;Movalis	C14H13N3O4S2	351.4	Others	Ankylosing spondylitis; Back pain; Gout; Juvenile rheumatoid arthritis; Neuropathic pain; Osteoarthritis; Periarthritis; Rheumatoid arthritis	COX inhibitor
1220	Cefepime Dihydrochloride Monohydrate	Cefepime HCl	C19H24N6O5S2·2HCl·H2O	571.5	Immune system/Infection	Bacterial Infections; Febrile Neutropenia; Intra-Abdominal Infections; Respiratory Tract Infections; Skin And Soft Tissue Infections; Urinary Tract Infections	Antibacterial; Antifection
1221	Ranitidine Hydrochloride	AH19065	C13H23ClN4O3S	350.86	Immune system/Infection	Duodenal Ulcer; Gastric Ulcer; Helicobacter Infections	Histamine Receptor antagonist
1222	Cefazolin sodium salt	Sodium cephazolin;Cefazolin sodium;Sodium cefazolin;cefazoline sodium;cephazolin sodium;Ancef	C14H13N8NaO4S3	476.48	Immune system/Infection	Antibiotic(Injection Into A Muscle Or Into A Vein)	Antibacterial inhibitor; Antibiotic inhibitor; Others
1223	Levamisole hydrochloride	(-)-Tetramisole hydrochloride	C11H12N2S·HCl	240.75	Immune system/Infection	Parasitic Worm Infections	AChR agonist; Phospholipase inhibitor
1224	Penicillin G sodium salt	Benzylpenicillin sodium salt;Penicillin G Sodium;Benzylpenicillin Sodium	C16H17N2NaO4S	356.37	Immune system	Antibiotic	Antibacterial; GABA Receptor
1225	Thiabendazole	2-(4-Thiazolyl)benzimidazole	C10H7N3S	201.25	Immune system	Fungal Infection; Parasiteinfection	Microtubule Associated inhibitor
1226	Neomycin sulfate	Framycin sulfate	C23H46N6O13·3H2SO4	908.87	Immune system/Infection	Aminoglycoside Antibiotic	ribosome inhibitor
1227	Sulfadiazine	Sulphadiazine	C10H10N4O2S	250.28	Immune system/Infection	Antibiotic	Autophagy inhibitor
1228	Azelaic acid	Nonanedioic acid;Finacea;Azelex;Anchoic acid	C9H16O4	188.22	Inflammation/Infection	Acne; Melanosis; Rosacea	DNA/RNA Synthesis inhibitor; Others inhibitor
1229	Griseofulvin	Amudane;Fulvicin;Grisactin	C17H17ClO6	352.77	Immune system	Tinea	Microtubule Associated inhibitor
1230	Fluconazole	UK-49858	C13H12F2N6O	306.27	Infection	Fungal Infections	Antifection inhibitor
1231	Stavudine	d4T;BMY-27857;Sanilvudine;NSC 163661	C10H12N2O4	224.21	Immune system/Infection	Hiv-1 Infections	Reverse Transcriptase inhibitor
1232	Tenofovir alafenamide	GS-7340	C21H29N6O5P	476.47	Immune system	Hepatitis B	Reverse Transcriptase inhibitor
1233	Napabucasin	BBI608	C14H8O4	240.21	cancer	cancer	stemness ,STAT3 signal pathway
1234	Omeprazole sulfide	Omeprazole metabolite Omeprazole sulfide;Ufiprazole	C17H19N3O2S	329.42	Immune system	Duodenal Ulcer; Dyspepsia; Gastric Ulcer; Gastritis; Gastro-Oesophageal Reflux; Helicobacter Infections; Peptic Ulcer; Zollinger-Ellison Syndrome	Proton pump inhibitor
1235	Luliconazole	NND 502	C14H9Cl2N3S2	354.28	Infection	Mycoses; Tinea corporis; Tinea cruris; Tinea pedis	Antifungal inhibitor
1236	Esomeprazole Magnesium	(-)-Omeprazole magnesium;(S)-Omeprazole magnesium;NEXIUM	C34H36MgN6O6S2	713.12	Immune system/Infection	Bleeding Ulcer; Gastro-Oesophageal Reflux; Heartburn; Helicobacter Infections; Nsaid-Induced Ulcer; Peptic Ulcer; Reflux Oesophagitis; Zollinger-Ellison Syndrome	ATPase inhibitor
1237	Cefoperazone	Medocef;Cefob	C25H27N9O8S2	645.67	Respiratory system/Infection	Bacterial infections	Antibacterial
1238	Nevirapine	NSC 641530;NVP;BI-RG 587	C15H14N4O	266.3	Immune system/Infection	Hiv-1 Infections	HIV Protease inhibitor
1239	Cefotiam hydrochloride	SCE-963 hydrochloride;Cefotiam dihydrochloride;Halospor;Pansporin;Pansporine	C18H23N9O4S3·HCl	562.08	Immune system	Antibiotics	Antibacterial inhibitor
1240	Sulbactam	CP45899	C8H11NO5S	233.24	Immune system/Infection	Antibiotic(Inhibit Β-Lactamase; An Enzyme Produced By Bacteria)	Antibiotic inhibitor
1241	Tenofovir	PMPA;TDF;GS 1278	C9H14N5O4P	287.21	Infection	HIV, herpes simplex virus-2, and hepatitis B virus	Reverse Transcriptase inhibitor
1242	Pentamidine isethionate	Pentamidine isethionate salt;Pentamidine diisethionate	C23H36N4O10S2	592.68	Infection/Respiratory system	pneumonia due to Pneumocystis carinii.	Antibacterial
1243	Zidovudine	AZT;ZDV;Azidothymidine;NSC 602670	C10H13N5O4	267.24	Immune system/Infection	Hiv-1 Infections	Reverse Transcriptase inhibitor; Telomerase inhibitor
1244	Trifluridine	5-Trifluorothymidine;Trifluorothymidine;NSC 529182;NSC 75520;Viroptic;Trifluridina	C10H11F3N2O5	296.2	Cancer	Colorectal Cancer	DNA/RNA Synthesis inhibitor
1245	Praziquantel	Droncit;Biltricide;Pyquiton	C19H24N2O2	312.42	Immune system	Tapeworms; Flukes	Calcium Channel inhibitor
1246	Butoconazole nitrate	RS 35887	C19H18Cl3N3O3S	474.79	Immune system/Infection	Fungal Infections In Gynecology	Estrogen/progestogen Receptor inhibitor
1247	Pretomanid	(S)-PA 824;PA-824	C14H12F3N3O5	359.26	Respiratory system	Tuberculosis	Antibiotic inhibitor
1248	Mupirocin	Pseudomonic acid;BRL-4910A	C26H44O9	500.64	Immune system/Infection	Burn Infections; Methicillin-Resistant Staphylococcus Aureus Infections; Skin And Soft Tissue Infections; Wound Infections	DNA/RNA Synthesis inhibitor
1249	Ritonavir	RTV;ABT 538;A 84538;Abbott 84538	C37H48N6O5S2	720.96	Immune system/Infection	Hiv Infections	HIV Protease inhibitor
1250	Valganciclovir hydrochloride	Valganciclovir HCl;Valcyte;Valcyt	C14H23ClN6O5	390.82	Infection	Cytomegalovirus infections; Cytomegalovirus retinitis	Others
1251	Olsalazine disodium	Olsalazine Sodium;Dipentum	C14H8N2Na2O6	346.2	Immune system/Infection	Inflammatory Bowel Disease	COX inhibitor; Others
1252	Nitazoxanide	NSC 697855	C12H9N3O5S	307.28	Infection	Cryptosporidiosis; Giardiasis; Helminthiasis; Protozoan infections	Others
1253	Bedaquiline	R207910;TMC207	C32H31BrN2O2	555.5	Respiratory system	Tuberculosis	Antibiotic inhibitor
1254	Isavuconazole	RO-0094815;BAL-4815	C22H17F2N5OS	437.47	Infection	Aspergillosis; Zygomycosis	Antifungal
1255	lysine	L-Lysine;Aminutrin;Lysine Acid	C6H14N2O2	146.19	Immune system	herpes simplex virus	herpes simplex virus
1256	Cilastatin	MK0791	C16H26N2O5S	358.45	Infection	bacterial infections	Proteasome inhibitor
1257	Peramivir Trihydrate	BCX 1812 trihydrate;RWJ 270201 trihydrate;S-021812;BCX-1812;RWJ-270201	C15H28N4O4·3H2O	382.45	Immune system	Influenza A Virus H1N1 Subtype; Influenza Virus Infections	Influenza Virus inhibitor
1258	Neomycin Sulphate B	Framycetin sulphate	C23H48N6O17S	712.22	Immune system/Infection	Superficial Eye Infections	Antibiotic inhibitor
1259	Telbivudine	L-Thymidine;NV 02B;Epavudine	C10H14N2O5	242.23	Metabolism	Type 2 Diabetes Mellitus	Others inhibitor; Reverse Transcriptase inhibitor
1260	Daclatasvir dihydrochloride	BMS-790052 dihydrochloride	C40H52Cl2N8O6	811.8	Immune system	Hepatitis C	HCV Protease inhibitor
1261	Doripenem Hydrate	Doripenem monohydrate;S 4661 monohydrate;S-4661	C15H24N4O6S2·H2O	438.52	Infection	Gram-negative infections; Gram-positive infections; Intra-abdominal infections; Meningococcal infections; Nosocomial pneumonia; Paediatric infections; Respiratory tract infections; Urinary tract infections	Antibiotic
1262	Elvitegravir	D06677;JTK-303;GS-9137;EVG	C23H23ClFNO5	447.88	Infection	HIV-1 infection in antiretroviral treatment-experienced adults	HIV Protease inhibitor
1263	Efinaconazole	KP-103	C18H22F2N4O	348.34	Immune system	Onychomycosis	Antifungal inhibitor
1264	Emtricitabine	BW1592;Emtriva;FTC	C8H10FN3O3S	247.25	Immune system/Infection	HIV infections	Reverse Transcriptase inhibitor
1265	Demeclocycline hydrochloride	Demeclocycline HCl;Detravis;Clortetrin;Declomycin	C21H21ClN2O8·HCl	501.32	Immune system/Infection	Antibiotic(Lyme Disease; Acne; And Bronchitis)	ribosome inhibitor
1266	Megestrol acetate	BDH1298;SC10363	C24H32O4	384.51	Endocrine system	Anorexia; Cachexia	Estrogen/progestogen Receptor agonist; GR inhibitor
1267	Gatifloxacin	AM-1155;PD 135432;BMS 206584-01;CG5501;BMS-206584	C19H22FN3O4	375.4	Inflammation	Infectious conjunctivitis	Topoisomerase inhibitor
1268	Voriconazole	UK-109496	C16H14F3N5O	349.31	Immune system/Infection	Aspergillosis; Candidiasis; Fusariosis; Mycoses No Inactive Indications	Antifection inhibitor
1269	Cefoxitin sodium	MK-306;Cenomycin;Betacef;Merxin	C16H16N3NaO7S2	449.43	Immune system/Infection	Antibiotics	Antibiotic
1270	Netilmicin sulfate	SCH-20569 (sulfate);Certomycin;Netillin;Netromycin	C21H41N5O7·5/2H2SO4	720.78	Immune system/Infection	Antibiotics	Antibacterial
1271	Pamidronate disodium salt	CGP 23339A;Pamidronate Disodium;CGP 23339AE	C3H9NNa2O7P2	279.03	Cancer	Cancer metastases; Malignant hypercalcaemia; Osteitis deformans; Osteogenesis imperfecta; Osteoporosis; Postmenopausal osteoporosis	HBV; Others
1272	Terbinafine	TDT 067;SF 86-327;Lamisil;Terbinex	C21H25N	291.43	Immune system/Infection	Mycoses; Pityriasis versicolor; Tinea capitis; Tinea corporis; Tinea cruris; Tinea pedis	Antifungal inhibitor
1273	Entecavir hydrate	BMS-200475;Entecavir monohydrate;SQ 34676	C12H15N5O3·H2O	295.3	Immune system/Infection	Hepatitis B	HBV inhibitor
1274	Vidarabine	9-β-D-Arabinofuranosyladenine;Adenine Arabinoside;Ara-A;Arabinosyladenine;Vira-A	C10H13N5O4	267.24	Immune system/Infection	Herpes Simplex; Varicella Zoster Viruses	DNA/RNA Synthesis inhibitor; Tyrosine Kinases
1275	Ledipasvir	GS-5885	C49H54F2N8O6	889.02	Infection	HCV	HCV Protease inhibitor
1276	Raltegravir	MK-0518	C20H21FN6O5	444.42	Immune system	Hiv-1 Infections	Integrase inhibitor
1277	Elbasvir	MK-8742	C49H55N9O7	882.02	Infection	chronic hepatitis C	HCV Protease inhibitor
1278	Tenofovir Disoproxil Fumarate	Tenofovir DF;GS-1278 Disoproxil Fumarate	C19H30N5O10P·C4H4O4	635.51	Immune system/Infection	Hepatitis B; HIV infections	HIV Protease inhibitor;Reverse Transcriptase inhibitor
1279	Cefamandole nafate	Cephamandole nafate;Cefamandole formate sodium	C19H17N6NaO6S2	512.49	Immune system/Infection	Pulmonary infection, urinary tract infection, biliary tract infection, skin and soft tissue infection, bone and joint infection, sepsis, abdominal infection	Antibacterial
1280	Bictegravir	GS-9883	C21H18F3N3O5	449.38	Infection	HIV-1	HIV Protease inhibitor
1281	Boceprevir	SCH 503034;EBP 520	C27H45N5O5	519.68	Immune system	Hepatitis C	HCV Protease
1282	Cefpodoxime proxetil	N/A	C21H27N5O9S2	557.6	Immune system/Infection	Pneumonia, acute bronchitis, bronchiectasis, gonorrhea urethritis, mastitis, pharyngitis, tonsillitis, otitis media, sweat adenitis	Antibiotic
1283	Benznidazole	Ro 71051;Benznidazol;Ro 07-1051;Radanil	C12H12N4O3	260.25	Immune system	Chagas disease	Antibiotic
1284	Ertapenem sodium	MK-826;L-749345	C22H24N3O7S.Na	497.5	Immune system/Infection	Bacterial infections; Community-acquired pneumonia; Intra-abdominal infections; Obstetric and gynaecological infections; Skin and soft tissue infections; Urinary tract infections	Antibiotic
1285	Tomivosertib	eFT508	C17H20N6O2	340.38	Cancer	Cancer	MNK; PD-1/PD-L1
1286	L-778123 (hydrochloride)	L-778,123 hydrochloride	C22H21Cl2N5O	442.34	Cancer	Cancer	Farnesyl Transferase
1287	Otenabant	CP-945598	C25H25Cl2N7O	510.42	Metabolism	Metabolic Disease	Cannabinoid Receptor
1288	Pemigatinib	INCB054828	C24H27F2N5O4	487.50	Cancer	Cancer	FGFR
1289	Pyrotinib dimaleate	SHR-1258 dimaleate	C40H39ClN6O11	815.22	Cancer	Cancer	EGFR
1290	Adagrasib	MRTX849	C32H35ClFN7O2	604.12	Cancer	Cancer	Ras
1291	Dapansutrile		C4H7NO2S	133.17	Inflammation/Immunology	Inflammation/Immunology	NOD-like Receptor (NLR)
1292	PHA-793887		C19H31N5O2	361.48	Cancer	Cancer	Apoptosis; CDK
1293	BI-847325		C29H28N4O2	464.56	Cancer	Cancer	Apoptosis; Aurora Kinase; MEK
1294	Samotolisib	LY3023414	C23H26N4O3	406.48	Cancer	Cancer	Autophagy; DNA-PK; mTOR; PI3K
1295	Picropodophyllin	AXL1717; Picropodophyllin; PPP	C22H22O8	414.41	Cancer; Endocrinology	Cancer; Endocrinology	Apoptosis; IGF-1R
1296	CCT245737		C16H16F3N7O	379.34	Cancer	Cancer	Checkpoint Kinase (Chk)
1297	GDC-0575	ARRY-575; RG7741	C16H20BrN5O	378.27	Cancer	Cancer	Checkpoint Kinase (Chk)
1298	Oprozomib	ONX 0912; PR-047	C25H32N4O7S	532.61	Cancer	Cancer	Autophagy; Proteasome
1299	Epirubicin (hydrochloride)	4'-Epidoxorubicin (hydrochloride)	C27H30ClNO11	579.98	Cancer	Cancer	Antibiotic; Apoptosis; DNA/RNA Synthesis; Topoisomerase
1300	Trospium (chloride)		C25H30ClNO3	427.96	Nervous system	Neurological Disease	mAChR
1301	Pramipexole		C10H17N3S	211.33	Nervous system	Neurological Disease	Dopamine Receptor
1302	Lapatinib	GW572016; GW2016	C29H26ClFN4O4S	581.06	Cancer	Cancer	Autophagy; EGFR; Ferroptosis
1303	Fludarabine	F-ara-A; NSC 118218	C10H12FN5O4	285.23	Cancer	Cancer	Apoptosis; DNA/RNA Synthesis; Nucleoside Antimetabolite/Analog; STAT
1304	Dinaciclib	SCH 727965	C21H28N6O2	396.49	Cancer	Cancer	Apoptosis; CDK

## Sheet: Sheet1
				Cancer	235	0.177896
				Endocrine system	59	0.0446631
				Nervous system	232	0.175625
				Metabolism	90	0.0681302
				Respiratory system	65	0.0492051
				Immune system	262	0.198335
				Inflammation	31	0.0234671
				Cardiovascular system	142	0.107494
				Digestive system	23	0.0174111
				Chromosomal disease	8	0.00605602
				Reproductive system	3	0.00227101
				Others	150	0.11355
				Infection	12	0.00908403
				Urinary system	9	0.00681302
					1321
