# Supplementary material for: Irbesartan overcomes gemcitabine resistance in pancreatic cancer by suppressing stemness and iron metabolism via inhibition of the Hippo/YAP1/c-Jun axis
Source: J Exp Clin Cancer Res. 2023 May 4;42:111. doi: 10.1186/s13046-023-02671-8 (PMC10157938; doi:10.1186/s13046-023-02671-8)
Supplement: Supplementary file 3 — Additional file 3: Table S3. Cellular inhibitory rate of drug library. [file 13046_2023_2671_MOESM3_ESM.xlsx]

## Sheet: Sheet1
drug name	ID	PDO1#		PDO2#		PDO7#
		viability inhibition rate(%) of single agent	viability inhibition rate(%) of combinatinal regimen	viability inhibition rate(%) of single agent	viability inhibition rate(%) of combinatinal regimen	viability inhibition rate(%) of single agent	viability inhibition rate(%) of combinatinal regimen
Gemcitabine	1	15.2	×	16.7	×	14.5	×
Enasidenib	2	27.33	35.12	12.9978	34.4933	19.4967	50.86
Latanoprost	3	44.3	55.7	18.57	51.21	17.86	33.39
Anastrozole	4	48.9	51.1	13.1589	34.9767	19.7383	28.765
Bicalutamide	5	26.8667	35.6	13.3367	35.51	20.005	38.28
Clozapine	6	16.5	20.2	20.9133	58.24	20.37	39.19
Bumetanide	7	2.37	29.25	13.9367	37.31	20.905	31.54
Bosutinib	8	6.24	25.38	11.7267	30.68	17.59	40.65
Rivastigmine	9	3.62	28	17.55	48.15	26.325	53.35
Acarbose	10	45.1	54.9	12.2733	32.32	18.41	37.67
Clofarabine	11	12.02	29.6	13.1367	34.91	19.705	36.25
Flutamide	12	41.2	58.8	11.6233	30.37	17.435	53.57
Zucapsaicin	13	26.3333	34	7.98667	19.46	11.98	43.28
Granisetron hydrochloride	14	63	72	9.03	22.59	13.545	40.48
Repaglinide	15	7.6	23.02	8.85	22.05	13.275	39.82
Aminoglutethimide	16	15.94	29.68	10.8933	28.18	16.34	38.39
Benztropine mesylate	17	26.7	35.1	11.8056	30.9167	17.7083	40.13
Topotecan hydrochloride	18	47.8	52.2	40.12	57.6	40.18	55.41
Tiotropium bromide	19	45.7	54.3	47	47.08	70.5	37.79
Milnacipran hydrochloride	20	32.3	47.7	23	36.58	34.5	34.5
Cytarabine	21	22.13	31.49	28.96	35.12	43.44	48.05
Hydroxyurea	22	41	59	16.5133	45.04	14.77	35.68
Metformin hydrochloride	23	2.85	20.77	15.1667	41	22.75	34.06
Amstat	24	40.3	59.7	8.71333	21.64	13.07	34.79
Ritodrine hydrochloride	25	77.1	72.9	10.9467	28.34	16.42	39.44
Dasatinib	26	20.31	32.69	8.02	19.56	12.03	38.14
Nateglinide	27	59.3	60.7	12.2033	32.11	18.305	40.58
Olanzapine	28	2.12	21.5	12.61	33.33	18.915	56.55
Exemestane	29	27.7	35.4	12.9367	34.31	19.405	39.72
Valproic acid sodium salt	30	2.02	21.6	7.753	18.759	11.6295	32.06
Isotretinoin	31	1.82	21.8	20.7667	57.8	31.15	55.28
Neostigmine bromide	32	55.4	64.6	54.9	61.3	42.35	46.22
Pimavanserin	33	17.3	20.78	11.1667	29	16.75	34.07
Panobinostat	34	10.22	22.4	20.3967	56.69	20.6	48.28
Osimertinib	35	29.5	40.8	9.34	23.52	14.01	34.47
Enzalutamide	36	11.03	19.59	8.65667	21.47	12.985	37.86
Teriflunomide	37	48.62	51.38	14.7833	39.85	22.175	37.57
Flumazenil	38	27.18	45.22	11.9167	31.25	17.875	35.74
Belinostat	39	40.3	59.7	10.74	27.72	16.11	38.42
Ondansetron hydrochloride	40	3.53	20.09	11.7978	30.8933	17.6967	35.66
Pirfenidone	41	32.5	47.5	11.9233	31.27	17.885	55.56
Alectinib	42	1.63	21.99	15.9222	43.2667	13.88	34.26
Dapagliflozin	43	41.2	42.4	15.33	41.49	22.995	33.58
Duvelisib	44	26.7333	35.2	15.46	41.88	23.19	34.49
Troglitazone	45	26.4667	34.4	13.6267	36.38	20.44	40.715
Zafirlukast	46	0.89	19.73	1.8	27.89	2.7	34.975
Tazarotene	47	26.2667	33.8	18.8	51.9	18.2	38.46
Alendronate sodium hydrate	48	26.2333	33.7	13.6733	36.52	10.51	36.48
Ribociclib	49	53	67	55.23	63.23	45.86	61.95
Nefazodone hydrochloride	50	2.47	18.15	12.9067	34.22	19.36	43.78
Dichlorphenamide	51	60	70	11.6767	30.53	17.515	57.65
Riociguat	52	59.4	70.6	16.1333	43.9	24.2	32.85
Talazoparib	53	12.04	29.54	12.9033	34.21	19.355	31.58
Dexrazoxane HCl	54	2.59	21.03	12.01	31.53	18.015	38.165
Rucaparib	55	47.9	52.1	14.64	39.42	21.96	40.16
Gilteritinib	56	47.7	52.3	10.95	28.35	16.425	34.27
Encorafenib	57	16.93	23.69	8.96	22.38	13.44	36.61
Lodoxamide	58	5.62	26	10.9767	28.43	16.465	36.8
Ethoxzolamide	59	47.2667	48.2	10.4967	26.99	15.745	38.17
L-Carnitine hydrochloride	60	2.06	21.56	8.333	20.499	12.4995	44.175
Zoledronic Acid	61	47.6333	49.3	21.3	59.4	21.95	42.18
Lomitapide	62	1.18	19.44	11.4133	29.74	17.12	36.65
Bromocriptine mesylate	63	7.36	24.26	12.9	34.2	19.35	44.25
Anagrelide HCl	64	1.56	22.06	8.91333	22.24	13.37	37.475
Lubiprostone	65	1.82	21.8	1.2	22.77	1.8	39.83
Avatrombopag	66	3.42	20.2	12.4233	32.77	18.635	34.29
3-Bromopyruvic acid	67	6.82	23.8	12.5733	33.22	18.86	30.81
voxelotor	68	3.22	20.4	11.0933	28.78	16.64	34.665
Dabigatran	69	1.87	29.75	11.3767	29.63	17.065	37.75
Cyclothiazide	70	40.35	40.7	7.65	18.45	11.475	35.66
Ivosidenib	71	40.7	41.4	11.65	30.45	17.475	38.06
5-Aminolevulinic acid hydrochloride	72	40.9	41.8	13.8033	36.91	20.705	36.103
Liothyronine sodium	73	27.4	37.2	11.7889	30.8667	17.6833	37.505
Epirubicin hydrochloride	74	41.4	58.6	8.14667	19.94	12.22	36.22
Methyl salicylate	75	7.42	23.2	14.2567	38.27	21.385	38.21
Almotriptan Malate	76	21.76	38.44	12.9733	34.42	19.46	43
Anestan	77	2.41	18.21	1.2	31.2933	1.8	34.31
Piperonyl butoxide	78	2.39	18.23	20.7867	57.86	21.18	45.83
Dimethyl sulfoxide	79	7.04	23.58	17.2733	47.32	25.91	53.155
4-Methylpyrazole	80	2.06	18.56	8.11667	19.85	12.175	46.67
2-Aminoethanethiol	81	2.4	21.22	11.5533	30.16	17.33	45.05
Dexpanthenol	82	6.71	23.91	14.7067	39.62	22.06	45.04
Vitamin K1	83	2.36	29.26	2	32.39	3	32.8
Sunitinib Malate	84	1.53	19.09	1.2	31.8	1.8	43.99
alanine	85	55.6	64.4	9.67	24.51	14.505	45.79
Prochlorperazine Maleate	86	55.5	64.5	12.3433	32.53	18.515	47.3
Pentetic Acid	87	55.5	64.5	12.4	32.7	18.6	32.47
Folinic Acid Calcium Salt Pentahydrate	88	49.6	50.4	10.6167	27.35	15.925	42.94
Risedronic Acid	89	55.4	64.6	10.65	27.45	15.975	31.74
Levomefolate calcium	90	54.3	65.7	15.85	43.05	13.78	40.83
Erlotinib	91	33	72.75	32.66	63.49	32.99	66.79
D-Mannitol	92	53.7	66.3	12.0667	31.7	18.1	51.44
Dibucaine	93	53.6	66.4	11.4367	29.81	17.155	37.67
Diclofenac Potassium	94	0.8	19.82	14.58	39.24	21.87	30.29
Thioridazine hydrochloride	95	14.88	35.12	7.70233	18.607	11.5535	54.55
Pazopanib HCl	96	60.9	69.1	13.7033	36.61	20.555	35.14
Atropine	97	60.4	69.6	16.6967	45.59	25.045	55.5
Adenine sulfate	98	3.29	20.33	17.0133	46.54	15.52	29.5
Orphenadrine Citrate	99	3.16	20.46	14.6533	39.46	21.98	29.14
Homatropine Methylbromide	100	1.31	30.31	16.9467	46.34	25.42	33.56
Sodium gluconate	101	63	72	17.0633	46.69	25.595	46.28
Adenine	102	2.7	20.92	13.27	35.31	19.905	59.53
Lofexidine	103	7.18	24.44	18.1	49.8	17.15	37.72
Quinestrol	104	15.63	34.37	15.2933	41.38	22.94	54.95
Dienestrol	105	76	74	9.38333	23.65	14.075	40.89
Ombitasvir	106	3.79	27.83	3.2	32.8267	4.8	29.38
DL-Xylose	107	3.73	27.89	7.58	18.24	11.37	40.755
Haloperidol	108	2.22	21.4	12.22	32.16	18.33	39.42
Betaine hydrochloride	109	1.9	21.72	1.9	27.89	2.85	40.4
Toremifene	110	2.29	18.33	16.28	44.34	14.42	34.2
Disulfiram	111	6.17	25.45	5.65	30.4733	8.475	38.63
Fluphenazine hydrochloride	112	31.9	48.1	27.94	49.31	21.91	47.05
solriamfetol	113	2.58	29.04	16.3433	44.53	14.52	38.7
Budesonide	114	31.7	48.3	11.7233	30.67	17.585	37.32
Ipratropium bromide monohydrate	115	2.03	18.59	13.5044	36.0133	20.2567	46.97
Bendamustine hydrochloride	116	1.36	22.26	8.79867	21.896	13.198	45.58
Halcinonide	117	28.7	43.7	12.26	32.28	18.39	37.19
Norgestimate	118	41.54	58.46	12.97	34.41	19.455	34.14
Estradiol valerate	119	1.73	18.89	11.96	31.38	17.94	32.29
Calcium folinate	120	16.55	33.45	14.56	39.18	21.84	52.9
Daclatasvir	121	1.03	22.59	12.21	32.13	18.315	59.94
Oxaliplatin	122	27.83	44.57	15.5333	42.1	23.3	54.7
Rocuronium bromide	123	22.81	37.39	17.9367	49.31	26.905	33.82
Mitoxantrone hydrochloride	124	20.52	30.1	23.2	35.9667	23.8	30.51
Pancuronium bromide	125	15.91	34.09	15.0467	40.64	22.57	35.7
Docetaxel trihydrate	126	30.68	42.94	19.73	24.7	19.6	33.39
Sunitinib	127	22.32	37.88	15.4033	41.71	23.105	41
Saxagliptin hydrate	128	41.35	42.7	15.48	41.94	23.22	49.85
Pemetrexed acid	129	15.79	34.21	9.53	24.09	14.295	31.57
Linagliptin	130	27.2	36.6	14.2	38.1	21.3	49.1
Edrophonium chloride	131	1.25	19.37	12.8167	33.95	19.225	57.12
Prednisolone phosphate sodium	132	7.39	23.23	13.6111	36.3333	20.4167	56
Chloroprocaine HCl	133	26.9	35.7	8.87933	22.138	13.319	45.87
Sumatriptan succinate	134	25.8	46.6	10.2167	26.15	15.325	34.09
Pioglitazone	135	57.73	62.27	12.2067	32.12	18.31	32.77
Losartan potassium	136	26.3333	34	18.7867	51.86	18.18	36.89
Eletriptan HBr	137	14.41	35.59	15.8344	43.0033	23.7517	44.175
Sapropterin Hydrochloride	138	25.7667	32.3	14.9167	40.25	12.38	41.63
Orciprenaline sulfate	139	7.53	24.09	13.37	35.61	20.055	40.57
Difluprednate	140	24.1	48.3	11.8378	31.0133	17.7567	33.06
Sitagliptin	141	3.07	20.55	13.9967	37.49	20.995	36.63
Revefenacin	142	41.65	58.35	10.5233	27.07	15.785	28.219
Pyrvinium pamoate	143	2.44	29.18	16.57	45.21	24.855	35.26
Nilutamide	144	16.58	33.42	15.0356	40.6067	22.5533	35.26
Hydrocortisone butyrate	145	49.5	50.5	10.72	27.66	16.08	40.68
Tedizolid Phosphate	146	6.62	25	10.89	28.17	16.335	42.3
Tenofovir Disoproxil	147	16.42	33.58	9.93333	25.3	14.9	41.1
Triflupromazine hydrochloride	148	23.8333	26.5	16.53	45.09	24.795	58.84
Scopolamine HBr trihydrate	149	23.8333	26.5	15.7833	42.85	13.68	37.98
Evans blue	150	48.9	51.1	10.8067	27.92	16.21	32.26
Irinotecan hydrochloride trihydrate	151	28.3733	40.12	12.6167	33.35	14.93	38.49
D-Sorbitol	152	2.53	21.09	7.632	18.396	11.448	56.15
Rosiglitazone	153	36.4333	64.3	34.04	67.02	31.06	62.4
4-Methoxyphenol	154	2.35	21.27	16.66	45.48	14.99	28.411
Estropipate	155	22.8333	23.5	13.34	35.52	20.01	35.615
Gabapentin HCl	156	15.42	34.58	13.0433	34.63	19.565	34.425
Risperidal	157	24.43	47.97	10.2567	26.27	15.385	39.69
Baloxavir marboxil	158	58.51	61.49	11.28	29.34	16.92	36.57
Venlafaxine hydrochloride	159	47.2	52.8	20.2133	56.14	20.32	30.78
Finasteride	160	47.2	52.8	9.68567	24.557	14.5285	42.05
Demecarium bromide	161	22.4333	22.3	8.28367	20.351	12.4255	35.08
Progesterone	162	47.3	48.3	16.6333	45.4	24.95	31.61
Chlorpropamide	163	2.05	21.57	9.63667	24.41	14.455	39.68
Dimethyl fumarate	164	5.39	26.23	13.22	35.16	19.83	40.3
Delavirdine (mesylate)	165	45.3	54.7	13.4411	35.8233	20.1617	32.18
Lenvatinib	166	15.1	34.9	9.66667	24.5	14.5	31.79
17-Beta-Estradiol-3,17-Dipropionate	167	45.1	54.9	8.01333	19.54	12.02	34.71
Valbenazine	168	1.54	22.08	12.8767	34.13	19.315	38.09
Lapatinib ditosylate monohydrate	169	17.6	32.4	11.0033	28.51	16.505	32.12
DL-Adrenaline Hydrochloride	170	4.68	26.94	7.75667	18.77	11.635	32.87
Pioglitazone hydrochloride	171	4.67	26.95	11.6733	30.52	17.51	42.025
Tacrine hydrochloride hydrate	172	17.2	32.8	12.6044	33.3133	18.9067	34.94
Tenofovir alafenamide fumarate	173	17.2	32.8	15.5667	42.2	23.35	50.28
Chloroambucil	174	16.5	33.5	12.39	32.67	18.585	32.9
Oxacillin sodium	175	4.47	27.15	18.88	52.14	28.32	52.74
Desipramine hydrochloride	176	6.82	23.8	5.36	23.57	8.04	34.98
Aquacrine	177	23.41	36.79	11.96	31.38	17.94	41.45
Amikacin	178	15.9	34.1	11.1467	28.94	16.72	30.12
Lapatinib Ditosylate	179	14.18	27.44	18.6667	51.5	28	53.05
Doxorubicin hydrochloride	180	22.99	37.21	8.71556	21.6467	13.0733	38.65
Moexipril HCl	181	25.37	47.03	12.0444	31.6333	18.0667	40.55
Docetaxel	182	36.82	47.8	25.61	42.33	28.42	47.87
Vitamin B12	183	29.7	42.7	19.2867	53.36	18.93	34.62
Levobetaxolol HCl	184	3.77	27.85	12.3544	32.5633	18.5317	32.59
Oxybutynin hydrochloride	185	1.32	30.3	12.0667	31.7	18.1	39.79
Epinastine HCl	186	42	58	10.4933	26.98	15.74	33.41
Tretinoin	187	3.56	28.06	15.9544	43.3633	23.9317	47.59
Ifosfamide	188	13.55	28.07	11.58	30.24	17.37	54.3
Carboplatin	189	29.02	43.38	27.17	47	20.76	49.38
Tolbutamide	190	21.48	38.72	19.1633	52.99	28.745	32.72
Metoclopramide hydrochloride	191	40.7	59.3	8.78667	21.86	13.18	35.59
Fenoldopam mesylate	192	2.31	18.31	20.7233	57.67	31.085	36.75
Fluorometholone Acetate	193	2.28	18.34	12.6233	33.37	18.935	34.1
Fluvoxamine maleate	194	40.3	59.7	14.92	40.26	22.38	42.41
Etomidate	195	2.87	28.75	13.9	37.2	20.85	37.94
Doxapram hydrochloride monohydrate	196	2.19	18.43	15.8222	42.9667	23.7333	33.04
Zolmitriptan	197	15.92	34.08	12.6444	33.4333	18.9667	52.62
Adapalene	198	2.17	18.45	20.3867	56.66	30.58	40.18
Mifepristone	199	20.68	39.52	13.9333	37.3	20.9	39.95
Topotecan	200	59.2	60.8	55.12	63.12	52.68	62.34
Tetrahydrozoline HCl	201	2.06	18.56	16.78	45.84	25.17	55.74
D-Biotin	202	2.49	29.13	13.7067	36.62	20.56	42.6
Rasagiline	203	2.05	18.57	21.3667	59.6	32.05	34.58
Beclomethasone dipropionate	204	2.27	29.35	2.5	32.5167	3.75	36.08
Salbutamol	205	2.22	29.4	20.56	57.18	30.84	48.375
Taurocholic acid sodium salt hydrate	206	43.83	56.17	13.9889	37.4667	20.9833	36.34
Salbutamol Sulfate	207	29.79	40.21	10.2933	26.38	15.44	39.26
N-Acetyl-L-tyrosine	208	1.87	29.75	11.0267	28.58	16.54	32.65
Palonosetron hydrochloride	209	57.6	62.4	13.8033	36.91	20.705	33.8
Phenoxybenzamine hydrochloride	210	1.75	29.87	18.74	51.72	18.11	37.34
Cisapride	211	76.36	73.64	19.7567	54.77	19.64	39.61
Flavin mononucleotide	212	57.25	62.75	14.6689	39.5067	22.0033	56.46
Gentamycin sulfate	213	56.9	63.1	8.96333	22.39	13.445	31.47
DL-trihexyphenidyl hydrochloride	214	56.5	63.5	10.08	25.74	15.12	54.61
Tolazamide	215	6.95	24.67	12.5144	33.0433	18.7717	53.15
5-Azacytidine	216	20.33	30.29	12.3589	32.5767	18.5383	47.12
Cefalexine EP IMpurity B	217	1.46	19.16	10.3933	26.68	15.59	33.01
Nalidixic acid sodium salt	218	55.5	64.5	8.44	20.82	12.66	55.25
6-Mercaptopurine monohydrate	219	21.66	30.64	8.98333	22.45	13.475	52.89
(±) Clopidogrel hydrogen sulfate	220	1.28	19.34	9.86	25.08	14.79	40.96
DL-Penicillamine	221	54.9	65.1	10.8633	28.09	16.295	42.28
Fosfluconazole	222	23.59	36.61	12.5633	33.19	18.845	42.02
Temozolomide	223	10.16	19.46	16.6	45.3	24.9	30.62
BI 1744 hydrochloride	224	6.37	25.25	12.8233	33.97	19.235	46.7
Dabigatran Etexilate Mesylate	225	18.94	31.06	10.0667	25.7	15.1	40.11
Apatinib mesylate	226	1.06	19.56	15.9933	43.48	23.99	34.865
Cefmenoxime hydrochloride	227	18.78	31.22	11.4567	29.87	17.185	29.78
Propantheline bromide	228	0.98	19.64	1.1	31.0233	1.65	32.99
Mitotan	229	23.08	37.12	13.0333	34.6	19.55	49.915
Diethylstilbestrol	230	0.92	19.7	16.07	43.71	24.105	35.43
Sodium etidronate	231	53.5	66.5	14.9078	40.2233	22.3617	45.95
Betrixaban hydrochloride(330942-05-7(free base))	232	53.4	66.6	16.0567	43.67	14.09	48.64
Hydrocortisone acetate	233	53.2	66.8	14.4778	38.9333	21.7167	31.23
Dibucaine hydrochloride	234	22.76	37.44	11.7267	30.68	17.59	42.9
Triethylenethiophosphoramide	235	44.82	55.18	13.4567	35.87	20.185	59.9
Clonidine hydrochloride	236	0.79	19.83	12.56	33.18	18.84	46.24
Sodium cromoglycate	237	18.3	31.7	13.0122	34.5367	19.5183	31.55
Pergolide mesylate salt	238	0.74	19.88	10.1067	25.82	15.16	46.52
Cefotetan	239	0.64	19.98	8.83667	22.01	13.255	40.565
Carteolol hydrochloride	240	3.61	20.01	10.64	27.42	15.96	37.51
Tolterodine tartrate	241	17.91	32.09	14.9433	40.33	22.415	46.44
Deoxycholic acid	242	3.55	20.07	13.8567	37.07	20.785	40.21
Cholic Acid	243	3.5	20.12	10.8233	27.97	16.235	34.14
Olaparib	244	28.04	44.36	19.8333	55	29.75	34.17
Buspirone hydrochloride	245	3.48	20.14	11.9933	31.48	17.99	37.61
Norgestrel	246	5.38	26.24	9.35	23.55	14.025	34.85
Sulfapyridine	247	51.19	68.81	16.74	45.72	15.11	38.25
Molindone hydrochloride	248	3.45	20.17	14.9	40.2	12.35	29.35
Enoxacin Sesquihydrate	249	60.7	69.3	13.1544	34.9633	19.7317	52.39
Gallamine triethiodide	250	60.2	69.8	13.18	35.04	19.77	34.08
Tetrabenazine	251	17.25	32.75	9.23333	23.2	13.85	45.45
Niclosamide	252	3.23	20.39	15.0678	40.7033	22.6017	40.3
Flavoxate hydrochloride	253	3.17	20.45	14.85	40.05	12.28	37.95
L-Histidine monohydrochloride monohydrat	254	4.87	26.75	18.9333	52.3	28.4	41.19
Levofloxacin	255	20.89	39.31	11.7967	30.89	17.695	44.65
Upadacitinib	256	3.01	20.61	15.0033	40.51	22.505	35.735
Orlistat	257	58.8	71.2	17.9867	49.46	26.98	47.86
Clindamycin phosphate	258	2.94	20.68	19.7133	54.64	29.57	33.06
Monobenzone	259	63.6	71.4	18.3067	50.42	27.46	47.47
4-Aminohippuric Acid	260	16.45	33.55	20.7467	57.74	31.12	32.68
Pilocarpine nitrate	261	16.43	33.57	12.7933	33.88	19.19	32.3
Donepezil	262	4.43	27.19	15.7111	42.6333	23.5667	40.09
D(+)-Glucose	263	16.34	33.66	16.4456	44.8367	14.67	36.28
Thiamine hydrochloride	264	66.4	72.5	11.8633	31.09	17.795	41.47
Ofloxacin	265	2.64	20.98	15.6778	42.5333	23.5167	30.9
Tetracycline hydrochloride	266	2.63	20.99	9.65333	24.46	14.48	29.557
Busulfan	267	2.61	21.01	20.4	56.7	20.6	42.68
Mepenzolate Bromide	268	15.79	34.21	8.80667	21.92	13.21	44.53
Ampicillin	269	2.51	21.11	17.5167	48.05	26.275	48.32
(+)-Pilocarpine hydrochloride	270	58.95	61.05	12.3533	32.56	18.53	47.55
Propranolol hydrochloride	271	24.34	48.06	8.31	20.43	12.465	39.125
Acetohexamide	272	25	35	11.8178	30.9533	17.7267	30.1
Vecuronium bromide	273	2.14	21.48	8.77	21.81	13.155	53.78
5-Chloro-2-methoxyprocainamide	274	34.1	45.9	13.19	35.07	19.785	34.02
Methimazole	275	28.33	41.97	12.6289	33.3867	18.9433	34.33
Levodopa	276	1.95	21.67	13.4844	35.9533	20.2267	52.16
Etonogestrel	277	1.93	21.69	8.77333	21.82	13.16	45.4
Pimozide	278	1.92	21.7	13.4567	35.87	20.185	42.08
Trioxsalen	279	1.9	21.72	15.2178	41.1533	22.8267	54.96
Varenicline	280	33.3	46.7	9.22	23.16	13.83	40
L(+)-Ascorbic acid	281	1.76	21.86	16.4	44.7	24.6	35.32
Nicotinamide	282	1.73	21.89	8.07333	19.72	12.11	44.175
Riboflavin	283	29.56	42.84	11.2467	29.24	16.87	46.17
Chlorpromazine hydrochloride	284	1.59	22.03	15.7267	42.68	23.59	30.45
Disodium monofluorophosphate	285	1.59	22.03	14.2856	38.3567	21.4283	32.84
Pramipexole 2HCl Monohydrate	286	31.8	48.2	17.7633	48.79	26.645	40.05
Loxapine succinate salt	287	29.15	43.25	11.7167	30.65	17.575	31.97
Lumacaftor	288	39.3	38.6	15.6167	42.35	23.425	37.2
Rabeprazole Related Compound E	289	39.3	38.6	18.56	51.18	17.84	38.19
Valproic Acid	290	1.49	22.13	14.3567	38.57	21.535	36.895
Cinacalcet hydrochloride	291	1.46	22.16	16.62	45.36	24.93	57.78
L-Glutamic acid monosodium salt	292	1.43	22.19	21.1867	59.06	31.78	51.37
Norethindrone	293	1.42	22.2	15.9167	43.25	13.88	52.19
D-Cycloserine	294	1.34	22.28	7.59333	18.28	11.39	35.58
Lomustine	295	45	72.29	40.12	65.39	41.23	63.56
Danazol	296	48.84	51.16	16.6111	45.3333	24.9167	40.49
Dexmedetomidine HCl	297	1.18	22.44	7.67667	18.53	11.515	34.12
Dronedarone	298	1.11	22.51	11.0967	28.79	16.645	39.34
Alprostadil	299	48.38	51.62	18.4933	50.98	17.74	36.14
Rivastigmine tartrate	300	1.05	22.57	11.8333	31	17.75	39.385
Vardenafil hydrochloride trihydrate	301	48.26	51.74	14.5833	39.25	21.875	33.36
Rosiglitazone maleate	302	40	72.6	24.05	67.65	20.08	68.43
Paroxetine hydrochloride	303	22.95	37.25	14.6378	39.4133	21.9567	36.7
Piperacetazine	304	0.96	22.66	9.50333	24.01	14.255	40.65
Ciprofloxacin	305	40.85	41.7	16.4889	44.9667	14.73	45.23
Chlorzoxazone	306	7.6	23.02	13.69	36.57	20.535	33.5
Fludrocortisone acetate	307	7.6	23.02	14.52	39.06	21.78	39.04
Mesna	308	27.3	36.9	10.03	25.59	15.045	37.64
Mechlorethamine hydrochloride	309	7.58	23.04	18.2433	50.23	17.37	37.15
Ethynyl estradiol	310	22.09	38.11	15.0767	40.73	22.615	35.28
Lomefloxacin	311	7.52	23.1	16.14	43.92	24.21	36.71
Toremifene citrate	312	7.51	23.11	6.5	31.3967	9.75	55.17
Entacapone	313	7.49	23.13	20.55	57.15	30.825	58.4
Dicyclomine hydrochloride	314	21.9	38.3	12.4178	32.7533	18.6267	38.77
Trospium chloride	315	7.38	23.24	10.4067	26.72	15.61	45.15
Fesoterodine fumarate	316	21.71	38.49	13.4733	35.92	20.21	48.1
Cyclobenzaprine hydrochloride	317	21.63	38.57	18.3733	50.62	17.56	31.22
Teniposide	318	10.32	23.3	7.6	18.3	11.4	37.72
Miglitol	319	21.54	38.66	7.617	18.351	11.4255	42.14
Sodium Phenylbutyrate	320	7.27	23.35	12.5767	33.23	18.865	40.32
Raloxifene hydrochloride	321	26.7	35.1	7.95367	19.361	11.9305	58.84
Olodaterol	322	18.8	31.2	21.4733	59.92	22.21	40.34
Cisplatin	323	49.8	70.2	36.33	44.48	35.54	49.02
Aripiprazole	324	26.4667	34.4	14.4533	38.86	21.68	32.79
Crizotinib	325	20.97	39.23	13.3767	35.63	11.07	32.67
Calcium α-D-heptagluconate hydrate	326	20.97	39.23	11.7133	30.64	17.57	32.49
Pemetrexed disodium	327	20.89	39.31	10.3267	26.48	15.49	34.63
L-Glutamine	328	26.2	33.6	18.0367	49.61	27.055	37.64
Vinblastine sulfate	329	26.1667	33.5	27.94	43.31	25.33	43.24
threonine	330	6.89	23.73	12.9244	34.2733	19.3867	37.41
Dutasteride	331	6.75	23.87	13.2733	35.32	19.91	33
Abemaciclib	332	6.64	23.98	7.77667	18.83	11.665	37.05
Vemurafenib	333	6.63	23.99	2.5	31.6833	3.75	48.075
L-Valine	334	7.54	24.08	11.3033	29.41	16.955	42.82
histidine	335	7.53	24.09	10.97	28.41	16.455	40.91
phenylalanine	336	7.52	24.1	12.68	33.54	19.02	44.17
L-Leucine	337	25.4333	31.3	10.1167	25.85	15.175	29.97
MLN9708	338	7.4	24.22	12.4178	32.7533	18.6267	41.165
Ixazomib	339	25.0333	30.1	13.3556	35.5667	20.0333	44.965
Raltegravir potassium	340	24.9667	29.9	13.6733	36.52	20.51	36.68
Bimatoprost	341	24.9333	29.8	14.6467	39.44	21.97	45.31
Succimer	342	7.15	24.47	15.6	42.3	23.4	32.69
Ulipristal acetate	343	29.35	40.95	16.32	44.46	14.48	40.68
Droxidopa	344	17.28	32.72	12.0267	31.58	18.04	32.94
Dexmedetomidine	345	7.1	24.52	8.7	30.85	13.05	50.77
Dienogest	346	29.17	41.13	8.57333	21.22	12.86	35.405
Dalasetron Mesylate Hydrate	347	7.04	24.58	15.3333	41.5	23	47.42
Tauroursodeoxycholic Acid	348	7.03	24.59	12.7678	33.8033	19.1517	29.49
Bazedoxifene acetate	349	6.97	24.65	15.7833	42.85	23.675	39.87
Prucalopride	350	6.96	24.66	12.85	34.05	19.275	34.065
Pitavastatin calcium	351	6.95	24.67	19.5133	54.04	19.27	39.06
Alosetron hydrochloride	352	24.3	27.9	7.84	19.02	11.76	59.72
Cabazitaxel	353	26.7	34.92	24.67	39.51	27.01	33.72
Pazopanib	354	6.66	24.96	17.85	49.05	16.78	40.71
L-Aspartic acid	355	49.57	50.43	15.4156	41.7467	13.12	43.82
Levomilnacipran	356	6.62	25	20.3	56.4	20.45	47.33
Triclabendazole	357	6.61	25.01	14.3489	38.5467	21.5233	31.19
Neratinib	358	6.61	25.01	15.7067	42.62	23.56	28.111
Avanafil	359	6.5	25.12	6.7	30.5867	10.05	46.2
serine	360	6.41	25.21	13.0822	34.7467	19.6233	56.1
Dolutegravir sodium	361	40.1	59.9	11.3933	29.68	17.09	41.9
17 alpha-propionate	362	6.29	25.33	18.4533	50.86	27.68	33.3
Verteporfin	363	15.93	34.07	8.99	22.47	13.485	37.64
Bethanechol chloride	364	6.23	25.39	4.5	31.8	6.75	36.99
Thioguanine	365	6.2	25.42	11.88	31.14	17.82	40.17
cysteine	366	23.0333	24.1	13.8589	37.0767	20.7883	32.76
Nordihydroguaiaretic acid	367	6.03	25.59	13.29	35.37	19.935	58.83
Palbociclib Isethionate	368	6	25.62	15.6067	42.32	23.41	39.26
Carmustine	369	5.64	25.98	16.9967	46.49	15.5	31.84
Quetiapine Fumarate	370	5.56	26.06	17.0033	46.51	25.505	28.23
Ropinirole hydrochloride	371	5.52	26.1	3.77	27.8	5.655	39.94
Selenomethionine	372	5.51	26.11	15.2222	41.1667	22.8333	42.25
proline	373	5.49	26.13	15.2222	41.1667	22.8333	38.98
Solifenacin succinate	374	5.34	26.28	11.3233	29.47	16.985	41.95
Diphemanil mesylate	375	27.83	44.57	11.1847	29.054	16.777	36.56
Atropine sulfate	376	5.19	26.43	12.6567	33.47	18.985	32.688
Vandetanib	377	5.14	26.48	15.1811	41.0433	22.7717	28.586
Medroxyprogesterone Acetate	378	5.13	26.49	10.17	26.01	15.255	56.14
Dacarbazine	379	25.09	36.53	16.1056	43.8167	24.1583	38.36
Paclitaxel	380	30.5	40.5	10.8933	28.18	16.34	33.71
Levonorgestrel	381	18.8	31.2	14.8867	40.16	22.33	29.99
Etoposide	382	27.41	37.23	13.69	36.57	20.535	33.16
Doxazosin mesylate	383	4.91	26.71	16.1333	43.9	24.2	52.68
Atazanavir sulfate	384	4.82	26.8	15.8333	43	23.75	30.35
Galanthamine HBr	385	17.9	32.1	10.8933	28.18	16.34	29.66
Lapatinib	386	30.79	46.83	37.4	45.32	30.1	40.87
Panthenol	387	17.7	32.3	8.57	21.21	12.855	39.4
Fludarabine	388	23.9	36.3	15.1889	41.0667	22.7833	37.64
Gemcitabine HCl	389	14.67	26.95	16.74	45.72	25.11	57.52
Ibrutinib	390	14.48	27.14	13.7233	36.67	20.585	36.3
Niraparib tosylate	391	14.42	27.2	19.4667	53.9	19.2	41.97
Aprepitant	392	4.4	27.22	16.5222	45.0667	24.7833	38.26
Afatinib Dimaleate	393	25.92	46.48	14.3111	38.4333	21.4667	33.21
Empagliflozin	394	4.36	27.26	12.21	32.13	18.315	37.1
Nintedanib	395	4.28	27.34	10.8833	28.15	16.325	40.57
Cabozantinib Malate	396	4.27	27.35	9.54667	24.14	14.32	37.63
Naloxone hydrochloride	397	4.22	27.4	14.2167	38.15	21.325	38.6
Regorafenib	398	4.09	27.53	10.41	26.73	15.615	44.095
Alpelisib	399	4.06	27.56	18.68	51.54	28.02	50.26
Methylene Blue	400	5.82	25.8	7.91	19.23	11.865	32.87
Proguanil hydrochloride	401	3.91	27.71	15.0111	40.5333	22.5167	55.77
Crisaborole	402	3.89	27.73	8.94	22.32	13.41	31.83
Larotrectinib sulfate	403	3.85	27.77	11.6	30.3	17.4	48.37
Stiripentol	404	3.82	27.8	14.6878	39.5633	22.0317	31.51
Capastat sulfate	405	4.12	27.5	3.3	32.0333	4.95	56.1
Hydroxyhexamide	406	22.7	37.5	14.39	38.67	21.585	38.39
Estramustine phosphate sodium	407	24.5	47.9	11.2533	29.26	16.88	52.04
Dapagliflozin ((2S)-1,2-propanediol, hydrate)	408	24.47	47.93	14.7333	39.7	22.1	28.14
Flibanserin	409	3.64	27.98	8.67	21.51	13.005	31.98
Safinamide mesylate	410	2.613	18.007	13.0333	34.6	19.55	32.79
Desvenlafaxine succinate hydrate	411	3.58	28.04	19.3533	53.56	29.03	32.22
AHU377	412	51.64	68.36	17.66	48.48	26.49	50.01
Dinoprost Tromethamine	413	21.96	38.24	12.6222	33.3667	18.9333	37.99
Propacetamol Hydrochloride	414	23.75	48.65	12.1978	32.0933	18.2967	40.49
Acrivastine	415	2.42	18.2	14.3133	38.44	21.47	38.13
Netupitant	416	3.19	28.43	10.9933	28.48	16.49	39.1
Pipobroman	417	2.39	18.23	12.9867	34.46	19.48	41.03
Atracurium besylate	418	23.45	48.95	14.3111	38.4333	11.48	45.82
Ixabepilone	419	3.13	28.49	17.0333	46.6	25.55	36.14
Ethacrynic acid	420	3.11	28.51	13.16	34.98	19.74	36.01
Desoximetasone	421	2.32	18.3	10.7133	27.64	16.07	31.72
Balsalazide disodium salt dihydrate	422	3	28.62	8.63333	21.4	12.95	45.98
Medroxyprogesterone	423	2.99	28.63	10.97	28.41	16.455	41.63
Sulfaphenazole	424	2.99	28.63	13.16	34.98	19.74	36.16
Isoetharine mesylate salt	425	2.93	28.69	9.63567	24.407	14.4535	45.9
Umeclidinium bromide	426	2.92	28.7	12.9756	34.4267	19.4633	38.86
Dolasetron	427	2.9	28.72	13.4367	35.81	20.155	36.3
Pentagastrin	428	2.84	28.78	9.41333	23.74	14.12	44.845
Oxymetholone	429	2.83	28.79	12.07	31.71	18.105	33.56
Cefotiam Hexetil Hydrochloride	430	2.76	28.86	2.2	31.5567	3.3	34.64
Cabozantinib hydrochloride (849217-68-1(free base))	431	2.76	28.86	20.34	56.52	30.51	56.11
Glecaprevir	432	2.7	28.92	13.7133	36.64	12.57	40.73
Abiraterone	433	2.63	28.99	15.7	42.6	23.55	50.36
Vilazodone HCl	434	49.99	50.01	11.4067	29.72	17.11	34.74
Afloqualone	435	2.08	18.54	11.9667	31.4	17.95	46.99
Silver sulfadiazine	436	2.48	29.14	13.3333	35.5	20	36.59
Chlorotrianisene	437	63.24	71.76	12.9722	34.4167	19.4583	48.65
Vismodegib	438	22.33	29.29	10.0133	25.54	15.02	35.43
Binimetinib	439	15.96	20.66	12.2	32.1	18.3	34.57
Palbociclib hydrochloride	440	1.96	18.66	14.7889	39.8667	22.1833	47.46
Ivacaftor	441	2.27	29.35	14.2933	38.38	21.44	35.4
Trametinib	442	2.15	29.47	15.22	41.16	22.83	31.97
Betaine	443	77.23	72.77	8.47667	20.93	12.715	41.45
Cevimeline hydrochloride hemihydrate	444	2.01	29.61	15.1	40.8	22.65	40.265
Glycopyrrolate	445	1.99	29.63	9.63333	24.4	14.45	28.258
R788 Disodium	446	29.71	40.59	11.9967	31.49	17.995	41.4
Dabrafenib	447	10.69	18.93	14.73	39.69	12.1	40.33
LY2835219	448	11.75	29.87	10.0167	25.55	15.025	34.11
Bexarotene	449	11.67	18.95	20.99	58.47	20.49	46.2
Amikacin Sulfate Salt	450	1.72	29.9	1.2	31.6	1.8	37.71
Retinol	451	1.72	29.9	20.6333	57.4	20.95	41.92
Brimonidine Tartrate	452	1.65	29.97	20.12	55.86	20.18	30.74
Bepridil hydrochloride	453	1.65	29.97	8.24667	20.24	12.37	28.2
Eslicarbazepine Acetate	454	1.62	19	17.8667	49.1	26.8	33.11
Afatinib	455	15.57	30.05	16.3233	44.47	14.48	37.49
Minoxidil sulphate	456	1.51	30.11	14.7667	39.8	22.15	37.57
Fluoromethalone	457	1.47	30.15	10.7133	27.64	16.07	38.86
Esomeprazole Sodium	458	47.44	52.56	16.3867	44.66	24.58	31.66
Doxercalciferol	459	1.28	30.34	14.8367	40.01	22.255	38.495
Nelarabine	460	21.14	30.48	8.58	21.24	12.87	31.93
Eliglustat	461	1.1	30.52	11.0533	28.66	16.58	35.145
Tolcapone	462	21.66	30.64	11.0667	28.7	16.6	40.385
Hodostin	463	21.64	30.66	10.516	27.048	15.774	39.24
Anisotropine Methylbromide	464	30.14	42.26	9.84667	25.04	14.77	32.75
Naloxegol oxalate	465	21.45	30.85	12.6967	33.59	19.045	28.51
Naratriptan hydrochloride	466	1.19	19.43	1.5	30.8067	2.25	47.98
Lomefloxacin hydrochloride	467	1.16	19.46	13.0133	34.54	19.52	38.52
Niraparib	468	21.38	30.92	11.4	29.7	17.1	39.84
Albendazole Oxide	469	21.31	30.99	9.39667	23.69	14.095	47.66
Tasimelteon	470	1.1	19.52	17.4267	47.78	26.14	45.17
Choline Fenofibrate	471	18.94	31.06	17.0633	46.69	15.6	43.06
Econazole nitrate	472	18.93	31.07	13.6933	36.58	20.54	52.45
Calcifediol	473	18.86	31.14	19.1633	52.99	18.75	33.03
Calcitriol	474	18.7	31.3	17.9833	49.45	16.56	41.07
Dauricine	475	45.5	71.3	40.12	63.07	38.43	65.93
Dicloxacillin sodium monohydrate	476	18.69	31.31	9.36667	23.6	14.05	40.56
Succinylcholine Chloride Dihydrate	477	18.68	31.32	12.5767	33.23	18.865	32.44
Dantrolene sodium hemiheptahydrate	478	29.34	43.06	15.5367	42.11	23.305	47.93
Mitoxantrone	479	45.05	54.95	13.5889	36.2667	20.3833	46.56
S-Ruxolitinib	480	18.48	31.52	13.0033	34.51	19.505	33.47
Rotigotine	481	18.34	31.66	9.99667	25.49	14.995	43.08
Isocarboxazid	482	39.64	39.28	17.4833	47.95	16.23	36.53
Ertugliflozin	483	18.19	31.81	14.1733	38.02	21.26	35.916
Rasagiline Mesylate	484	18.15	31.85	15.8778	43.1333	13.82	35.08
Sodium Desoxycholate	485	18.1	31.9	13.3333	35.5	10	40.74
Allopregnanolone	486	18.08	31.92	9.75333	24.76	14.63	31.66
Rizatriptan benzoate	487	18.06	31.94	16.16	43.98	14.24	40.5
Silodosin	488	17.94	32.06	11.5667	30.2	17.35	39.04
Eltrombopag	489	17.88	32.12	7.66333	18.49	11.495	58.74
Lurasidone hydrochloride	490	17.82	32.18	12.7111	33.6333	19.0667	31.57
Vortioxetine HBr	491	17.8	32.2	13.64	36.42	11.46	40.44
Cabozantinib	492	24.0967	27.29	10.76	27.78	16.14	32.78
Pemetrexed Disodium Hydrate	493	17.74	32.26	15.41	41.73	13.12	45.53
Idelalisib	494	17.68	32.32	19.6067	54.32	19.41	44.97
Conivaptan hydrochloride	495	17.54	32.46	15.8733	43.12	23.81	51.8
Bisacodyl	496	17.27	32.73	12.3333	32.5	18.5	37.75
Dasatinib monohydrate	497	17.26	32.74	8.94667	22.34	13.42	48.01
Acalabrutinib	498	17.24	32.76	11.9433	31.33	17.915	45.26
Milnacipran ((1S-cis) hydrochloride)	499	17.1	32.9	7.90667	19.22	11.86	37.38
Embelin	500	17.08	32.92	14.22	38.16	21.33	53.41
Hydrocortisone	501	16.95	33.05	12.3778	32.6333	18.5667	39.27
Aminacrine	502	16.95	33.05	12.9	34.2	19.35	29.28
Cidofovir	503	3.68	27.94	12.9733	34.42	19.46	38.8
Imatinib Mesylate	504	26.33	46.07	9.89	25.17	14.835	34.9
(R)-baclofen	505	16.55	33.45	9.09667	22.79	13.645	35.74
Telotristat Etiprate	506	16.4	33.6	11.5844	30.2533	17.3767	48.35
Donepezil HCl	507	16.4	33.6	7.67333	18.52	11.51	35.48
Methyl Aminolevulinate Hydrochloride	508	2.82	20.8	15.6133	42.34	23.42	34.16
Pantoprazole sodium	509	16.13	33.87	9.36333	23.59	14.045	35.73
Isopropamide Iodide	510	2.61	21.01	8.13667	19.91	12.205	34.4
Nintedanib Ethanesulfonate Salt	511	59.95	60.05	12.9667	34.4	19.45	36.26
Dapiprazole Hydrochloride	512	15.97	34.03	17.8367	49.01	26.755	40.17
Romidepsin	513	15.96	34.04	14.1967	38.09	21.295	34.98
Prostaglandin E2 (PGE2)	514	2.57	21.05	14.56	39.18	21.84	54.56
Procyclidine hydrochloride	515	25.18	47.22	8.62333	21.37	12.935	38.47
Selegiline hydrochloride	516	15.8	34.2	17.03	46.59	25.545	40.06
Siponimod	517	15.73	34.27	8.63667	21.41	12.955	57.06
Isavuconazonium sulfate	518	15.68	34.32	14.0433	37.63	21.065	32.86
Ipratropium Bromide	519	15.52	34.48	7.74333	18.73	11.615	31.79
Lithocholic acid	520	58.76	61.24	14.5767	39.23	21.865	33.75
Norfloxacin	521	15.25	34.75	10.3	26.4	15.45	42.84
Propylthiouracil	522	15.22	34.78	11.2567	29.27	16.885	51.13
Probucol	523	15.19	34.81	13.7167	36.65	20.575	54.03
Decamethonium bromide	524	14.98	35.02	10.9233	28.27	16.385	33.685
L-arginine monohydrochloride	525	14.96	35.04	15.1333	40.9	22.7	37.25
Acamprosate calcium	526	57.7	62.3	14.66	39.48	11.99	40.27
Gemfibrozil	527	14.75	35.25	15.0667	40.7	22.6	38.24
Simvastatin	528	57.44	62.56	13.13	34.89	19.695	57.43
Lithium citrate tribasic tetrahydrate	529	14.7	35.3	9.90667	25.22	14.86	39.55
Baclofen	530	14.62	35.38	13.87	37.11	20.805	33.09
Vinorelbine Tartrate	531	14.59	35.41	10.5933	27.28	15.89	49.18
Fenipentol	532	14.48	35.52	13.8633	37.09	11.8	45.85
Cortisone acetate	533	14.37	35.63	10.5933	27.28	15.89	29.08
Hydralazine hydrochloride	534	14.31	35.69	13.0444	34.6333	19.5667	32.09
Tamoxifen Z-isomer citrate	535	10.7	21.92	17.5667	48.2	16.35	33.32
Nitisinone	536	1.64	21.98	11.33	29.49	16.995	33.17
Norepinephrine	537	14.02	35.98	14.1667	38	21.25	35.98
Letrozole	538	1.48	22.14	7.99667	19.49	11.995	45.14
Sulfamethazine sodium salt	539	23.87	36.33	18.5433	51.13	27.815	57.43
Folic acid	540	1.45	22.17	8.81333	21.94	13.22	55.165
isoleucine	541	23.8	36.4	10.8667	28.1	16.3	36.19
Hydroxyprogesterone	542	23.74	36.46	8.17	20.01	12.255	46.73
Nicotinic acid	543	1.36	22.26	15.8333	43	23.75	53.65
Calcium gluconate	544	23.67	36.53	10.8667	28.1	16.3	32.14
Dehydroepiandrosterone acetate	545	23.57	36.63	15.4	41.7	23.1	33.26
Citric acid	546	23.51	36.69	16.6556	45.4667	24.9833	46.19
glycine	547	23.43	36.77	15.9111	43.2333	23.8667	33.05
Edaravone	548	23.36	36.84	10.4767	26.93	15.715	31.2
Taurine	549	1.11	22.51	17.1467	46.94	25.72	34.17
Pyridoxine hydrochloride	550	23.13	37.07	7.86333	19.09	11.795	48.25
Mercaptopurine	551	23.13	37.07	15.0833	40.75	22.625	40.05
ABT199	552	1.04	22.58	12.74	33.72	19.11	36.05
Glimepiride	553	22.91	37.29	18.57	51.21	27.855	57.94
(S)-crizotinib	554	51.58	58.42	30.23	40.15	45.345	50.14
Obeticholic Acid	555	22.77	37.43	16.5256	45.0767	24.7883	33.96
Asenapine Maleate	556	22.69	37.51	9.54667	24.14	14.32	51.22
Naftifine hydrochloride	557	22.6033	22.81	20.7533	57.76	31.13	51.17
Uridine	558	22.42	37.78	14.4733	38.92	21.71	56.99
Mestranol	559	22.38	37.82	12.8478	34.0433	19.2717	53.625
Lesinurad	560	22.31	37.89	11.74	30.72	17.61	41.95
Abiraterone Acetate	561	22.28	37.92	15.8667	43.1	23.8	31.62
Phentolamine mesilate	562	52.08	67.92	14.0667	37.7	21.1	35.22
Gefitinib	563	22.21	37.99	15.7933	42.88	23.69	53.98
Nandrolone decanoate	564	22.06	38.14	16.2222	44.1667	14.33	36.25
Glipizide	565	22.04	38.16	15.3467	41.54	23.02	32.73
Ramelteon	566	22.01	38.19	10.5633	27.19	15.845	29.96
Delta-Gluconolactone	567	51.49	68.51	11.12	28.86	16.68	33.82
Diphenidol hydrochloride	568	21.87	38.33	9.50333	24.01	14.255	35.81
Deoxycorticosterone acetate	569	51.3	68.7	13.4811	35.9433	20.2217	53.33
Carbidopa Hydrate	570	7.43	23.19	15.5111	42.0333	13.27	45.14
Homoharringtonine	571	21.8	38.4	14.1556	37.9667	21.2333	36.11
Varenicline Tartrate	572	61.18	68.82	18.65	51.45	17.98	31.3
Acetylcholine chloride	573	21.75	38.45	8.16467	19.994	12.247	52.78
VX661	574	21.62	38.58	13.5111	36.0333	20.2667	50.13
Dithiopropanol	575	21.5	38.7	12.1122	31.8367	18.1683	28.98
Pentostatin	576	21.43	38.77	12.1122	31.8367	18.1683	53.43
Nalmefene hydrochloride	577	21.31	38.89	17.1033	46.81	25.655	32.48
Lifitegrast	578	21.3	38.9	12.5744	33.2233	18.8617	48.38
Diflunisal	579	21.26	38.94	8.49333	20.98	12.74	28.54
Vincristine sulfate	580	21.25	38.95	24.82	34.5	37.23	35.85
Sorafenib tosylate	581	21.11	39.09	11.9467	31.34	17.92	37.92
Lasmiditan	582	20.97	39.23	13.2467	35.24	19.87	45.5
Darolutamide	583	20.45	23.63	17.43	47.79	26.145	39.8
NVP-LDE225	584	20.88	39.32	18.07	49.71	27.105	54.39
Rolapitant hydrochloride	585	20.67	39.53	14.2867	38.36	21.43	57.19
Dipivefrin hydrochloride	586	20.4	39.8	12.97	34.41	19.455	40.975
Estradiol	587	6.67	23.95	4.5	31.9333	6.75	35.8
Erlotinib hydrochloride	588	20.27	39.93	19.8533	55.06	19.78	33.88
Vilazodone	589	44.05	55.95	16.18	44.04	24.27	47.61
Divalproex Sodium	590	29.82	40.18	9.76333	24.79	14.645	39.675
Copanlisib	591	29.88	40.42	13.4056	35.7167	20.1083	36.525
Entecavir	592	29.75	40.55	17.1567	46.97	25.735	32.06
Eflornithine hydrochloride Monohydrate	593	29.72	40.58	10.0067	25.52	15.01	35.02
Cladribine	594	29.66	40.64	21.4767	59.93	22.22	57.53
Palbociclib	595	29.6	40.7	26.66	45.4667	29.99	41.47
Betrixaban	596	29.5	40.8	8.04	19.62	12.06	32.85
Roflumilast N-oxide	597	29.08	41.22	9.85667	25.07	14.785	38.58
Rucaparib Phosphate	598	7.01	24.61	12.2833	32.35	18.425	32.85
Salmeterol Xinafoate	599	25.39	34.61	19.8467	55.04	19.77	34.06
Amifampridine	600	6.79	24.83	15.5667	42.2	13.35	48.95
Ferrous Bisglycinate	601	28.57	41.73	19.7633	54.79	19.65	33.94
Cobimetinib	602	28.54	41.76	10.6467	27.44	15.97	59.47
Cariprazine	603	28.32	41.98	13.3333	35.5	20	41.535
Aclidinium bromide	604	30.39	42.01	10.74	27.72	16.11	28.21
Amifostine	605	30.31	42.09	9.28	23.34	13.92	36.88
Betrixaban maleate	606	33.29	46.71	14.1178	37.8533	21.1767	31.13
Fosfomycin Tromethamine	607	30.01	42.39	16.1	43.8	24.15	32.65
Mupirocin calcium	608	29.91	42.49	15.08	40.74	22.62	33.3
Iloperidone	609	29.86	42.54	10.7967	27.89	16.195	39.283
AHU377 calcium salt	610	29.83	42.57	15.2689	41.3067	22.9033	50.61
Dacomitinib	611	6.31	25.31	12.65	33.45	18.975	30.14
Deferasirox	612	29.47	42.93	13.11	34.83	19.665	50.5
Decitabine	613	59.34	60.66	13.3722	35.6167	20.0583	39.1
Dimesna	614	6.06	25.56	13.9044	37.2133	20.8567	44.15
Nilotinib	615	29.27	43.13	14.3787	38.636	11.57	35.38
LDK378	616	29.22	43.18	8.4	20.7	12.6	55.65
Alogliptin Benzoate	617	29.21	43.19	7.65667	18.47	11.485	28.01
Clomifene citrate	618	28.99	43.41	2.83333	4	4.25	41.295
Choline chloride	619	28.5	41.8	18.01	49.53	27.015	32.49
d-penicillamin	620	28.5	43.9	15.5033	42.01	23.255	37.065
Pyridoxine	621	5.53	26.09	8.28	20.34	12.42	33.8
Itraconazole	622	28.19	44.21	11.11	28.83	16.665	43.89
Pralidoxime Chloride	623	28.02	44.38	11.1767	29.03	16.765	29.03
Fulvestrant	624	27.84	44.56	30.12	45.56	35.18	46.8
Brexpiprazole	625	27.82	44.58	9.22667	23.18	13.84	32.85
Fludarabine Phosphate	626	5.33	26.29	3.33	23.07	4.995	44.64
Apalutamide	627	5.25	26.37	13.88	37.14	20.82	35.19
Carfilzomib	628	27.48	44.92	20.1	40.5	20.15	44.9
Memantine hydrochloride	629	4.88	26.74	12.21	32.13	18.315	38.68
Oxybutynin	630	4.82	26.8	15.8867	43.16	23.83	52.91
Tizanidine hydrochloride	631	26.79	45.61	8.29333	20.38	12.44	39.3
Calcium Levofolinate	632	26.67	45.73	13.48	35.94	20.22	39.03
Nestoron	633	4.72	26.9	11.54	30.12	17.31	52.79
Felbamate	634	26.56	45.84	20.48	56.94	20.72	44.95
Sodium Picosulfate	635	27.1	36.3	11.9	31.2	17.85	59.82
Istradefylline	636	26.38	46.02	18.0667	49.7	17.1	34.12
Chenodeoxycholic acid	637	4.47	27.15	11.4133	29.74	17.12	37.38
Sorafenib	638	4.44	27.18	4	32.0933	6	32.66
Bortezomib	639	25.92	46.48	20.49	44.19	20.74	40.34
Vorinostat	640	25.85	46.55	17.0867	46.76	15.63	45.19
Lactulose	641	53.96	66.04	12.45	32.85	18.675	34.06
Alvimopan	642	25.55	46.85	11.9211	31.2633	17.8817	51.305
Imatinib	643	25.48	46.92	14.48	38.94	21.72	38.88
Estradiol benzoate	644	4.14	27.48	13.0167	34.55	19.525	37.65
Osimertinib mesylate	645	25.35	47.05	14.0667	37.7	21.1	30.95
Prilocaine	646	25.28	47.12	15.66	42.48	23.49	32.3
Ospemifene	647	25.28	47.12	13.0756	34.7267	19.6133	51.85
Dihydroergotoxine mesylate	648	25.26	47.14	10.6033	27.31	15.905	37.195
Formoterol	649	28.7	43.7	8.16667	20	12.25	34.52
Naltrexone hydrochloride	650	26.0933	33.28	9.52333	24.07	14.285	37.24
Formoterol Hemifumarate	651	24.9	47.5	9.03	22.59	13.545	40.87
Irinotecan	652	24.83	47.57	23.01	34.53	19.515	43.57
Meprednisone	653	24.68	47.72	11.5833	30.25	17.375	54.01
Abacavir sulfate	654	24.49	47.91	12.7367	33.71	19.105	52.7
O-(4-Hydroxy-3-iodophenyl)-3,5-diiodo-L-tyrosine	655	24.3	48.1	12.4733	32.92	18.71	49.1
Canagliflozin	656	3.55	28.07	18.68	51.54	28.02	54.4
Dehydroepiandrosterone	657	24.25	48.15	10.0067	25.52	15.01	46.6
Trimethobenzamide hydrochloride	658	23.91	48.49	10.3367	26.51	15.505	46.86
Chlormezanone	659	25.2867	30.86	8.03333	19.6	12.05	48.7
L-Methionine	660	23.76	48.64	11.9633	31.39	17.945	38.52
Warfarin sodium	661	25.2167	30.65	16.6444	45.4333	24.9667	33.52
Sodium ascorbate	662	23.69	48.71	15.5333	42.1	23.3	32.63
Fluorouracil	663	23.51	48.89	21.6333	30.4	17.45	34.48
Tamoxifen	664	23.51	48.89	19.6967	54.59	19.55	49.73
Axitinib	665	23.36	49.04	39.43	48.24	39.15	58.29
Cysteamine HCl	666	2.7	28.92	10.78	27.84	16.17	33.78
Gemcitabine	667	49.8	50.2	12.3422	32.5267	18.5133	40.34
L-Thyroxine	668	63.12	71.88	11.6333	30.4	17.45	39.585
Trifluoperazine dihydrochloride	669	2.19	29.43	7.61333	18.34	11.42	40.54
Amoxicillin	670	49.12	50.88	9.2	23.1	13.8	52.7
Quinine dihydrochloride	671	48.4	51.6	13.9233	37.27	20.885	53.43
Droperidol	672	48.27	51.73	11.11	28.83	16.665	36.1
Ethynodiol diacetate	673	76.22	73.78	19.4767	53.93	19.22	28.44
Tropicamide	674	1.49	30.13	7.75333	18.76	11.63	53.75
Clidinium bromide	675	47.57	52.43	17.36	47.58	26.04	34.605
Trilostane	676	22.41	22.23	17.94	49.32	26.91	36.11
Darifenacin HBr	677	47.7667	49.7	20.0467	55.64	20.07	30.9
2'-Deoxyinosine	678	21.33	30.97	16.5667	45.2	24.85	50
Vortioxetine	679	46.04	53.96	11.3967	29.69	17.095	41.48
Terbutaline Sulfate	680	45.95	54.05	15.37	41.61	13.06	41.57
Metaxalone	681	45.59	54.41	12.65	33.45	18.975	32.44
Imipramine (hydrochloride)	682	45.5	54.5	10.2367	26.21	15.355	45.06
Irbinitinib	683	45.35	54.65	11.3533	29.56	17.03	45.01
Capmatinib	684	45.22	54.78	12.88	34.14	19.32	33.11
Selpercatinib	685	44.94	55.06	19.0567	52.67	28.585	35.05
Prednisone acetate	686	18.37	31.63	14.1367	37.91	21.205	34.48
Valrubicin	687	44.74	55.26	14.7	39.6	12.05	37.04
Flunisolide	688	44.6	55.4	19.25	53.25	28.875	32.27
Tiagabine hydrochloride	689	44.52	55.48	12.86	34.08	19.29	39.685
Ciprofloxacin hydrochloride hydrate	690	28	44.4	13.9267	37.28	20.89	36.77
Lithium carbonate	691	43.99	56.01	12.88	34.14	19.32	53.62
Sodium benzoate	692	17.92	32.08	19.8567	55.07	19.79	39.52
Quinidine sulfate	693	17.5	32.5	15.5167	42.05	23.275	35.73
Iron sucrose	694	42.67	57.33	13.4633	35.89	20.195	39.95
Trametinib DMSO solvate	695	42.62	57.38	36.33	44.32	34.5	41.19
Saquinavir	696	42.27	57.73	14.0967	37.79	21.145	38.51
Dobutamine (hydrochloride)	697	46.1	53.9	15.41	41.73	13.12	40.51
Gatifloxacin hydrochloride	698	42.08	57.92	12.7133	33.64	19.07	57.26
Lasmiditan hydrochloride	699	41.41	58.59	15.9222	43.2667	23.8833	32.76
Regorafenib Hydrochloride	700	2.482	18.138	14.4222	38.7667	11.63	37.19
Vilanterol trifenatate	701	16.36	33.64	12.8656	34.0967	19.2983	33.14
Cariprazine HCl	702	59.74	60.26	14.4	38.7	21.6	41.1
Alectinib hydrochloride	703	59.65	60.35	14.1267	37.88	21.19	46.9
DL-Carnitine HCl	704	58.96	61.04	20.1667	56	20.25	31.09
Desogestrel	705	15.25	34.75	9.09667	22.79	13.645	29.81
Metoclopramide hydrochloride hydrate	706	15.16	34.84	8.96767	22.403	13.4515	58.92
Methenamine Hippurate	707	58.12	61.88	9.54667	24.14	14.32	54.675
Cyclopentolate Hydrochloride	708	57.71	62.29	16.41	44.73	14.62	49.31
Gadobutrol	709	57.58	62.42	9.71	24.63	14.565	49.49
Dantrolene	710	14.7	35.3	11.86	31.08	17.79	55.52
Saquinavir mesylate	711	57.04	62.96	16.91	46.23	25.365	38.69
Ceftaroline fosamil	712	14.47	35.53	18.5	51	17.76	41.05
Lumateperone Tosylate	713	14.2	35.8	15.09	40.77	22.635	35.84
Esomeprazole Magnesium trihydrate	714	56.36	63.64	7.86333	19.09	11.795	46.94
Diroximel Fumarete	715	44.3	55.7	21.4033	59.71	32.105	32.61
Potassium acetate	716	23.88	36.32	13.0267	34.58	19.54	35.25
Crizotinib hydrochloride	717	53.65	66.35	56.43	67.23	54.65	63.47
Afatinib free base	718	53.03	66.97	13.4911	35.9733	20.2367	38
Clindamycin HCl	719	22.71	37.49	7.896	19.188	11.844	38.62
Capmatinib hydrochloride(free base)	720	22.67	37.53	11.4167	29.75	17.125	33.95
Ripretinib	721	52.76	67.24	13.28	35.34	19.92	28.238
Sodium Nitroprusside Dihydrate	722	52.64	67.36	12.0556	31.6667	18.0833	35.48
Ceftibuten dihydrate	723	6.413	25.207	9.15667	22.97	13.735	29.7
Probenecid	724	22.41	37.79	11.3933	29.68	17.09	35.59
Oxcarbazepine	725	51.43	68.57	8.70333	21.61	13.055	36.715
Pentoxifylline	726	1.94	29.68	11.7033	30.61	17.555	46.18
Miltefosine	727	60.37	69.63	14.1544	37.9633	21.2317	34.32
Felodipine	728	21.36	38.84	11.9767	31.43	17.965	50.21
Clomipramine hydrochloride	729	60.26	69.74	19.6033	54.31	19.41	29.04
Riluzole	730	59.96	70.04	21.3667	59.6	22.05	41.16
Ticlopidine hydrochloride	731	59.59	70.41	12.2733	32.32	18.41	36.14
Verapamil hydrochloride	732	59.33	70.67	15.7522	42.7567	23.6283	36
Fenofibrate	733	63.65	71.35	18.15	49.95	27.225	57.88
Chlorothiazide	734	77.03	72.97	11.4733	29.92	17.21	59.66
Carbaglu	735	76.87	73.13	8.78667	21.86	13.18	36.25
Dicumarol	736	76.79	73.21	12.0967	31.79	18.145	39.55
Carbamazepine	737	2.54	21.08	13.03	34.59	19.545	37.17
Indapamide	738	17.16	32.84	15.9967	43.49	23.995	32.51
Doxepin hydrochloride	739	29.46	40.84	11.61	30.33	17.415	39.2
Amoxapine	740	25.01	34.99	10.1733	26.02	15.26	38.06
Metolazone	741	24.85	35.15	14.3267	38.48	21.49	39.04
Irbesartan	742	25	90.78	23.4	90.12	23.5	90.23
Glyburide	743	29.7	42.7	14.14	37.92	21.21	36.715
Tipiracil hydrochloride	744	31.71	48.29	11.85	31.05	17.775	41.845
Roflumilast	745	29.24	43.16	11.9211	31.2633	17.8817	41.41
Everolimus	746	6.84	23.78	12.61	33.33	18.915	39.38
Selexipag	747	28.38	44.02	15.7533	42.76	13.63	37.06
Dofetilide	748	27.95	44.45	12.8178	33.9533	19.2267	28.17
Propofol	749	16.1	33.9	14.4211	38.7633	21.6317	34.97
Pargyline	750	4.92	26.7	11.2333	29.2	16.85	29.48
Clofibrate	751	3.88	27.74	14.3333	38.5	21.5	45.1
Carvedilol	752	26.29	46.11	13.7867	36.86	11.69	44.27
Ropivacaine hydrochloride	753	26.8767	35.63	10.3	26.4	15.45	34.86
Dabigatran etexilate	754	26.86	35.58	13.6967	36.59	20.545	39.8
Pramoxine hydrochloride	755	26.6233	34.87	12.8622	34.0867	19.2933	35.24
Phenytoin sodium	756	26.47	34.41	15.6778	42.5333	23.5167	56.89
Oseltamivir acid	757	26.4367	34.31	12.0422	31.6267	18.0633	39
Diltiazem hydrochloride	758	20.94	39.26	20.1667	56	30.25	57.69
Primidone	759	53.98	66.02	11.8367	31.01	17.755	34.24
Procainamide hydrochloride	760	57.64	62.36	11.8467	31.04	17.77	31.8
Alfuzosin hydrochloride	761	49.94	50.06	17.8067	48.92	16.71	37.52
Methylene Blue trihydrate	762	23.8567	26.57	11.7044	30.6133	17.5567	34.41
Trichlormethiazide	763	53.4	66.6	15.7467	42.74	23.62	42.605
Brinzolamide	764	57.04	62.96	12.5567	33.17	18.835	31.11
Nebivolol hydrochloride	765	28.02	44.38	18.7333	51.7	18.1	40.8
Anagrelide	766	47.6233	49.27	12.4422	32.8267	18.6633	32.76
Argatroban	767	53.27	66.73	18.63	51.39	27.945	51
Ticagrelor	768	27.68	44.72	7.552	18.156	11.328	49.515
Protriptyline hydrochloride	769	44.9	55.1	9.40333	23.71	14.105	38.5
Thalidomide	770	44.73	55.27	17.53	48.09	26.295	31.68
Betaxolol hydrochloride	771	44.18	55.82	20.9533	58.36	20.443	39.19
Prasugrel	772	29.5	40.8	9.51333	24.04	14.27	33.98
Proparacaine hydrochloride	773	0.98	19.64	17.68	48.54	16.52	41.18
Quinidine hydrochloride	774	3.47	20.15	9.69	24.57	14.535	36.41
Amlodipine Besylate	775	17.87	32.13	16.2778	44.3333	24.4167	34.46
Metaraminol bitartrate	776	42.77	57.23	15.2767	41.33	22.915	37.67
Carvedilol phosphate	777	14.3	35.7	11.05	28.65	16.575	42.87
Nimodipine	778	58.61	61.39	10.2167	26.15	15.325	33.76
Labetalol hydrochloride	779	18	32	12.3267	32.48	18.49	52.65
Sildenafil citrate	780	59.4	60.6	8.03	19.59	12.045	35.3
Theophylline monohydrate	781	58.61	61.39	15.3867	41.66	14.08	34.51
Sertraline hydrochloride	782	46.71	53.29	10.01	25.53	15.015	32
Sotalol hydrochloride	783	25.7067	32.12	12.72	33.66	19.08	49.58
Metoprolol tartrate	784	16.8	33.2	10.7833	27.85	16.175	36.36
Timolol Maleate	785	22.12	38.08	9.44	23.82	14.16	35.5
Abbolactone	786	26.4	46	20.2167	56.15	30.325	33.665
Lidocaine Hydrochloride hydrate	787	24.59	35.41	21.4467	59.84	22.17	43.15
L-(-)-α-Methyldopa	788	28.4	41.9	17.0033	46.51	15.51	35.18
Phenylindione	789	27.58	44.82	10.5533	27.16	15.83	32.31
Ropivacaine	790	53.72	66.28	7.841	19.023	11.7615	35.11
Metyrapone	791	29.61	40.69	11.5711	30.2133	17.3567	37.74
Ranolazine dihydrochloride	792	5.39	26.23	16.18	44.04	24.27	35.18
Dorzolamide hydrochloride	793	2.59	29.03	19.7967	54.89	19.7	33.58
Methoxamine hydrochloride	794	0.89	22.73	18.41	50.73	27.615	34.66
Clevidipine butyrate	795	2.5	29.12	19.8	54.9	29.7	41.65
Acebutolol hydrochloride	796	23.88	36.32	11.8	30.9	17.7	32.32
Tranylcypromine (2-PCPA) hydrochloride	797	4.2	27.42	10.2967	26.39	15.445	31.52
Mexiletine hydrochloride	798	44.02	55.98	12.94	34.32	19.41	32.6
Isoprenaline hydrochloride	799	1.29	22.33	7.75333	18.76	11.63	39.44
Chlortalidone	800	58.94	61.06	12.1667	32	18.25	32.41
Milrinone	801	59.9	60.1	7.92	19.26	11.88	31.31
Nifedipine	802	33.4	46.6	20.3033	56.41	20.46	28.09
Amiodarone hydrochloride	803	1.874	21.746	14.05	37.65	21.075	53.5
Bendroflumethiazide	804	1.87	21.75	11.2633	29.29	16.895	34.575
Tetracaine hydrochloride	805	18.42	31.58	15.0033	40.51	22.505	38.31
(S)-(+)-Clopidogrel hydrogen sulfate	806	46.29	53.71	15.4067	41.72	23.11	39.39
Lovastatin	807	24.33	48.07	8.02333	19.57	12.035	52.425
5,5-Dimethyloxazolidine-2,4-dione	808	44.55	55.45	15.6856	42.5567	23.5283	40.8
Indacaterol maleate	809	22.46	49.94	10.7267	27.68	16.09	34.66
Tripelennamine hydrochloride	810	2.56	18.06	8.25	20.25	12.375	37.1
Theobromine	811	59.7	60.3	18.0533	49.66	17.08	34.4
Lisinopril dihydrate	812	1.26	22.36	2.26	28.79	3.39	38.16
Amitriptyline hydrochloride	813	44.8	55.2	15.79	42.87	13.69	44.41
Lamotrigine	814	6.58	25.04	16.7333	45.7	25.1	51.285
Cefaclor monohydrate	815	27.55	44.85	12.1567	31.97	18.235	30.79
Disopyramide	816	26.1667	33.5	11.48	29.94	17.22	39.12
Omeprazole	817	1.43	30.19	18.5767	51.23	27.865	29.134
Ethosuximide	818	55.86	64.14	14.8567	40.07	22.285	54.93
6-Aminocaproic acid	819	45.56	54.44	11.15	28.95	16.725	39.49
Topiramate	820	40.85	41.7	13.4444	35.8333	20.1667	33.53
Benzthiazide	821	47.2	52.8	11.9267	31.28	17.89	56.27
Propitocaine hydrochloride	822	3.97	27.65	17.98	49.44	26.97	45.99
Acetazolamide	823	22.6667	23	7.62	18.36	11.43	37.2
Furosemide	824	48.31	51.69	14.49	38.97	21.735	40.85
Propafenone	825	21.59	38.61	15.3567	41.57	23.035	39.95
Noradrenaline bitartrate	826	18.41	31.59	15.3867	41.66	23.08	39.8
Mepivacaine hydrochloride	827	26.5967	34.79	8.85667	22.07	13.285	39.01
Phenytoin	828	40.05	59.95	14.04	37.62	21.06	34.39
Isradipine	829	17.01	32.99	11.6689	30.5067	17.5033	46.705
Dyclonine hydrochloride	830	27.0667	36.2	8.03667	19.61	12.055	33.74
Methocarbamol	831	28.93	43.47	19.4633	53.89	29.195	45.55
Articaine HCl	832	6.977	23.643	14.1033	37.81	21.155	54.1
Guanfacine hydrochloride	833	6.874	23.746	13.9833	37.45	20.975	30.39
Midodrine hydrochloride	834	0.71	19.91	12.2033	32.11	18.305	37.1
Desvenlafaxine	835	21.35	30.95	12.1889	32.0667	18.2833	53.26
Trimethadione	836	17.07	32.93	19.1767	53.03	18.77	34.378
Deferoxamine Mesylate	837	29.1	41.2	15.7267	42.68	23.59	38.73
Lenalidomide	838	23.8	26.4	11.8556	31.0667	17.7833	43.13
Dopamine hydrochloride	839	25.9	46.5	10.93	28.29	16.395	44.18
Rebeprazole sodium	840	54.4	65.6	16.2233	44.17	24.335	47.39
Tolazoline hydrochloride	841	33.93	46.07	11.22	29.16	16.83	45
Aminophylline	842	6.65	23.97	9.44333	23.83	14.165	37.87
Vorapaxar	843	7.21	23.41	12.7233	33.67	19.085	32.1
Indacaterol	844	23.37	36.83	13.6033	36.31	20.405	49.325
Edoxaban	845	41.15	42.3	10.12	25.86	15.18	40.42
Olmesartan Medoxomil	846	29.65	40.65	7.66	18.48	11.49	58.51
Fedratinib	847	47.5	48.9	8.42667	20.78	12.64	46.98
Tegaserod maleate	848	62.8	72.2	15.9933	43.48	23.99	40.225
Rosuvastatin	849	5.7	25.92	9.59333	24.28	14.39	39.13
Methacholine Chloride	850	2.21	29.41	13.8778	37.1333	20.8167	42.85
Mirabegron	851	3.12	28.5	8.56	21.18	12.84	37.79
Edoxaban Tosylate Monohydrate	852	55.36	64.64	12.5033	33.01	18.755	34.69
Ponatinib	853	29.34	43.06	8.98	22.44	13.47	35.265
Guanethidine Monosulfate	854	24.9633	29.89	16.4133	44.74	24.62	50.435
Ivabradine hydrochloride	855	29.96	42.44	12.1933	32.08	18.29	37.94
Rufinamide	856	15.89	34.11	21.44	59.82	32.16	36.71
Atorvastatin Calcium	857	1.92	29.7	1.2	30.7833	1.8	34.38
Vorapaxar sulfate	858	49.52	50.48	19.6967	54.59	29.545	54.19
Diazoxide	859	2.29	21.33	11.22	29.16	16.83	32.41
Citalopram HBr	860	3.65	27.97	17.15	46.95	25.725	52.69
Amrinone	861	3.29	28.33	11.64	30.42	17.46	35.71
Eplerenone	862	47.4	52.6	17.0167	46.55	15.53	39.58
Ruxolitinib	863	21.9	38.3	10.6	27.3	15.9	35.748
Levobupivacaine HCl	864	23.91	48.49	9.91667	25.25	14.875	34.75
Methazolamide	865	21.88	38.32	11.6567	30.47	17.485	50.36
Ranolazine	866	1.38	19.24	1.4	31.6833	2.1	37.85
Isosorbide dinitrate	867	27.93	44.47	14.5533	39.16	21.83	59.89
Esmolol hydrochloride	868	20	50	13.8433	37.03	20.765	35.065
Macitentan	869	21.22	38.98	13.9456	37.3367	20.9183	37.42
Fenofibric acid	870	29.82	40.18	12.6033	33.31	18.905	46.33
Ibutilide Fumarate	871	27.6	44.8	19.0767	52.73	28.615	33.64
Ambrisentan	872	41.76	58.24	20.58	57.24	20.87	31.32
Guanabenz Acetate	873	45.43	54.57	19.0233	52.57	18.54	38.06
(S)-Amlodipine Besylate (103129-82-4(free base))	874	0.93	19.69	10.5467	27.14	15.82	33.66
Ruxolitinib (INCB-18424) phosphate	875	20.71	39.91	14.5767	39.23	11.87	40.96
Atomoxetine hydrochloride	876	2.09	21.53	8.14433	19.933	12.2165	55.58
Valsartan	877	5.72	25.9	12.95	34.35	19.425	48.15
Hydrochlorothiazide	878	26.16	33.48	20.1	55.8	30.15	53.68
Gabapentin	879	1.17	22.45	17.4	47.7	16.1	38.55
L(-)-Carnitine	880	3.42	20.2	14.6067	39.32	21.91	46.89
Torasemide	881	5.94	25.68	7.53	18.09	11.295	34.9
Phenazopyridine hydrochloride	882	26.36	46.04	9.68	24.54	14.52	37.15
Cilostazol	883	14.46	35.54	10.6933	27.58	16.04	35.74
Ursodeoxycholic acid	884	54	66	10.6733	27.52	16.01	36.055
Ademine	885	24.5	28.5	18.7667	51.8	28.15	53.4
Bupivacaine hydrochloride	886	6.71	24.91	12.2167	32.15	18.325	37.4
Clofibric acid	887	6.62	25	5.6	31.1333	8.4	39.12
Atropine sulfate monohydrate	888	59.4	70.6	13.3533	35.56	20.03	31.48
Tadalafil	889	6.94	24.68	14.8733	40.12	22.31	43.72
Atenolol	890	2.5	18.12	1.3	23.51	1.95	34.66
Deferidone	891	22.7667	23.3	12.01	31.53	18.015	41.24
Beta-Carotene	892	1.491	19.129	9.71667	24.65	14.575	35.89
Bosentan	893	43.58	56.42	10.9633	28.39	16.445	45.67
Rapamycin	894	55.97	64.03	11.6833	30.55	17.525	34.905
Nisoldipine	895	18.18	31.82	10.4	26.7	15.6	50.99
Levetiracetam	896	6.88	24.74	12.9333	34.3	19.4	33.75
Metoprolol Succinate	897	47.55	52.45	11.3933	29.68	17.09	34.09
Duloxetine hydrochloride	898	23.37	49.03	13.9611	37.3833	20.9417	37.43
Pargyline hydrochloride	899	63.2	71.8	14.28	38.34	21.42	36.72
Apixaban	900	2.36	18.26	11.8333	31	17.75	33.94
Treprostinil Sodium	901	29.86	42.54	11.1967	29.09	16.795	37.29
Tirofiban hydrochloride monohydrate	902	21.09	39.11	10.28	26.34	15.42	39.69
Dypyridamole	903	28.54	41.76	16.8267	45.98	25.24	32.77
Levobupivacaine	904	1.25	22.37	11.01	28.53	16.515	37.44
Zonisamide	905	46.01	53.99	8.79333	21.88	13.19	38.33
Pomalidomide	906	5.15	22.47	13.2033	35.11	19.805	37.07
Lidocaine hydrochloride	907	53.51	66.49	18.34	50.52	27.51	37.98
Theophylline	908	18.89	31.11	11.02	28.56	16.53	39.51
Regadenoson	909	1.62	19	18.25	50.25	27.375	58.42
Perindopril erbumine	910	53.83	66.17	12.1867	32.06	18.28	48.58
Fluvastatin sodium salt	911	57.96	62.04	11.75	30.75	17.625	35.7
Dronedarone hydrochloride	912	16.22	33.78	21.1	58.8	31.65	36.86
Rivaroxaban	913	41.155	42.31	7.50667	18.02	11.26	52.49
Terazosin hydrochloride	914	16.46	33.54	15.52	42.06	23.28	51.8
Capecitabine	915	24.4333	28.3	10.5467	27.14	15.82	33.83
Tolvaptan	916	2.83	28.79	10.2833	26.35	15.425	37.49
(±)-Bisoprolol hemifumarate	917	47.06	52.94	14.09	37.77	11.14	36.19
Fluoxetine hydrochloride	918	2.9	28.72	15.5667	42.2	13.35	43.38
Amlodipine	919	29.69	42.71	10.3633	26.59	15.545	42.87
Nicardipine hydrochloride	920	41.95	58.05	41.89	51.176	32	49.21
Nadolol	921	25.57	46.83	9.93	25.29	14.895	33.43
Loperamide hydrochloride	922	47.55	52.45	11.6111	30.3333	17.4167	42.46
Mirtazapine	923	1.67	29.95	10.4033	26.71	15.605	38.53
Amiloride hydrochloride dihydrate	924	27.2	45.2	14.4467	38.84	21.67	33.14
Sulfinpyrazone	925	46.7	53.3	11.5533	30.16	17.33	40.6
Acetaminophen	926	28.45	43.95	12.39	32.67	18.585	34.2
Valdecoxib	927	0.81	19.81	14.1111	37.8333	21.1667	39
Flurbiprofen	928	7.32	24.3	10.35	26.55	15.525	54.69
Noradrenaline bitartrate monohydrate	929	2.35	18.27	3.74	27.73	5.61	38.9
Meclizine dihydrochloride	930	23.61	48.79	12.67	33.51	19.005	32.8
Ketoconazole	931	56.38	63.62	9.43667	23.81	14.155	44.15
Pexidartinib	932	5.77	25.85	15.8267	42.98	23.74	49.85
Chlorpheniramine maleate	933	0.71	19.91	20.0167	55.55	30.025	55.17
Tacrolimus	934	42.1	57.9	18.32	50.46	27.48	35.39
Ezetimibe	935	76.69	73.31	16.4556	44.8667	24.6833	34.215
Amlexanox	936	48.93	51.07	9.28667	23.36	13.93	36.045
Plerixafor	937	26.58	34.74	12.8	33.9	19.2	56.19
Travoprost	938	17.12	32.88	10.4767	26.93	15.715	35.525
Lorlatinib	939	25.77	30.63	17.0867	46.76	25.63	55.08
Betamethasone	940	4.78	26.84	17.17	47.01	15.76	40.7
Benzyl alcohol	941	29.73	40.57	19.82	54.96	19.73	33.66
Menadione	942	28.74	43.66	17.26	47.28	25.89	33.045
Diclofenac diethylamine	943	32.25	47.75	11.1267	28.88	16.69	29.63
Azithromycin dihydrate	944	45.09	54.91	15.34	41.52	13.01	38.72
Minoxidil	945	59.34	60.66	15.3122	41.4367	22.9683	32.58
Fluoxetine	946	2.27	21.35	13.0267	34.58	19.54	36.67
Tyloxapol	947	18.88	31.12	14.18	38.04	21.27	40.7
Phenylephrine hydrochloride	948	30.06	40.24	16.36	44.58	24.54	56
Bismuth subsalicylat	949	53.21	66.79	8.91667	22.25	13.375	43.22
Promethazine	950	7.29	24.33	15.9933	43.48	23.99	45.96
Guanidine hydrochloride	951	1.75	18.87	10.9367	28.31	16.405	36.64
Naphazoline hydrochloride	952	51.53	68.47	10.43	26.79	15.645	34.83
Aspirin	953	47.9	52.1	11.6989	30.5967	17.5483	39.75
Procaine	954	3.22	28.4	14.3833	38.65	21.575	47.85
Hydroxyzine Pamoate	955	60.06	69.94	12.15	31.95	18.225	48.745
Diphenylpyraline hydrochloride	956	1.98	29.64	15.5522	42.1567	13.33	34.91
Cetirizine dihydrochloride	957	3.85	27.77	12.5856	33.2567	18.8783	43.2
Clemastine fumarate	958	1.3	19.32	9.35333	23.56	14.03	32.6
Depofemin	959	16.5	33.5	19.87	55.11	19.81	33.5
Maprotiline hydrochloride	960	49.51	50.49	15.5167	42.05	23.275	28.92
Loteprednol etabonate	961	9.97	40.03	11.4	29.7	17.1	41.35
Fluticasone propionate	962	6.73	23.89	20.54	57.12	20.81	35.98
Fenoprofen calcium dihydrate	963	25.2667	30.8	9.17	23.01	13.755	46.26
Chloroquine diphosphate	964	4.57	27.05	9.36267	23.588	14.044	39.88
Diclofenac	965	46.5	53.5	13.3222	35.4667	19.9833	56.06
Brompheniramine hydrogen maleate	966	5.55	26.07	12.5167	33.05	18.775	53.9
Methscopolamine	967	4	27.62	16.2	44.1	14.3	40.8
Amcinonide	968	62.86	72.14	11.52	30.06	17.28	38.32
Meclofenamate Sodium	969	1.25	30.37	12.3178	32.4533	18.4767	37.06
Prednisolone-21-acetate	970	1.9	21.72	12.23	32.19	18.345	29.34
Dimenhydrinate	971	18.5	31.5	7.83667	19.01	11.755	48.04
Colchicine	972	1.34	19.28	8.40667	20.72	12.61	58.31
Diphenhydramine hydrochloride	973	45.7	54.3	17.5167	48.05	16.28	39.8
Miconazole	974	4.14	27.48	21.3467	59.54	12.02	35.48
Fluocinolone acetonide	975	26.2667	33.8	15.0556	40.6667	22.5833	38.16
Deflazacort	976	4.86	26.76	4.79	27.86	7.185	37.01
Pitolisant hydrochloride	977	25.1	34.9	14.32	38.46	21.48	38.22
DL-Menthol	978	18.64	31.36	11.85	31.05	17.775	46.42
Cyproheptadine hydrochloride	979	51.38	68.62	18.3333	50.5	17.5	39.09
Dextromethorphan HBr monohydrate	980	24.45	47.95	9.43333	23.8	14.15	36.45
Ziprasidone hydrochloride	981	21.83	38.37	15.7367	42.71	23.605	42.06
Ketotifen fumarate	982	26.7	45.7	18.6967	51.59	28.045	33.3
Gramicidin	983	4.04	27.58	14.5833	39.25	21.875	30.95
Etodolac	984	1.19	30.43	7.99	19.47	11.985	32.25
Acetohydroxamic acid	985	3.61	20.01	16.09	43.77	14.11	39.67
Prazosin hydrochloride	986	1	19.62	9.88333	25.15	14.825	41.53
Triprolidine hydrochloride	987	29.23	41.07	8.09667	19.79	12.145	29.089
Chlorhexidine hydrochloride	988	53.6	66.4	17.58	48.24	26.37	35.48
Ciclopirox ethanolamine	989	46.24	53.76	12.7667	33.8	19.15	45.36
Doxylamine succinate	990	16.19	33.81	8.18333	20.05	12.275	35.75
Podophyllotoxin	991	43.7	56.3	12.5233	33.07	18.785	38.645
Leflunomide	992	21.12	39.08	7.73667	18.71	11.605	32.495
Betamethasone 17-valerate	993	32.64	47.36	13.0111	34.5333	19.5167	42.04
Bendazol	994	1.88	21.74	19.9333	55.3	19.9	39.815
Carprofen	995	17.79	32.21	13.82	36.96	20.73	37.68
Permethrin	996	32.8	47.2	10.1933	26.08	15.29	44.95
Perphenazine	997	1.78	21.84	12.12	31.86	18.18	45.05
Promethazine hydrochloride	998	2.46	29.16	10.3267	26.48	15.49	55.75
Desonide	999	24.12	36.08	14.8667	40.1	22.3	57.61
Olopatadine hydrochloride	1000	2.01	29.61	16.0556	43.6667	14.08	33.7
Methylprednisolone	1001	17.89	32.11	13.9333	37.3	11.9	33.94
Ketorolac tromethamine salt	1002	23.7	48.7	9.55667	24.17	14.335	49.2
Pyrilamine maleate	1003	20.72	39.48	10.8967	28.19	16.345	33.34
Lincomycin hydrochloride monohydrate	1004	5.28	26.34	8.33667	20.51	12.505	39.88
Azathioprine	1005	47.17	52.83	19.3567	53.57	19.04	41.8
Nabumetone	1006	18.68	31.32	19.8667	55.1	19.8	39.31
Cortisone	1007	1.87	18.75	10.8767	28.13	16.315	56.41
Mestinon	1008	6.44	25.18	16.7	45.6	25.05	44.91
Acetylcysteine	1009	0.82	22.8	8.07	19.71	12.105	40.375
Mefenamic acid	1010	48.51	51.49	7.725	18.675	11.5875	38.68
Diprophylline	1011	17.5	32.5	12	31.5	18	37.74
Guaifenesin	1012	23.9	48.5	17.5767	48.23	26.365	54.6
Promazine hydrochloride	1013	49.51	50.49	13.8844	37.1533	20.8267	41.38
Vancomycin hydrochloride	1014	59.71	70.29	11.9589	31.3767	17.9383	35.855
Sulfasalazine	1015	0.89	19.73	11.9567	31.37	17.935	53.71
Procaine hydrochloride	1016	29.12	41.18	11.59	30.27	17.385	50.41
Triamcinolone acetonide	1017	3.47	28.15	18.1333	49.9	17.2	37.46
Ketoprofen	1018	30.3	42.1	8.42333	20.77	12.635	50.91
(R)-Naproxen	1019	2.5	29.12	11.5933	30.28	17.39	34.94
Entrectinib	1020	15	26.62	12.4889	32.9667	18.7333	34.85
Hydroxychloroquine sulfate	1021	1.28	30.34	9.52	24.06	14.28	40.27
Dexamethason acetate	1022	48.93	51.07	16.3033	44.41	24.455	34.57
Trometamol	1023	55.3	64.7	12.2489	32.2467	18.3733	40.305
Ibuprofen	1024	25.1567	30.47	14.0133	37.54	21.02	35.46
Terbinafine hydrochloride	1025	3.39	28.23	16.2333	44.2	24.35	36.1
Carbinoxamine Maleate Salt	1026	1.94	18.68	20.3833	56.65	20.58	33.74
Tofacitinib Citrate	1027	2.263	21.357	9.92	25.26	14.88	55.26
Nizatidine	1028	45.89	54.11	12.2667	32.3	18.4	28.22
Naproxen	1029	56.82	63.18	15.9233	43.27	23.885	32.43
Famotidine	1030	27.29	45.11	17.8933	49.18	16.84	41.44
Tiopronin	1031	42.7	57.3	9.16	22.98	13.74	36.5
Trazodone hydrochloride	1032	32.19	47.81	13.7722	36.8167	20.6583	49.63
Ramipril	1033	40.5	59.5	20.7567	57.77	21.14	44.32
Betamethasone dipropionate	1034	24.3233	27.97	19.0967	52.79	18.65	28.84
Ranitidin	1035	43.05	56.95	10.87	28.11	16.305	46.475
Levocetirizine	1036	20.93	39.27	11.74	30.72	17.61	35.88
Drospirenone	1037	28.38	44.02	15.26	41.28	22.89	40.68
8-Methoxypsoralen	1038	25.8	32.4	14.6378	39.4133	21.9567	32.24
Diclofenac sodium	1039	28.58	41.72	16.5133	45.04	14.77	44.71
Prednisolone	1040	28.57	41.73	11.9433	31.33	17.915	33.83
Acitretin	1041	2.18	29.44	11.8533	31.06	17.78	36.83
L-Arginine	1042	2.37	18.25	18.53	51.09	27.795	47.45
Montelukast sodium	1043	15.76	34.24	15.5511	42.1533	23.3267	52.93
Ciclesonide	1044	52.34	67.66	12.0567	31.67	18.085	33.82
Diflorasone	1045	29.51	40.79	11.31	29.43	16.965	39.78
Alcaftadine	1046	4.82	26.8	12.73	33.69	19.095	43.68
Cephalotaxine	1047	20.41	39.79	22.69	33.58	24.03	35.49
Paliperidone	1048	28.73	43.67	12.1	31.8	18.15	37.58
Hydroxyzine dihydrochloride	1049	2.96	20.66	11.59	30.27	17.385	33.23
Methotrexate	1050	20.4	32.12	11.5	30	17.25	33.53
Micafungin sodium	1051	17.98	32.02	18.1467	49.94	27.22	42.3
Plerixafor 8HCl (AMD3100 8HCl)	1052	4.14	27.48	16.4467	44.84	24.67	40.57
Grazoprevir	1053	49.91	50.09	13.0522	34.6567	19.5783	35.66
Chlorphenesin	1054	5.35	26.27	12.3167	32.45	18.475	31.38
Tofacitinib	1055	24.1	36.1	9.61333	24.34	14.42	38.17
Apremilast	1056	27.71	44.69	13.5567	36.17	20.335	34.54
L-Menthol	1057	25.93	46.47	9.26	23.28	13.89	28.23
Trimeprazine tartrate	1058	15.98	34.02	10.2333	26.2	15.35	36.91
Brigatinib	1059	9.58	22.04	13.4767	35.93	20.215	51.89
Gastrodenol	1060	15.79	34.21	8.28667	20.36	12.43	43.62
Chlorhexidine Acetate	1061	24.43	47.97	16.0067	43.52	24.01	36.04
Sulfacetamide sodium salt hydrate	1062	23.09	37.11	13.0467	34.64	19.57	40.61
Azelastine hydrochloride	1063	27.7	44.7	16.2833	44.35	24.425	39.815
Pimecrolimus	1064	49.84	50.16	11.8833	31.15	17.825	39.86
Baricitinib Phosphate	1065	45	55	15.3444	41.5333	23.0167	39.8
Bepotastine Besilate	1066	43.9	56.1	11.7067	30.62	17.56	34.12
Cobicistat	1067	15.21	34.79	18.0933	49.78	17.14	34.05
Flurbiprofen Axetil	1068	48.32	51.68	14.01	37.53	21.015	41.715
Histamine	1069	5.78	25.84	9.38667	23.66	14.08	44.91
Azatadine Maleate	1070	2.105	18.515	8.312	20.436	12.468	41.56
Orphenadrine hydrochloride	1071	2.694	20.926	15.1	40.8	22.65	37.53
Pemirolast potassium	1072	29.26	41.04	7.56567	18.197	11.3485	36.95
Inosine	1073	1.98	18.64	14.4	38.7	11.05	41.9
Adenosine	1074	1.55	30.07	12.4433	32.83	18.665	37.21
Aminoguanidine hydrochloride	1075	4.77	26.85	5.4	30.59	8.1	35.47
Phenylbutazone	1076	56.4	63.6	17.7933	48.88	26.69	33.26
Mometasone furoate	1077	27.68	44.72	11.8	30.9	17.7	33.27
Bromfenac sodium	1078	60.4	69.6	11.7456	30.7367	17.6183	47.565
Flumethasone	1079	2.44	21.18	12.3556	32.5667	18.5333	30.55
Tolmetin	1080	28.81	43.59	17.6967	48.59	16.55	37.09
(S)-(+)-Ketoprofen	1081	3.57	28.05	7.66	18.48	11.49	37.86
Antazoline hydrochloride	1082	18.01	31.99	12.13	31.89	18.195	36.78
Vitamin D2	1083	1.4	19.22	2.4	28.79	3.6	35.51
Fexofenadine hydrochloride	1084	29.3	43.1	14.7167	39.65	12.08	40.12
Nortriptyline hydrochloride	1085	21.69	30.61	20.0067	55.52	20.01	42.77
Fostamatinib	1086	45.29	54.71	19.45	53.85	29.175	34.755
Dantrolene sodium salt	1087	22.43	37.77	7.86333	19.09	11.795	31.22
Chlorprothixene	1088	2.62	18	11.33	29.49	16.995	36.8
Auranofin	1089	7.47	23.15	13.9633	37.39	20.945	35.77
Emedastine	1090	55.7	64.3	8.70667	21.62	13.06	34.321
Vitamin E	1091	26.4	34.2	10.1267	25.88	15.19	32.136
Medrysone	1092	16.69	33.31	7.94667	19.34	11.92	58.27
Baricitinib	1093	2.63	28.99	8.36667	20.6	12.55	41.05
Rofecoxib	1094	43.88	56.12	12.6333	33.4	18.95	34.39
Nepafenac	1095	0.77	22.85	8.56667	21.2	12.85	42.305
Floxuridine	1096	76.4	73.6	14.4433	38.83	21.665	36.83
Naproxen sodium	1097	26.92	35.76	14.0833	37.75	21.125	55.46
Mycophenolate Mofetil	1098	59.99	70.01	9.26333	23.29	13.895	28.397
Ziprasidone hydrochloride monohydrate	1099	30.28	31.02	7.67033	18.511	11.5055	41.08
Darunavir Ethanolate	1100	23.16	37.04	10.65	27.45	15.975	47.92
Daunorubicin hydrochloride	1101	47.83	52.17	37.35	47.54	36.03	44.56
Desloratadine	1102	49.08	50.92	20.3033	56.41	20.46	45.87
Imiquimod	1103	6.23	25.39	9.28667	23.36	13.93	54.5
Fingolimod hydrochloride	1104	22.82	49.58	9.49333	23.98	14.24	53.16
Fluocinonide	1105	23.92	36.28	15.6489	42.4467	23.4733	57.24
Eltrombopag Olamine	1106	28.62	43.78	15.7667	42.8	13.65	39.33
Tannic acid	1107	14.25	35.75	13.31	35.43	19.965	31.41
Clobetasol propionate	1108	24.71	47.69	9.88333	25.15	14.825	32.62
Suprofen	1109	1.69	21.93	14.7689	39.8067	22.1533	36.39
Halobetasol Propionate	1110	15.29	34.71	14.49	38.97	21.735	34.225
Mycophenolic acid	1111	1.92	21.7	8.12333	19.87	12.185	49.75
Nonoxynol	1112	23.4	36.8	8.61567	21.347	12.9235	33.985
Prednisone	1113	41.54	58.46	9.37333	23.62	14.06	34.74
Escitalopram Oxalate	1114	47.3667	48.5	13.0567	34.67	19.585	35.66
Ozanimod	1115	28.81	43.59	11.8933	31.18	17.84	39.28
Erythromycin	1116	22.3333	22	20.24	56.22	20.36	37.25
Rifaximin	1117	27.6	44.8	19.2933	53.38	28.94	58.57
Ceftriaxone sodium	1118	14.02	35.98	15.5122	42.0367	13.27	40.4
Rifampicin	1119	33.52	46.48	16.0933	43.78	24.14	53.675
Lansoprazole	1120	5.71	25.91	20.86	58.08	20.29	30.46
Sulfisoxazole	1121	24.04	36.16	12.0967	31.79	18.145	43.14
Clioquinol	1122	5.66	25.96	18.9167	52.25	18.38	34.7
Rifapentine	1123	1.22	30.4	13.57	36.21	12.36	41.84
Zanamivir	1124	59	61	9.70667	24.62	14.56	46.12
Tavaborole	1125	17.69	32.31	9.63333	24.4	14.45	38.1
Benzyl benzoate	1126	40.6	59.4	19.92	55.26	19.88	34.93
Etidronate	1127	23.3433	25.03	12.3556	32.5667	18.5333	36.055
Crotamiton	1128	2.37	29.25	16.6133	45.34	14.92	29.26
Vitamin E Acetate	1129	23.2	49.2	12.4833	32.95	18.725	39.19
Clofazimine	1130	52.2	67.8	16.2044	44.1133	14.31	28.454
Indometacin	1131	17.92	32.08	12.9	34.2	19.35	53.81
Sulfacetamide sodium	1132	44.24	55.76	13.6389	36.4167	20.4583	40.3
Amodiaquine hydrochloride	1133	2.29	29.33	8.42	20.76	12.63	41.19
Econazole	1134	5.71	25.91	11.2	29.1	16.8	33.26
Sodium 4-aminosalicylate dihydrate	1135	26.79	45.61	12.2567	32.27	18.385	35.23
Zalcitabine	1136	23.52	36.68	16.2133	44.14	24.32	52.615
Cefdinir	1137	23.54	36.66	12	31.5	18	35.14
Cefpiramide acid	1138	24.04	36.16	16.0533	43.66	14.08	43.89
Dolutegravir	1139	28.91	41.39	8.41667	20.75	12.625	33.55
Vagistat	1140	16.14	33.86	15.0367	40.61	22.555	28.19
Foscarnet sodium	1141	29.68	40.62	11.3267	29.48	16.99	31.47
Meropenem	1142	3.39	28.23	18.7333	51.7	28.1	54.8
Ciprofloxacin hydrochloride	1143	10.77	22.85	15.05	40.65	12.58	39.46
Cinoxacin	1144	29.17	41.13	8.81667	21.95	13.225	28.868
Oxantel Pamoate	1145	43.6	56.4	20.0933	55.78	30.14	34.78
Moxifloxacin hydrochloride	1146	1.12	19.5	9.48667	23.96	14.23	39.04
Crystal Violet	1147	7.5	23.12	8.54667	21.14	12.82	28.599
Capitrol	1148	1.21	30.41	16.32	44.46	24.48	44.15
Zinc pyrithione	1149	17.27	32.73	14.01	37.53	21.015	43.15
Clotrimazole	1150	55.6	64.4	12.6111	33.3333	18.9167	44.77
Methacycline hydrochloride	1151	18.31	31.69	13.7378	36.7133	20.6067	45.6
Sulfanilamide	1152	2.58	18.04	13.6622	36.4867	11.49	40.44
Risedronate Sodium	1153	3.53	28.09	1.5	32.3033	2.25	33
Miconazole nitrate	1154	40.345	40.69	9.67333	24.52	14.51	28.698
Dirithromycin	1155	25.62	46.78	18.9167	52.25	18.38	30.94
Fluorocytosine	1156	75.9	74.1	7.63	18.39	11.445	33.76
Cephalexin	1157	40.765	41.53	10.67	27.51	16.005	45.29
Chlorhexidine	1158	23.53	36.67	15.7667	42.8	23.65	32.505
Mafenide hydrochloride	1159	23.7667	26.3	11.4033	29.71	17.105	39.92
Ticarcillin disodium	1160	1.76	18.86	1.6	31.94	2.4	35.89
Amphotericin B	1161	41.3	42.6	14.7856	39.8567	22.1783	48.775
Cefmetazole sodium	1162	5.82	25.8	8.80333	21.91	13.205	30.49
Metronidazole	1163	21.46	30.84	7.51	18.03	11.265	33.03
Sparfloxacin	1164	7.25	24.37	10.3433	26.53	15.515	29.08
Valacyclovir hydrochloride	1165	28.76	41.54	16.1033	43.81	24.155	33.5
Aztreonam	1166	5.5	26.12	8.16533	19.996	12.248	39.9
Paromomycin Sulfate	1167	2.33	29.29	13.6867	36.56	11.53	41.07
Loratadine	1168	54.1	65.9	13.8467	37.04	20.77	54.9
Cephalothin sodium	1169	58.35	61.65	12.31	32.43	18.465	50.93
Cefprozil hydrate	1170	1.42	22.2	3.15	28.95	4.725	45.5
Penicillin V potassium salt	1171	59	71	12.0444	31.6333	18.0667	33.78
Carbenicillin disodium	1172	7.01	23.61	12.9867	34.46	19.48	31.29
Albendazole	1173	1.47	30.15	21.4833	59.95	22.23	43.985
Trimethoprim	1174	21.5	30.8	11.7433	30.73	17.615	35.41
Oxiconazole nitrate	1175	29.8	40.5	15.88	43.14	13.82	37.21
Chlortetracycline hydrochloride	1176	47.51	52.49	14.5333	39.1	21.8	45.95
nafcillin sodium	1177	27	36	9.54	24.12	14.31	33.25
Nitrofurantoin	1178	20.42	39.78	20.7467	57.74	31.12	31.83
Triclosan	1179	62.3	72.35	13.6778	36.5333	20.5167	29.85
Tetracycline	1180	43.79	56.21	14.02	37.56	21.03	32.09
Ethinamide	1181	1.64	21.98	11.8567	31.07	17.785	33.51
Chloramphenicol	1182	46.48	53.52	11.72	30.66	17.58	38.53
Ibandronate sodium	1183	9.826	19.794	15.18	41.04	12.77	40.65
Butenafine hydrochloride	1184	49	51	13.5333	36.1	20.3	34.02
Piperacillin sodium salt	1185	24.13	36.07	13.9889	37.4667	20.9833	36.1
Cefonicid sodium	1186	29.97	40.33	18.63	51.39	27.945	28.93
Cefuroxime sodium	1187	27.83	44.57	13.8778	37.1333	20.8167	48.945
Altretamine	1188	40.35	59.65	18.5633	51.19	17.85	40.58
Tobramycin	1189	26.8333	35.5	11.87	31.11	17.805	45
Tazobactam acid	1190	21.33	30.97	7.80667	18.92	11.71	35.71
Mesalamine	1191	21.52	30.78	11.9644	31.3933	17.9467	28.22
Cyclophosphamide monohydrate	1192	23.28	49.12	16.1267	43.88	14.19	35.17
Oxaprozin	1193	2.1	18.52	13.57	36.21	20.355	33.19
L-Cycloserine	1194	26.09	46.31	19.5233	54.07	19.29	29.94
Ganciclovir	1195	48.71	51.29	12.7833	33.85	19.175	36.1
Lamivudine	1196	47.72	49.56	7.88667	19.16	11.83	28.79
Pravastatin sodium	1197	4.36	27.26	13.8267	36.98	20.74	32.555
Sulfamethizole	1198	23.74	48.66	16.1133	43.84	24.17	47.28
Sulfameter	1199	15.04	34.96	19.4	53.7	19.1	41.06
Sulfathiazole	1200	30.26	42.14	13.7244	36.6733	20.5867	30.22
Sulfamethazine	1201	6.49	25.13	14.0222	37.5667	21.0333	31.6
n-Docosanol	1202	24.0067	27.02	13.1	34.8	19.65	52.04
Sulfamethoxazole	1203	42.29	57.71	12.0678	31.7033	18.1017	35.65
4,4'-Diaminodiphenylsulfone	1204	3.2	20.42	16.0033	43.51	24.005	45.81
Tinidazole	1205	23.2067	24.62	10.9567	28.37	16.435	39.44
Oxytetracycline	1206	6.81	24.81	14.59	39.27	21.885	41.38
Furacilin	1207	28.45	43.95	20.2467	56.24	20.37	45.1
Terconazole	1208	49.36	50.64	18.62	51.36	27.93	46.27
Doxycycline hyclate	1209	40.63	41.26	13.8467	37.04	20.77	51.63
Nalidixic acid	1210	0.63	19.99	9.86667	25.1	14.8	32.1
Cefotaxime sodium	1211	22.78	49.62	11.7733	30.82	17.66	29.08
Sulfamerazine	1212	5.05	26.57	18.35	50.55	17.53	36.97
Sulfabenzamide	1213	5.3	26.32	11.7567	30.77	17.635	35.26
Spectinomycin dihydrochloride	1214	23.95	48.45	12.8333	34	19.25	38.445
Kanamycin sulfate	1215	21.52	30.78	14.14	37.92	11.21	39.05
Cimetidine	1216	5.39	26.23	11.72	30.66	17.58	44.175
Triamcinolone	1217	29.53	40.77	10.4733	26.92	15.71	31.61
Ethambutol dihydrochloride	1218	41	59	12.0467	31.64	18.07	38.6
Ampicillin Trihydrate	1219	5.45	26.17	14.6444	39.4333	21.9667	38.15
Meloxicam	1220	1.13	30.49	7.82433	18.973	11.7365	48.3
Cefepime Dihydrochloride Monohydrate	1221	23.24	36.96	16.05	43.65	14.08	33.391
Ranitidine Hydrochloride	1222	60.5	72.54	13.2033	35.11	19.805	34.26
Cefazolin sodium salt	1223	34	46	13.31	35.43	19.965	35.5
Levamisole hydrochloride	1224	43.8	56.2	9.05	22.65	13.575	28.017
Penicillin G sodium salt	1225	21.49	30.81	16.0456	43.6367	14.07	40.84
Thiabendazole	1226	29.85	42.55	13.7	36.6	20.55	32.82
Neomycin sulfate	1227	47.5	52.5	14.5333	39.1	21.8	39.05
Sulfadiazine	1228	47.79	52.21	11.3	29.4	16.95	39.28
Azelaic acid	1229	39.57	39.14	12.5567	33.17	18.835	36.59
Griseofulvin	1230	15.7	34.3	14.2767	38.33	21.415	38.6
Fluconazole	1231	9.95	40.05	19.7767	54.83	29.665	47.77
Stavudine	1232	27.1567	36.47	19.6967	54.59	19.55	47.91
Tenofovir alafenamide	1233	24.1333	27.4	13.7922	36.8767	20.6883	32.71
Napabucasin	1234	40	75.77	41.2	73.57	39.23	76.18
Omeprazole sulfide	1235	27.63	44.77	7.69333	18.58	11.54	34.66
Luliconazole	1236	45.13	54.87	9.89667	25.19	14.845	38.41
Esomeprazole Magnesium	1237	25.08	47.32	11.9833	31.45	17.975	28.41
Cefoperazone	1238	1.54	22.08	9.76333	24.79	14.645	31.99
Nevirapine	1239	3.58	20.04	14.63	39.39	21.945	42.31
Cefotiam hydrochloride	1240	58.18	61.82	10.46	26.88	15.69	51.92
Sulbactam	1241	16.92	33.08	13.8044	36.9133	20.7067	37.87
Tenofovir	1242	2.33	18.29	15.1067	40.82	22.66	34.59
Pentamidine isethionate	1243	59.31	60.69	10.5433	27.13	15.815	34.42
Zidovudine	1244	50	78.5	46.8	77.5	40.2	79.38
Trifluridine	1245	9.44	28.18	15.8922	43.1767	13.84	38.19
Praziquantel	1246	23.8	36.4	11.1167	28.85	16.675	36.39
Butoconazole nitrate	1247	7.37	24.25	10.3533	26.56	15.53	55.3
Pretomanid	1248	2.81	28.81	12.4511	32.8533	18.6767	36.35
Mupirocin	1249	1.74	21.88	13.6778	36.5333	20.5167	40.65
Ritonavir	1250	33.79	46.21	15.9656	43.3967	23.9483	30.03
Valganciclovir hydrochloride	1251	25.7	32.1	14.5622	39.1867	21.8433	32.76
Olsalazine disodium	1252	2.92	20.7	15.6767	42.53	13.52	38.8
Nitazoxanide	1253	4.81	26.81	3.5	32.0467	5.25	41.35
Bedaquiline	1254	2.46	29.16	1.2	32.1933	1.8	54.1
Isavuconazole	1255	2.14	21.48	1.09	22.76	1.635	39.08
lysine	1256	30.1	42.3	10.9533	28.36	16.43	41.96
Cilastatin	1257	58.65	61.35	11.4	29.7	17.1	40.79
Peramivir Trihydrate	1258	7.34	24.28	15.55	42.15	23.325	38.205
Neomycin Sulphate B	1259	1.377	22.243	17.07	46.71	25.605	46.49
Telbivudine	1260	27.78	44.62	9.97667	25.43	14.965	38.34
Daclatasvir dihydrochloride	1261	2.8	28.82	8.49333	20.98	12.74	55.5
Doripenem Hydrate	1262	3.22	20.4	12.74	33.72	19.11	31.84
Elvitegravir	1263	16.09	33.91	12.7978	33.8933	19.1967	46.6
Efinaconazole	1264	24.64	47.76	10.6433	27.43	15.965	41.3
Emtricitabine	1265	22.9	23.7	15.5778	42.2333	13.37	36.49
Demeclocycline hydrochloride	1266	42.99	57.01	11.94	31.32	17.91	37.625
Megestrol acetate	1267	0.97	19.65	15.9722	43.4167	23.9583	34.32
Gatifloxacin	1268	23.92	36.28	11.56	30.18	17.34	36.51
Voriconazole	1269	61.2	72.32	14.06	37.68	21.09	53.5
Cefoxitin sodium	1270	63.58	71.42	15.9667	43.4	13.85	41.42
Netilmicin sulfate	1271	26.61	34.83	14.7111	39.6333	22.0667	33.57
Pamidronate disodium salt	1272	23.43	35.66	15.0889	40.7667	22.6333	32.38
Terbinafine	1273	22.8	23.4	9.97	25.41	14.955	29.17
Entecavir hydrate	1274	7.19	24.43	8.75667	21.77	13.135	35.03
Vidarabine	1275	47.6333	49.3	9.2	23.1	13.8	42.35
Ledipasvir	1276	18.72	31.28	16.7467	45.74	15.12	37.49
Raltegravir	1277	6.87	23.75	13.3111	35.4333	19.9667	31.54
Elbasvir	1278	1.68	21.94	11.7267	30.68	17.59	51.7
Tenofovir Disoproxil Fumarate	1279	23.43	48.97	11.06	28.68	16.59	45.9
Cefamandole nafate	1280	29.3	41	11.6333	30.4	17.45	36.145
Bictegravir	1281	5.88	25.74	3.17	23.01	4.755	32.82
Boceprevir	1282	14.71	35.29	12.1878	32.0633	18.2817	39.3
Cefpodoxime proxetil	1283	14.27	35.73	11.0233	28.57	16.535	32.725
Benznidazole	1284	15.06	34.94	14.2133	38.14	21.32	38.13
Ertapenem sodium	1285	7.56	24.06	13.7822	36.8467	12.67	43.52
Tomivosertib	1286	24.19	48.21	14.8733	40.12	22.31	38.15
L-778123 (hydrochloride)	1287	12.35	21.27	9.70667	24.62	14.56	31.97
Otenabant	1288	3.376	20.244	12.1167	31.85	18.175	34.94
Pemigatinib	1289	45	75.72	40.12	70.2	40.18	76.41
Pyrotinib dimaleate	1290	24.15	36.05	8.36667	20.6	12.55	30.7
Adagrasib	1291	35	43	16.7222	45.6667	15.08	28.41
Dapansutrile	1292	40	74.48	35.52	72.05	33.28	78.05
PHA-793887	1293	40.185	40.37	12.1433	31.93	18.215	39.88
BI-847325	1294	10.87	22.75	13.46	35.88	20.19	35.95
Samotolisib	1295	17.44	32.56	16.4567	44.87	24.685	56.22
Picropodophyllin	1296	43	78.1	31.7	66.61	37.55	66.95
CCT245737	1297	28.94	43.46	7.60333	18.31	11.405	28.32
GDC-0575	1298	20.93	39.27	11.5367	30.11	17.305	28.33
Oprozomib	1299	48.33	51.67	12.8367	34.01	19.255	36.05
Epirubicin (hydrochloride)	1300	11.824	18.796	15.21	41.13	22.815	53.05
Trospium (chloride)	1301	21.65	30.65	12.9078	34.2233	19.3617	44.09
Pramipexole	1302	24.43	35.57	16.8633	46.09	25.295	47.1
Lapatinib	1303	30.21	42.19	8.2	20.1	12.3	36.61
Fludarabine	1304	21.62	30.68	18.3667	50.6	27.55	33.9
Dinaciclib	1305	21.57	38.63	12.75	33.75	19.125	54.3
