# Supplementary material for: Irbesartan overcomes gemcitabine resistance in pancreatic cancer by suppressing stemness and iron metabolism via inhibition of the Hippo/YAP1/c-Jun axis
Source: J Exp Clin Cancer Res. 2023 May 4;42:111. doi: 10.1186/s13046-023-02671-8 (PMC10157938; doi:10.1186/s13046-023-02671-8)
Supplement: Supplementary file 4 — Additional file 4: Table S4. RNA sequencing of PDO01 treated with irbesartan. [file 13046_2023_2671_MOESM4_ESM.xlsx]

## Sheet: PDO1#_DMSO_irbesartan
Symbol	DMSO-1_Count	DMSO-2_Count	DMSO-3_Count	irbesartan_1_Count	irbesartan_2_Count	irbesartan_3_Count	DMSO-1_FPKM	DMSO-2_FPKM	DMSO-3_FPKM	irbesartan_1_FPKM	irbesartan_2_FPKM	irbesartan_3_FPKM	FDR	log2FC	pvalue
JUN	238	274	262	14	5	8	1.49655	1.49459	1.49524	0.066528	0.026063	0.0395513	6.06486e-27	-3.55946	9.81587e-71
KCNJ13	181	157	165	3	10	7.66667	1.81569	1.41094	1.54586	0.025931	0.077773	0.0604923	4.63162e-17	-0.280078	0.0545969
SPTSSB	176	248	224	18	7	10.6667	1.54896	1.93399	1.80564	0.160963	0.046011	0.0843283	1.27133e-18	-1.60075	0.00414737
LGALS12	204	237	226	25	7	13	3.40254	3.56915	3.51362	0.305925	0.09158	0.163028	1.15566e-16	-0.112866	0.150741
ALPP	524	454	477.333	79	31	47	4.79242	3.62753	4.01582	0.56776	0.260476	0.362904	1.03775e-22	0.328568	0.00015798
APCDD1	233	312	285.667	27	29	28.3333	1.73839	1.99021	1.90627	0.151055	0.196683	0.181474	4.08978e-19	-0.00301566	0.979235
KIF20A	2796	3684	3388	546	436	472.667	23.8006	27.4783	26.2524	3.71537	3.46325	3.54729	4.99597e-104	0.0282181	0.886099
DUSP9	938	1088	1038	192	114	140	11.1259	11.2604	11.2156	1.69155	1.19206	1.35856	1.3122e-41	-0.251452	0.167016
VCAN	600	699	666	98	92	94	1.31713	1.71635	1.58328	0.16743	0.317569	0.267523	7.44272e-35	-0.0685883	0.485219
SLC4A11	8989	8590	8723	1493	868	1076.33	99.5478	81.3012	87.3834	12.2787	7.97162	9.4073	2.60465e-20	-0.308643	0.00334034
GRAMD1B	3706	4462	4210	855	544	647.667	15.5413	15.8574	15.752	2.84113	2.10861	2.35279	1.08715e-82	0.373015	5.46391e-05
MUC16	681	757	731.667	87	131	116.333	0.421996	0.410013	0.414007	0.042846	0.075913	0.0648907	3.27728e-27	-0.12486	0.211522
POC1B-GALNT4	128	173	158	17	11	13	0.677162	0.854532	0.795409	0.156891	0.116332	0.129852	6.69617e-12	-0.16483	0.072612
SCIN	321	245	270.333	17	44	35	0.897846	0.729215	0.785425	0.037338	0.115147	0.0892107	2.76492e-13	-0.191241	0.0100321
NEURL1B	447	521	496.333	102	47	65.3333	2.0478	2.11776	2.09444	0.340855	0.184098	0.23635	3.84232e-20	0.0339415	0.80655
SLITRK6	476	432	446.667	95	44	61	3.01294	2.40494	2.60761	0.4746	0.255964	0.328843	9.32721e-19	-0.512779	0.000664689
KRT4	302	288	292.667	59	16	30.3333	3.18253	2.65075	2.82801	0.490067	0.152676	0.26514	8.06702e-13	0.0768298	0.836279
SLC3A1	443	785	671	125	71	89	4.31165	6.84427	6.00007	1.1197	0.668206	0.818703	2.69228e-20	-0.136992	0.171884
RASL11A	600	639	626	130	85	100	10.5549	9.83483	10.0748	1.81786	1.39528	1.53614	2.61465e-27	0.456288	0.00541565
TMEM150C	379	416	403.667	68	61	63.3333	3.57306	3.24606	3.35506	0.475538	0.503211	0.493987	6.39489e-21	-0.136886	0.117551
CFTR	1026	1092	1070	64	18	33.3333	5.27296	5.6501	5.52438	0.533895	0.073616	0.227042	1.09259e-08	0.0371778	0.779527
ATOH8	523	520	521	106	72	83.3333	5.82951	5.06203	5.31786	0.932549	0.752545	0.812546	4.83011e-24	0.17248	0.204297
TM4SF4	870	1154	1059.33	176	188	184	11.253	13.0426	12.446	1.79978	2.27924	2.11942	2.18357e-37	0.00909769	0.94224
CDKN2C	747	1094	978.333	188	141	156.667	8.28003	11.2144	10.2363	2.45818	1.67638	1.93698	5.05909e-33	-0.289193	0.014975
VIL1	52	61	58	0	0	0	0.212781	0.249782	0.237448	0	0	0	3.73604e-08	1.18705	9.50164e-08
FAXDC2	250	402	351.333	60	43	48.6667	2.70271	3.94134	3.52846	0.664585	0.650006	0.654866	2.34026e-15	1.48657	2.8706e-07
PLCXD3	5588	6030	5882.67	1455	911	1092.33	19.7106	18.5941	18.9663	4.0735	3.01287	3.36641	1.253e-73	-0.930514	3.21031e-05
GRB14	340	334	336	65	48	53.6667	3.90172	3.42622	3.58472	0.575381	0.498923	0.524409	3.90296e-17	-0.315808	0.273154
TACSTD2	5673	6059	5930.33	1510	959	1142.67	65.5652	61.2138	62.6643	13.8584	10.3866	11.5439	3.51429e-73	-0.0782206	0.543353
MYRF	85	124	111	25	20	35	0.864758	1.04165	0.982687	0.077261	0.060394	0.0660163	1.27393e-08	0.290748	0.000901061
PRODH	63	50	54.3333	1	0	0.333333	0.709949	0.468659	0.549089	0.000455	0	0.000151667	1.24181e-07	-0.0217718	0.78407
FILIP1L	4129	4142	4137.67	1077	709	831.667	34.2342	30.0424	31.4397	7.21278	5.51013	6.07768	7.29123e-66	-0.158201	0.419393
ID3	3324	3908	3713.33	835	794	807.667	72.2046	74.2025	73.5366	14.4022	16.1568	15.5719	4.27591e-87	-0.172683	0.12378
NCALD	1280	1442	1388	385	228	280.333	11.5868	11.6252	11.6124	2.89354	1.91419	2.24064	8.18145e-33	-0.532089	0.00544629
PDZK1	447	498	481	123	74	90.3333	5.95917	5.5722	5.70119	1.26371	0.838982	0.980557	1.01473e-17	-0.537037	0.0107846
WDR76	835	936	902.333	229	179	195.667	6.50545	5.65168	5.93627	1.23876	1.30114	1.28035	1.19348e-30	0.367462	0.00215069
TNFRSF11B	24359	24610	24526.3	7063	5050	5721	278.321	246.226	256.924	63.603	53.898	57.133	3.94121e-100	0.320848	0.0908218
ARHGAP40	79	62	67.6667	7	0	2.33333	0.750059	0.513025	0.592036	0.048934	0	0.0163113	1.52194e-06	0.198205	0.0132755
PEG10	7254	8484	8074	2166	1745	1885.33	32.8137	34.7882	34.13	7.23886	7.15779	7.18481	6.35658e-119	0.682388	1.02193e-07
FAM111B	446	685	605.333	120	125	123.333	3.46507	4.72182	4.3029	0.73691	0.90717	0.850417	5.83248e-18	0.171237	0.0738524
MAMDC2	201	190	193.667	47	22	30.3333	1.50915	1.2454	1.33332	0.278833	0.151572	0.193992	2.94224e-09	0.145516	0.446792
PTGS1	137	107	117	24	7	12.6667	0.736705	0.503343	0.58113	0.101074	0.030951	0.0543253	3.15175e-07	0.0100233	0.874661
HR	1086	1088	1087.33	292	231	251.333	4.90731	4.16219	4.41056	1.01557	0.966203	0.982658	2.68945e-33	-0.102271	0.288069
E2F2	588	564	572	150	114	126	3.07503	2.57802	2.74369	0.621345	0.555508	0.577454	3.13679e-20	-1.94481	1.86794e-13
RSPO3	181	220	207	51	21	31	1.8971	1.93318	1.92115	0.401113	0.194023	0.263053	6.67593e-09	-1.92539	2.59002e-11
GPRIN2	94	80	84.6667	5	12	9.66667	1.30023	0.963874	1.07599	0.045139	0.149124	0.114462	1.53254e-06	-0.00592396	0.943272
INSIG1	1652	2089	1943.33	546	392	443.333	16.2051	17.4395	17.028	4.16013	3.7031	3.85545	7.40502e-43	-0.630715	2.01144e-05
PDGFRB	381	389	386.333	89	85	86.3333	1.95516	1.78983	1.84494	0.335178	0.407224	0.383209	5.68963e-15	-0.0519137	0.463949
HTR2B	258	203	221.333	61	29	39.6667	3.12118	2.14192	2.46834	0.58091	0.323832	0.409525	3.90461e-09	-0.538254	3.29775e-07
SLC29A4	986	1155	1098.67	304	236	258.667	7.21753	8.71101	8.21318	2.1029	1.52727	1.71914	4.27043e-32	0.0473218	0.476968
PRODH2	385	474	444.333	111	89	96.3333	6.29004	7.07986	6.81658	1.45207	1.34227	1.37887	5.30926e-16	-0.844542	0.00162141
TRIM29	53	71	65	6	0	2	0.490643	0.550379	0.530467	0.038443	0	0.0128143	5.9175e-06	-0.0252473	0.874565
SCNN1A	1160	1482	1374.67	375	315	335	9.28486	10.4589	10.0675	2.51031	2.38682	2.42798	4.40875e-35	-0.0950303	0.292772
KIF12	572	758	696	205	126	152.333	7.78245	8.51404	8.27018	2.01812	1.52258	1.68776	4.32994e-18	-0.0520756	0.61445
CFH	959	1015	996.333	271	246	254.333	6.45893	7.00408	6.82236	2.00006	1.53423	1.6895	3.73544e-29	-0.846802	2.2129e-10
MSH5-SAPCD1	331	622	525	144	73	96.6667	2.56212	3.91163	3.46179	1.05175	1.51022	1.3574	4.82124e-11	-0.31862	0.0395208
TNFSF10	165	147	153	25	33	30.3333	2.28878	1.85309	1.99832	0.272206	0.429654	0.377171	1.35427e-07	-0.0248367	0.752924
ODAM	36	96	76	6	2	3.33333	0.909137	2.83529	2.19324	0.094597	0.030914	0.0521417	1.13741e-05	-0.591088	0.0103444
SOX2	389	439	422.333	138	158	151.333	5.8711	6.70328	6.42588	1.35253	0.69284	0.912736	6.54108e-11	-1.41797	0.00949585
PDE7B	3280	3305	3296.67	1039	797	877.667	16.933	14.6199	15.3909	4.22762	3.90315	4.0113	8.72353e-57	0.00272684	0.97611
MKI67	9991	11455	10967	3126	2893	2970.67	21.622	21.8838	21.7965	5.32144	5.84551	5.67082	6.62648e-115	-1.53704	3.84156e-08
AD000671.2	137	80	99	14	18	16.6667	1.92051	0.987091	1.29823	0.153589	0.22719	0.202656	3.73804e-06	-0.668621	0.00857388
EGF	121	137	131.667	21	26	24.3333	0.672499	0.663665	0.66661	0.08856	0.133271	0.118367	8.3504e-07	-1.47189	1.40684e-07
CCDC183	265	302	289.667	87	47	60.3333	4.18989	4.22415	4.21273	1.05915	0.669124	0.799133	6.38755e-10	-0.216341	0.475147
PCSK9	4914	6369	5884	1952	1248	1482.67	36.71	41.5916	39.9644	11.5844	8.74419	9.69092	6.14545e-45	-3.24895	5.49112e-13
FTH1	730	820	790	268	158	194.667	9.45669	9.29307	9.34761	2.75071	1.91416	2.19301	4.52294e-18	-1.46669	0.000554171
ANKS1B	102	129	120	29	10	16.3333	0.966306	0.905437	0.925727	0.530951	0.076551	0.228018	5.99043e-06	0.0102612	0.901926
NAALAD2	235	254	247.667	70	48	55.3333	1.80842	1.72085	1.75004	0.41919	0.33847	0.365377	2.23247e-09	-0.140355	0.036535
PDE4B	291	242	258.333	68	63	64.6667	2.00696	1.43861	1.62806	0.366681	0.399268	0.388406	1.97585e-09	-0.267059	0.527937
EPHB3	170	107	128	28	26	26.6667	1.08696	0.598684	0.761442	0.138988	0.153612	0.148737	2.53492e-06	-1.00168	0.000303505
SSTR1	814	932	892.667	270	231	244	5.14758	5.15036	5.14943	1.35477	1.36644	1.36255	6.51309e-24	0.205222	0.0119217
PRDM6	82	109	100	20	12	14.6667	0.31032	0.276977	0.288091	0.045719	0.032212	0.0367143	1.24428e-05	-0.531792	9.79498e-09
PKDCC	666	737	713.333	222	179	193.333	7.23165	6.9914	7.07148	1.90698	1.81334	1.84455	8.07144e-20	0.859793	0.000265981
ACOT11	97	109	105	24	13	16.6667	0.722672	0.673922	0.690172	0.137281	0.107218	0.117239	1.01523e-05	0.214768	0.00159692
ARID5B	3066	3082	3076.67	1030	839	902.667	10.8323	9.76116	10.1182	3.00667	2.86703	2.91358	3.26461e-51	0.296099	0.012138
UPB1	98	96	96.6667	24	6	12	1.05664	0.826549	0.903246	0.162213	0.044552	0.0837723	2.72932e-05	0.105794	0.298531
SOX9	108	136	126.667	29	20	23	1.03899	1.14973	1.11281	0.21962	0.177245	0.19137	4.01088e-06	-1.85751	0.00448639
KCNJ2	484	512	502.667	175	104	127.667	2.51921	2.30247	2.37472	1.12619	0.488482	0.70105	4.59849e-13	0.384803	0.36902
SCD	82452	95720	91297.3	31140	23989	26372.7	417.875	424.051	421.992	125.366	114.012	117.797	1.13792e-114	-0.0730817	0.581083
SYTL5	123	151	141.667	25	33	30.3333	0.706761	0.759389	0.741846	0.113193	0.177595	0.156128	3.51976e-06	-0.153019	0.0715453
ARHGAP33	435	585	535	172	119	136.667	3.12187	3.70957	3.51367	0.94188	0.759079	0.820013	1.82843e-13	0.168607	0.512317
E2F8	489	518	508.333	166	127	140	3.97689	3.72821	3.81111	1.03644	0.984664	1.00192	2.32926e-14	0.0131103	0.878431
ZDHHC11B	83	88	86.3333	14	15	14.6667	1.39599	1.2919	1.3266	0.189093	0.233738	0.218856	3.31799e-05	-0.15419	0.0207906
PLSCR4	11638	11247	11377.3	4085	2577	3079.67	113.728	117.826	116.46	37.2381	27.5953	30.8096	7.78521e-12	0.0471508	0.83804
CCDC85A	75	71	72.3333	14	8	10	0.505291	0.423309	0.450636	0.070475	0.047375	0.055075	6.80157e-05	-0.395563	0.000582035
EGLN3	293	271	278.333	104	44	64	2.92745	2.48543	2.63277	0.821189	0.400076	0.540447	1.34815e-07	0.0492066	0.403824
CEP55	5316	5963	5747.33	2013	1596	1735	54.7719	53.7073	54.0622	16.4906	15.4292	15.783	3.68488e-71	0.0151712	0.933247
KRT3	150	137	141.333	46	9	21.3333	1.75467	1.39982	1.5181	0.420509	0.098042	0.205531	3.30958e-05	0.352184	0.0449009
NUSAP1	3775	3994	3921	1462	1021	1168	45.6412	41.9734	43.196	14.1647	12.0128	12.7301	1.45255e-44	-0.180083	0.312594
NPNT	46	71	62.6667	9	3	5	0.271557	0.538071	0.449233	0.041221	0.011085	0.0211303	0.000114826	-0.929147	2.15025e-06
CDH1	4577	5923	5474.33	1825	1555	1645	25.4542	28.8365	27.7091	8.05552	8.1023	8.0867	9.81693e-59	-0.123356	0.102552
NR1H4	644	528	566.667	209	144	165.667	7.75705	5.35216	6.15379	2.06675	1.39759	1.62064	9.5393e-13	-0.0492817	0.535301
SATB1	3669	4276	4073.67	1390	1188	1255.33	15.5162	16.0967	15.9032	4.45522	4.5414	4.51267	2.48914e-61	-0.924256	1.04845e-05
COBLL1	203	252	235.667	68	55	59.3333	0.93278	0.75145	0.811893	0.154024	0.14491	0.147948	6.69905e-08	-0.734865	0.00438538
ACSM3	225	194	204.333	63	49	53.6667	2.29678	2.71629	2.57645	0.822472	0.689794	0.73402	2.98741e-07	-1.37474	5.71898e-05
LGR4	7158	8050	7752.67	2855	2158	2390.33	37.4678	36.7416	36.9837	11.8464	10.5594	10.9884	2.71913e-68	-0.139912	0.0455681
TPPP	720	910	846.667	270	240	250	3.24712	3.5896	3.47544	0.967085	1.01321	0.997838	3.41896e-19	-0.569368	1.57059e-05
SP6	90	129	116	32	6	14.6667	0.632446	0.79017	0.737595	0.174918	0.037352	0.0832073	9.45865e-05	-0.0468236	0.558477
AKR1C2	1957	2082	2040.33	824	482	596	17.4493	16.9517	17.1176	4.88198	3.34049	3.85432	2.97444e-23	-0.717889	0.00165472
AQP3	314	305	308	86	92	90	4.56539	3.91028	4.12865	0.988092	1.24412	1.15877	3.39512e-09	0.197602	0.0442345
ORC1	507	563	544.333	184	147	159.333	4.40826	4.2459	4.30002	1.26034	1.17907	1.20616	3.36782e-14	-0.483421	0.000222948
MLXIPL	396	449	431.333	154	102	119.333	3.92109	3.92433	3.92325	1.28955	0.790175	0.956634	3.55012e-11	0.466478	0.0958193
LLGL2	2856	3427	3236.67	1210	876	987.333	23.7157	25.5608	24.9458	8.08701	6.70085	7.16291	6.49982e-41	0.151274	0.0822768
GOLIM4	2716	2987	2896.67	990	903	932	17.9604	17.4106	17.5939	4.88441	5.26095	5.13543	1.93016e-47	0.317438	0.000432325
GAL3ST1	1033	1128	1096.33	464	221	302	16.705	16.2124	16.3766	5.74337	3.30514	4.11788	1.81893e-13	-0.33548	0.00203405
PLPPR3	74	127	109.333	24	17	19.3333	0.940771	1.31991	1.19353	0.270101	0.17922	0.209514	7.44822e-05	-0.101475	0.173594
RAD54L	785	874	844.333	337	202	247	6.92129	6.69919	6.77322	2.39827	1.65514	1.90285	3.38427e-15	-0.563022	0.0179757
IPCEF1	91	115	107	28	17	20.6667	0.366673	0.427774	0.407407	0.099857	0.062254	0.0747883	6.30294e-05	0.0207965	0.843619
KRT8	96673	109372	105139	42237	29538	33771	1415.78	1405.57	1408.97	492.54	410.168	437.625	3.50096e-64	-0.000582376	0.997515
GTSE1	1711	2062	1945	704	585	624.667	14.9335	15.7364	15.4688	4.88182	4.7894	4.82021	2.01916e-33	-0.174446	0.0876266
TXNDC16	367	391	383	136	104	114.667	2.23424	2.03353	2.10043	0.64055	0.57807	0.598897	3.68023e-10	-0.218955	0.010212
NCAPD2	10341	11355	11017	4011	3579	3723	50.7399	48.6944	49.3762	15.6121	16.5297	16.2238	1.67035e-85	-0.827131	2.09973e-05
ATRNL1	1002	990	994	414	257	309.333	4.20382	3.98167	4.05572	2.7167	1.80041	2.10584	3.34424e-16	-2.46714	2.58663e-12
FOXM1	4347	4556	4486.33	1703	1419	1513.67	35.4002	32.2858	33.324	11.027	10.9953	11.0059	1.50314e-54	0.015537	0.849787
TMEM37	969	1121	1070.33	398	314	342	20.6943	23.0521	22.2661	5.0803	4.73997	4.85341	2.02074e-21	-0.0107649	0.952826
ZDHHC11	390	488	455.333	144	138	140	5.18325	5.91293	5.6697	1.38074	1.82712	1.67833	5.26889e-11	-0.740651	0.00284209
GAS1	36	40	38.6667	3	0	1	0.343947	0.334484	0.337638	0.015272	0	0.00509067	0.000342856	1.39945	1.22251e-21
AKR1C3	4371	4481	4444.33	1779	1356	1497	65.7253	58.9998	61.2416	21.275	19.1147	19.8348	6.46646e-46	0.492235	0.00138518
RTKN2	705	646	665.667	237	217	223.667	4.30036	2.969	3.41278	1.21955	1.56744	1.45148	4.40851e-14	-0.444613	0.185188
ANK1	5188	5182	5184	2108	1575	1752.67	17.5306	15.3495	16.0766	5.75284	5.04142	5.27856	9.70098e-45	-1.98847	0.0265058
SPAG5	3356	3816	3662.67	1429	1113	1218.33	23.1436	22.7313	22.8687	7.7528	7.13971	7.34408	2.05399e-46	-0.259359	0.0127343
AKR1C1	40693	41544	41260.3	16420	9533	11828.7	174.464	157.329	163.041	56.1424	36.7565	43.2185	6.08685e-08	-2.8084	9.43434e-11
SLC40A1	370	421	404	139	118	125	2.92008	2.90211	2.9081	0.867707	0.866459	0.866875	2.5711e-10	-0.565114	0.173732
SLC38A4	153	149	150.333	51	32	38.3333	1.15832	0.991974	1.04742	0.289271	0.212605	0.23816	1.9818e-05	-0.642849	1.94519e-05
CLIC3	329	463	418.333	145	111	122.333	8.76954	10.8019	10.1245	3.07164	2.76979	2.8704	1.80075e-09	0.105077	0.183212
PALMD	253	237	242.333	75	75	75	2.79767	2.25967	2.43901	0.664534	0.889001	0.814179	3.93466e-07	-0.460537	0.26033
SSTR5	286	333	317.333	111	87	95	5.70272	5.80014	5.76767	1.74472	1.62599	1.66556	1.73673e-08	0.0471076	0.428031
CDCA2	510	519	516	165	179	174.333	3.79306	3.36616	3.50846	0.951622	1.21659	1.12827	2.51831e-11	-0.320912	0.097909
PASK	514	691	632	248	159	188.667	2.99043	3.34049	3.2238	1.11083	0.892907	0.965547	1.56871e-11	0.357122	0.000694227
PMF1-BGLAP	98	55	69.3333	14	15	14.6667	2.63615	1.28151	1.73306	0.299359	0.368616	0.34553	0.000452021	-1.82832	2.53694e-10
ZNF117	361	481	441	160	119	132.667	1.12376	1.31177	1.2491	0.380157	0.375497	0.37705	7.53038e-10	0.274471	0.139595
TP73	157	143	147.667	44	40	41.3333	0.816353	0.690587	0.732509	0.180447	0.19164	0.187909	2.23734e-05	-1.16212	0.0105867
CENPA	506	568	547.333	209	158	175	9.65251	9.35712	9.45558	3.15004	2.7554	2.88694	3.13992e-12	-0.797129	4.22798e-07
TCN1	1448	1558	1521.33	629	448	508.333	24.8615	23.3808	23.8743	8.57617	7.21584	7.66928	1.87462e-23	0.0461793	0.701122
IL33	64	53	56.6667	13	5	7.66667	0.658	0.470172	0.532781	0.104462	0.048248	0.066986	0.000657786	0.852442	7.46428e-08
SEMA6D	168	156	160	38	52	47.3333	1.11519	0.663058	0.813769	0.130522	0.210353	0.183743	2.55392e-05	0.41108	0.00016081
CTTNBP2	48	40	42.6667	6	0	2	0.224545	0.155684	0.178638	0.021358	0	0.00711933	0.000629345	-0.445579	0.0187467
ZNF467	106	129	121.333	29	32	31	1.19314	1.23941	1.22399	0.237643	0.31843	0.291501	0.000103994	0.0221112	0.722696
TOP2A	13763	14670	14367.7	5529	4973	5158.33	64.9558	60.5168	61.9964	20.7284	22.0099	21.5827	3.70958e-79	0.550839	0.00671492
MXD3	378	454	428.667	164	118	133.333	6.42427	6.51595	6.48539	2.32351	1.73624	1.932	9.31802e-10	0.678485	7.54797e-07
PSG9	1234	1021	1092	470	337	381.333	19.6117	13.6467	15.635	5.87614	4.98149	5.27971	3.58928e-15	-0.633776	1.87307e-07
PAX2	79	128	111.667	30	20	23.3333	0.780201	0.941526	0.887751	0.193678	0.118927	0.143844	0.00022731	-0.541012	0.031657
RCSD1	1864	2320	2168	874	650	724.667	16.15	17.7955	17.247	6.01315	5.29508	5.53443	3.01212e-28	0.64605	4.44359e-12
CA5B	1464	1244	1317.33	567	412	463.667	6.99191	5.90636	6.26821	2.97312	2.86846	2.90334	3.04707e-17	0.86981	0.000123177
SULF1	661	613	629	285	159	201	3.26852	2.78575	2.94668	1.17711	0.734145	0.881801	3.04142e-10	0.0258553	0.820256
GRIK4	115	132	126.333	42	25	30.6667	0.635845	0.534578	0.568334	0.153859	0.104906	0.121224	0.000109498	-0.0466754	0.651297
AC068896.1	141	215	190.333	54	51	52	1.11769	1.48988	1.36582	0.337574	0.378658	0.364963	1.70137e-05	-0.466765	0.000448464
LMNB1	2462	3328	3039.33	1041	1062	1055	23.162	27.3604	25.9609	7.80447	9.3631	8.84356	2.10025e-28	-0.146959	0.17692
CGN	1276	1302	1293.33	537	408	451	6.80662	6.07195	6.31684	2.27288	2.03763	2.11605	3.96589e-21	-0.466043	0.609173
CACNA1H	50	45	46.6667	8	0	2.66667	0.163777	0.12894	0.140552	0.020992	0	0.00699733	0.000939677	-0.165561	0.0296352
CENPF	10230	10343	10305.3	4225	3537	3766.33	26.99	23.8453	24.8935	8.84986	8.76104	8.79065	2.42777e-61	0.18548	0.102323
GLP2R	2597	2868	2777.67	1295	739	924.333	16.4482	15.9299	16.1026	6.52699	4.45087	5.14291	1.64265e-19	-0.0531783	0.685145
CDT1	1546	1801	1716	725	522	589.667	13.0912	13.2681	13.2091	4.86591	4.124	4.3713	7.56083e-24	-0.114572	0.105165
SCD5	2290	2823	2645.33	1056	871	932.667	20.0646	21.6357	21.112	7.35264	7.18016	7.23766	9.76291e-34	-0.614774	0.000652936
PRRT2	181	212	201.667	66	60	62	2.19084	2.1954	2.19388	0.631613	0.797315	0.742081	8.30612e-06	-0.19876	0.016459
PSRC1	1256	1468	1397.33	629	392	471	20.6696	21.4523	21.1914	8.39271	5.73566	6.62134	8.56307e-17	-0.0355308	0.890253
LIG1	1952	2463	2292.67	983	688	786.333	15.5738	17.4283	16.8101	6.22083	5.15892	5.51289	2.05837e-24	0.431275	0.000522622
TNFSF18	595	575	581.667	205	217	213	8.04184	6.79388	7.20987	2.19548	2.7493	2.56469	4.62278e-11	-0.211654	0.104769
SELENBP1	481	540	520.333	234	132	166	7.31858	7.42115	7.38696	2.87246	1.85477	2.194	4.83607e-09	-0.310509	0.272785
COL12A1	3653	3504	3553.67	1462	1280	1340.67	8.74405	7.45263	7.8831	2.74212	2.84527	2.81089	4.51909e-35	-0.0234489	0.796491
SMIM5	96	139	124.667	38	27	30.6667	1.2205	1.38942	1.33311	0.256136	0.322025	0.300062	0.000227458	-0.514027	6.82129e-05
NOSTRIN	631	630	630.333	266	198	220.667	7.98965	6.70155	7.13091	2.68128	2.21221	2.36857	4.71994e-12	-0.757726	0.00257394
ARHGEF39	631	775	727	294	224	247.333	4.47434	4.96005	4.79815	1.70485	1.53625	1.59245	2.65732e-13	1.16283	0.00655331
CACNG4	361	398	385.667	155	115	128.333	2.89882	2.79637	2.83052	0.983938	0.863251	0.90348	1.22811e-08	-0.151771	0.0938545
DCDC2	49	78	68.3333	3	15	11	0.277671	0.409831	0.365778	0.010579	0.076051	0.054227	0.00150812	0.389062	0.202898
ZNF618	901	1184	1089.67	457	323	367.667	2.72274	3.38809	3.16631	1.09525	0.89204	0.959777	1.35002e-15	-0.0414438	0.744014
KIF14	2073	2260	2197.67	861	796	817.667	7.74623	7.45935	7.55498	2.55887	2.92154	2.80065	9.42964e-31	-0.573424	0.00407515
FBXO43	157	159	158.333	62	36	44.6667	1.39874	1.2623	1.30778	0.428937	0.313713	0.352121	7.34138e-05	-0.344899	3.09147e-06
DMBX1	45	81	69	14	10	11.3333	0.423945	0.658591	0.580376	0.098922	0.082826	0.0881913	0.00138869	-0.0878978	0.727991
CCDC114	49	50	49.6667	9	7	7.66667	0.413369	0.368721	0.383604	0.057045	0.054449	0.0553143	0.00169634	-2.23338	3.57966e-12
ERVFRD-1	65	71	69	9	18	15	0.542983	0.524024	0.530344	0.055324	0.139516	0.111452	0.00138869	-0.204956	0.00342177
CRIP2	598	871	780	314	231	258.667	8.84214	11.5546	10.6505	3.64853	3.1626	3.32458	1.48116e-11	1.58983	0.00039864
TNS2	2724	3123	2990	1336	944	1074.67	14.9912	14.9593	14.9699	5.86399	4.83436	5.17757	4.70759e-29	-0.424509	0.0172023
ACVRL1	62	77	72	8	19	15.3333	0.404492	0.577457	0.519802	0.038729	0.115628	0.089995	0.00149692	0.60411	7.1863e-07
NDRG4	2434	3116	2888.67	1343	800	981	21.3551	24.5224	23.4666	9.61316	6.24465	7.36749	7.48948e-19	-0.384245	0.0484411
SGK2	1260	1452	1388	546	497	513.333	22.8013	21.3909	21.861	6.55185	8.31717	7.72873	6.69672e-22	-0.0232	0.961101
ZSCAN31	452	449	450	165	164	164.333	6.11628	4.88023	5.29225	1.34789	1.76402	1.62531	2.63416e-09	-1.89848	2.72711e-08
ESPN	50	70	63.3333	8	14	12	0.462448	0.371639	0.401909	0.033188	0.071607	0.0588007	0.00173947	-1.02651	0.00012491
ID2	5327	6489	6101.67	2743	1913	2189.67	114.483	112.785	113.351	34.8851	39.4192	37.9079	2.124e-34	-0.0972863	0.136033
SCARA3	462	525	504	199	168	178.333	3.62001	3.6371	3.6314	1.2287	1.23926	1.23574	2.90044e-10	-0.595477	0.054317
RASSF9	65	85	78.3333	14	20	18	0.309729	0.353154	0.338679	0.053088	0.087041	0.0757233	0.00125298	-2.03928	5.05856e-12
SPTB	84	84	84	19	23	21.6667	0.33357	0.290259	0.304696	0.059552	0.056775	0.0577007	0.000915617	-0.0222614	0.846862
C21orf58	401	549	499.667	212	136	161.333	4.24904	4.95436	4.71925	2.01381	1.53093	1.69189	1.40333e-08	0.607765	7.78958e-05
FAM161B	804	958	906.667	386	290	322	5.36177	5.57497	5.5039	2.04297	1.80926	1.88716	6.36211e-15	0.0461135	0.699788
RALGPS1	448	419	428.667	183	139	153.667	2.88908	2.49616	2.62713	1.06324	0.973217	1.00322	1.08075e-08	-2.38177	6.1197e-13
MAP2K6	199	202	201	77	59	65	0.401683	0.510444	0.47419	0.308283	0.339636	0.329185	1.64836e-05	-2.19686	9.28102e-13
NPY4R2	89	66	73.6667	20	18	18.6667	1.22618	0.800817	0.942604	0.214102	0.229681	0.224488	0.00133308	-0.0448224	0.684313
PIMREG	1995	2634	2421	1103	718	846.333	31.6405	36.3446	34.7766	13.3639	10.0207	11.1351	1.97684e-19	0.0209098	0.856614
HRCT1	44	54	50.6667	11	5	7	1.23119	1.34775	1.3089	0.228899	0.133949	0.165599	0.00233729	-0.0316293	0.711536
CLSPN	699	822	781	310	276	287.333	4.42867	4.58648	4.53388	1.43071	1.59217	1.53835	9.02791e-14	0.329943	0.0163007
SLC23A1	135	128	130.333	58	16	30	1.58575	1.31972	1.4084	0.541537	0.175244	0.297342	0.000825133	-0.273566	0.410331
LRRC45	859	1111	1027	493	263	339.667	8.86211	10.1154	9.69763	4.00318	2.66099	3.10839	1.59091e-10	-0.0779893	0.33368
GPR153	542	675	630.667	278	186	216.667	3.60431	3.92467	3.81788	1.46682	1.15946	1.26191	2.38222e-10	0.0114039	0.958285
ESPL1	1924	2254	2144	870	791	817.333	7.97565	8.22903	8.14457	2.84338	3.07324	2.99662	4.27348e-28	-0.192483	0.0573128
AC009779.3	179	219	205.667	47	80	69	1.44907	1.64028	1.57655	0.303575	0.720006	0.581196	0.000101039	1.58396	1.5902e-08
UGT1A1	2652	3276	3068	1432	937	1102	27.997	29.8403	29.2259	11.269	9.18213	9.87776	1.5778e-22	-0.0436968	0.836552
TESK2	313	281	291.667	100	113	108.667	2.76083	2.16802	2.36562	0.697025	0.932465	0.853985	2.28254e-06	-0.151332	0.121161
PLCB3	3952	4425	4267.33	1924	1462	1616	25.2986	25.0261	25.1169	9.88734	8.87105	9.20981	1.32179e-37	-1.39296	3.96147e-08
NPY4R	111	91	97.6667	31	27	28.3333	1.532	1.09996	1.24398	0.333619	0.345037	0.341231	0.00077365	-0.362381	3.47716e-05
ISYNA1	4566	5113	4930.67	2433	1482	1799	57.6348	59.3932	58.8071	24.8294	17.3619	19.8511	1.43636e-22	0.300584	0.00931462
CBLB	4234	4186	4202	1993	1432	1619	17.5658	15.278	16.0406	6.49075	5.78666	6.02136	3.73704e-29	-0.169455	0.291055
PRDM10	937	1171	1093	515	316	382.333	4.34897	4.56649	4.49398	1.81732	1.27617	1.45655	1.14381e-12	0.394823	0.00237948
CENPU	664	782	742.667	279	283	281.667	9.66723	10.1753	10.0059	3.32731	3.70163	3.57685	2.87391e-12	0.31421	0.000145143
PTGER4	6553	7663	7293	3406	2423	2750.67	46.278	47.3043	46.9622	19.1074	16.0462	17.0666	1.23212e-36	-1.35181	0.0656903
AC007240.1	105	87	93	14	34	27.3333	1.42864	1.0259	1.16014	0.149059	0.455959	0.353659	0.00177497	0.9977	0.430158
DBF4B	1165	1085	1111.67	482	425	444	11.0365	8.85411	9.58157	3.56525	3.82277	3.73693	1.76389e-15	0.232134	0.209712
PDE3B	753	826	801.667	398	228	284.667	3.3667	3.22718	3.27369	1.41119	0.953394	1.10599	4.31202e-10	-0.136036	0.251072
SPDEF	136	118	124	38	42	40.6667	1.94145	1.45679	1.61834	0.428442	0.560342	0.516375	0.000462146	-0.262402	0.141615
PIK3R3	535	598	577	249	197	214.333	2.74788	2.64758	2.68101	0.992777	0.893884	0.926848	2.01931e-10	0.394915	4.53028e-05
CDCA3	1782	2092	1988.67	952	630	737.333	25.5781	26.4223	26.1409	11.763	8.47809	9.57305	6.22621e-19	-0.141039	0.306128
DYRK1B	1196	1293	1260.67	521	489	499.667	14.5555	13.5608	13.8924	5.11334	5.95763	5.6762	2.79579e-18	-0.132124	0.167276
JAKMIP3	192	138	156	70	41	50.6667	0.785146	0.493278	0.590567	0.226079	0.155204	0.178829	0.000296102	-0.715832	0.00274169
SLC5A3	10184	9070	9441.33	4496	2878	3417.33	23.907	18.61	20.3757	8.38245	6.33532	7.0177	1.5624e-06	0.108293	0.479759
SSPO	179	165	169.667	56	62	60	0.310175	0.25036	0.270298	0.076648	0.100145	0.0923127	0.000129433	0.281243	0.144817
EDNRB	178	156	163.333	80	30	46.6667	1.12829	0.856949	0.947396	0.387719	0.170504	0.242909	0.000517804	-0.0535177	0.601176
DDC	61	69	66.3333	22	7	12	0.803726	0.817803	0.813111	0.224932	0.083574	0.130693	0.00327513	0.130023	0.257263
CDC42BPG	611	719	683	330	200	243.333	2.89013	2.97244	2.945	1.2383	0.887198	1.00423	1.53351e-09	-0.0851344	0.710614
CASTOR3	491	509	503	250	143	178.667	4.87359	4.41868	4.57032	1.97351	1.33071	1.54497	9.59987e-08	-0.206056	0.0511734
TJP3	437	447	443.667	214	132	159.333	3.5661	3.21862	3.33445	1.3746	1.00205	1.12623	1.37203e-07	-0.156362	0.557623
PRICKLE4	143	115	124.333	48	36	40	2.15472	1.69368	1.84736	0.643821	0.524877	0.564525	0.000544241	0.0629284	0.601551
CCDC69	263	217	232.333	115	60	78.3333	2.06702	1.49176	1.68351	0.71932	0.44101	0.53378	6.95953e-05	0.139257	0.391306
TROAP	1745	2029	1934.33	751	796	781	23.1198	23.7345	23.5296	8.63568	11.8616	10.7863	2.42793e-20	-0.183104	0.279383
TMEM97	887	1030	982.333	457	328	371	9.51429	9.58325	9.56027	3.84866	3.24918	3.44901	8.95875e-14	0.499742	0.0141941
LSS	5403	6359	6040.33	2622	2310	2414	32.3348	32.3802	32.365	12.4724	12.4448	12.454	8.37022e-47	-0.412144	0.000706532
F2	63	145	117.667	33	25	27.6667	0.844682	1.69996	1.41487	0.345806	0.313379	0.324188	0.0018685	-2.28019	1.38752e-13
CCDC88B	1240	1610	1486.67	625	547	573	8.55857	10.338	9.74488	3.61752	3.59071	3.59965	2.52176e-18	-0.0202423	0.818788
BFSP1	441	494	476.333	237	132	167	5.79528	5.64761	5.69684	2.46874	1.62879	1.90878	3.02574e-07	-0.247208	0.0181645
RECQL4	3351	3745	3613.67	1843	1136	1371.67	24.1931	23.7721	23.9125	10.976	8.04088	9.01927	9.68837e-20	-0.0369932	0.669524
ACAT2	2257	2616	2496.33	1140	903	982	19.2858	19.5344	19.4515	7.73557	7.23587	7.40244	1.60844e-27	-0.106921	0.19137
TICAM2	81	206	164.333	20	55	43.3333	0.714598	1.6041	1.3076	0.139028	0.457431	0.351297	0.00243332	-0.34878	0.00681157
TET1	111	171	151	50	44	46	0.32284	0.436931	0.398901	0.115357	0.120087	0.11851	0.000488592	-0.197509	0.00729756
GLP1R	148	151	150	70	31	44	1.2891	1.15228	1.19789	0.48407	0.248852	0.327258	0.000638923	-0.0404725	0.592404
HMGCS1	4117	4539	4398.33	1994	1682	1786	32.2216	30.8656	31.3176	12.4577	12.3181	12.3646	5.78011e-40	-0.570397	1.38599e-05
SLC46A3	700	665	676.667	350	207	254.667	6.3453	5.25582	5.61898	2.47978	1.66956	1.93963	9.07861e-09	-2.17803	6.06035e-09
CDC25C	787	999	928.333	424	312	349.333	11.7274	14.1628	13.351	4.63866	3.7284	4.03183	1.32938e-12	-2.62545	0.00253974
DAPK1	6806	6673	6717.33	3165	2589	2781	31.5073	26.9848	28.4923	11.6595	11.3099	11.4264	1.15903e-37	-0.918449	1.05371e-06
GBP4	837	884	868.333	412	302	338.667	3.7121	3.42645	3.52167	1.45023	1.25543	1.32036	1.31545e-12	1.71408	4.11659e-07
BIRC5	2167	2415	2332.33	1082	860	934	23.739	23.571	23.627	9.64122	9.20083	9.34763	3.48424e-26	0.101639	0.161913
AXIN2	86	92	90	32	21	24.6667	0.698476	0.50874	0.571985	0.158309	0.119833	0.132658	0.00202912	-0.898592	0.000245059
MMP15	2613	3359	3110.33	1471	1054	1193	16.8548	18.8498	18.1848	7.54028	6.39398	6.77608	5.33268e-23	-0.440173	0.000319666
MDGA1	419	476	457	165	189	181	1.2068	1.22476	1.21878	0.329796	0.446718	0.407744	1.17349e-07	-0.0719058	0.322907
ID1	3770	5192	4718	2143	1263	1556.33	98.5875	120.411	113.137	44.7544	31.2571	35.7562	2.39632e-05	-1.30163	6.08662e-05
UPK3B	420	451	440.667	187	164	171.667	5.09281	4.78838	4.88986	1.94145	2.03465	2.00358	3.91909e-08	-0.201558	0.00355169
HPSE	123	108	113	46	30	35.3333	0.715293	0.552332	0.606652	0.211169	0.161313	0.177932	0.00114666	-0.103163	0.1707
SLC44A3	143	195	177.667	67	54	58.3333	1.67567	2.02761	1.91029	0.660194	0.642613	0.648473	0.000219815	0.848956	3.14127e-08
OGDHL	414	551	505.333	227	163	184.333	3.0368	3.54333	3.37449	1.31834	1.12016	1.18622	5.60204e-08	0.123535	0.141905
KIF15	753	839	810.333	401	264	309.667	4.34154	4.23466	4.27029	1.78396	1.42289	1.54325	8.80607e-11	0.199668	0.0127366
GLUL	5535	6119	5924.33	2675	2346	2455.67	35.403	33.4583	34.1066	13.2917	13.7986	13.6296	2.91445e-45	-0.0173588	0.902215
BCL2L11	1086	1300	1228.67	526	479	494.667	6.46537	6.68213	6.60987	2.55155	3.20603	2.98787	1.56051e-16	0.186643	0.00126375
SLC4A4	1594	1738	1690	709	702	704.333	6.63991	6.46463	6.52306	2.29908	2.86428	2.67588	1.03549e-19	0.0831133	0.382531
PARD3B	140	193	175.333	73	46	55	0.637092	0.774658	0.728803	0.28932	0.183478	0.218759	0.000328756	-0.276983	0.000297035
LRRC37A3	354	378	370	168	127	140.667	2.16266	1.83817	1.94633	0.819138	0.673807	0.722251	5.87544e-07	0.204806	0.261915
MYBL2	4292	4758	4602.67	2279	1647	1857.67	44.1625	42.7548	43.224	18.6339	15.897	16.8093	1.10463e-29	-2.16597	2.84855e-07
UGDH	8983	9539	9353.67	4221	3852	3975	80.2321	72.9446	75.3737	31.4186	31.7974	31.6711	2.56524e-48	-0.166911	0.246243
WDR62	2151	2430	2337	1087	896	959.667	12.1484	11.9131	11.9916	4.73127	4.75677	4.74827	7.58633e-26	-0.454857	0.000957109
SLC6A16	85	73	77	23	23	23	0.772399	0.585977	0.648118	0.166419	0.341827	0.283358	0.00348441	-1.1608	0.000138492
PCDHGB3	87	93	91	33	23	26.3333	0.960829	0.545403	0.683878	0.172116	0.23745	0.215672	0.00258354	-0.278216	0.00875385
NDRG2	349	524	465.667	211	144	166.333	5.15305	8.04223	7.07917	2.97635	1.86771	2.23726	1.26499e-06	-0.311645	0.00249616
CENPI	547	651	616.333	265	239	247.667	7.09526	6.37814	6.61718	2.34083	2.57065	2.49404	1.11713e-09	-0.673054	2.97588e-05
TNFRSF13C	158	94	115.333	45	40	41.6667	1.08343	0.564751	0.737646	0.244848	0.255908	0.252221	0.0018291	-0.144999	0.198166
CTDSPL	2211	2265	2247	1010	944	966	13.5851	12.2999	12.7283	4.94032	5.52829	5.3323	8.54753e-23	-2.23139	3.17155e-10
THSD7B	90	58	68.6667	30	6	14	0.396373	0.223227	0.280942	0.105221	0.022241	0.049901	0.00649238	-0.669838	7.50493e-07
AL031315.1	81	91	87.6667	26	27	26.6667	0.971899	0.974756	0.973804	0.252228	0.290249	0.277575	0.00326754	0.785031	0.0125836
IL17RD	187	187	187	50	84	72.6667	0.580304	0.509305	0.532971	0.12198	0.242589	0.202386	0.00057604	-0.0440268	0.546754
MCM5	2139	2730	2533	1196	936	1022.67	16.5051	18.3953	17.7652	7.32345	6.74422	6.9373	3.30635e-22	-0.219078	0.240129
POSTN	84	52	62.6667	12	22	18.6667	0.670591	0.358718	0.462676	0.074325	0.16365	0.133875	0.00632324	-1.21544	1.07762e-07
PMFBP1	120	96	104	35	37	36.3333	1.08771	0.886646	0.953668	0.327757	0.50521	0.446059	0.00217602	-0.551514	0.0170549
BRIP1	783	773	776.333	390	282	318	3.86392	3.18776	3.41314	1.51758	1.1871	1.29726	2.02257e-10	0.222225	0.0706844
PLCE1	2107	2225	2185.67	1127	791	903	5.06255	4.51195	4.69548	2.11994	1.7388	1.86584	8.94911e-19	-0.197585	0.00832321
SAPCD2	1558	1905	1789.33	869	659	729	10.9986	11.7557	11.5034	4.87329	4.36228	4.53261	2.99675e-18	-0.318835	0.00672902
GLDN	97	115	109	47	24	31.6667	0.60485	0.682888	0.656875	0.212789	0.13799	0.162923	0.00276337	-0.315968	0.00537076
FSBP	183	150	161	71	55	60.3333	2.46171	1.98476	2.14374	0.949138	0.801055	0.850416	0.00053224	0.0195485	0.94394
H2AFX	3762	5366	4831.33	2248	1240	1576	64.7953	81.2189	75.7443	30.881	20.1238	23.7095	0.00039837	-0.19106	0.00410742
NRGN	247	376	333	153	98	116.333	5.51152	7.06249	6.5455	2.70044	2.13589	2.32407	3.14117e-05	0.185451	0.0630326
ATP8B3	647	648	647.667	310	250	270	3.4793	3.16601	3.27044	1.32004	1.40001	1.37335	1.24396e-09	-0.280839	0.00140054
MYO18A	5675	6214	6034.33	3128	2206	2513.33	15.9806	18.302	17.5282	8.59501	7.10868	7.60412	4.38119e-28	-0.201236	0.317898
ADORA2A	445	399	414.333	193	163	173	4.65973	3.86585	4.13048	1.65189	1.5669	1.59523	7.15908e-07	-0.00183186	0.992532
TBC1D12	3290	3675	3546.67	1702	1412	1508.67	16.9543	16.5583	16.6903	6.96774	6.82543	6.87287	1.68193e-31	0.71797	0.0036966
SHF	79	97	91	35	21	25.6667	1.1574	1.07041	1.09941	0.502747	0.25932	0.340462	0.00395537	-0.180649	0.148465
SPACA6	123	130	127.667	55	36	42.3333	3.12386	2.87031	2.95482	1.12106	0.812656	0.915457	0.00141437	-0.0190179	0.836295
AQP6	37	43	41	9	0	3	0.696471	0.581567	0.619868	0.083344	0	0.0277813	0.00713295	-0.0359714	0.715066
HID1	2641	2596	2611	1469	869	1069	23.1961	19.1322	20.4868	9.88941	6.88992	7.88975	1.06183e-13	-0.412011	2.90357e-05
CSPG5	45	47	46.3333	6	12	10	0.451005	0.52861	0.502742	0.054562	0.070923	0.0654693	0.00862669	-0.105115	0.311169
FGFR3	480	565	536.667	293	150	197.667	3.49597	3.8526	3.73372	1.46976	0.872843	1.07182	2.62789e-06	-0.259807	0.244485
EIF5	15228	15323	15291.3	6898	6822	6847.33	83.625	64.8114	71.0826	28.2377	32.6942	31.2087	5.98561e-37	0.0462224	0.600636
MXD4	2523	3362	3082.33	1483	1146	1258.33	20.6258	23.0325	22.2303	10.6022	8.2997	9.06718	2.95315e-21	-0.0232195	0.801688
PIF1	281	376	344.333	175	95	121.667	2.83645	3.36382	3.18803	1.55254	0.896237	1.11501	3.82885e-05	-0.0722357	0.361732
AKR1B10	10202	10721	10548	5360	4154	4556	174.36	160.163	164.895	72.7704	66.5782	68.6422	1.03298e-39	-0.390975	7.87586e-09
IL17RE	44	42	42.6667	12	5	7.33333	0.550172	0.477585	0.501781	0.085679	0.04078	0.0557463	0.00950767	-0.327123	0.000191927
KLB	171	108	129	69	30	43	0.761079	0.421008	0.534365	0.241616	0.123804	0.163075	0.00297603	0.104884	0.085631
SEMA6C	116	149	138	65	30	41.6667	0.749991	0.708595	0.722394	0.35263	0.143775	0.213393	0.00219896	-1.44746	4.19105e-10
MAN1A1	790	933	885.333	456	305	355.333	4.28056	4.41683	4.37141	1.96084	1.5477	1.68541	2.86767e-10	-2.17342	3.93812e-13
MCF2L	72	84	80	34	12	19.3333	0.520526	0.575697	0.557307	0.296262	0.043274	0.127603	0.00689289	-0.0602539	0.422035
TBC1D3C	196	204	201.333	103	55	71	2.58128	2.33853	2.41944	1.06863	0.678488	0.808534	0.000420734	0.1741	0.0902372
RNASE4	142	129	133.333	59	42	47.6667	1.52553	1.20697	1.31315	0.499489	0.513904	0.509099	0.00137022	0.490253	0.025901
MEIS2	4028	4563	4384.67	2188	1720	1876	36.5592	38.0057	37.5236	16.2559	14.256	14.9226	1.3324e-31	-0.488419	0.0531625
HIST1H2BJ	105	157	139.667	54	41	45.3333	3.09589	4.54481	4.06184	1.29337	1.25833	1.27001	0.00167685	0.0254485	0.674929
PPM1L	806	886	859.333	431	321	357.667	2.60456	2.84793	2.7668	1.33695	0.964568	1.0887	3.89101e-11	-0.081685	0.267354
TNFRSF6B	84	137	119.333	42	34	36.6667	1.99051	2.85078	2.56402	0.779635	0.738208	0.752017	0.00302473	-0.129953	0.548098
KLLN	84	81	82	33	20	24.3333	0.532971	0.446648	0.475422	0.163911	0.117872	0.133218	0.00539498	-0.118512	0.37838
DHFR	3427	3895	3739	1803	1532	1622.33	23.7749	36.1071	31.9964	9.93562	9.96144	9.95283	1.72271e-31	-0.07898	0.321423
ZNF771	94	108	103.333	38	32	34	1.53749	1.39698	1.44382	0.471081	0.484003	0.479696	0.00321458	-0.207392	0.00643756
RTN4RL1	69	68	68.3333	29	9	15.6667	0.514622	0.440659	0.465313	0.168709	0.06061	0.096643	0.00885689	0.359381	9.9622e-05
ONECUT1	61	103	89	28	23	24.6667	0.797749	1.18419	1.05537	0.283013	0.273604	0.27674	0.006074	-0.504044	0.0120552
CLDN2	7417	10022	9153.67	4699	3272	3747.67	68.1145	75.5681	73.0836	32.1944	26.4664	28.3757	8.9503e-23	0.0288513	0.876606
CDCA7L	2005	2358	2240.33	1119	876	957	19.4455	23.0633	21.8574	9.53595	8.88597	9.10263	6.39489e-21	0.366028	0.0161067
ZNF608	1039	1312	1221	598	466	510	5.77226	6.54788	6.28934	3.07438	2.55773	2.72995	2.76492e-13	-3.57708	4.59775e-16
IMPA2	322	408	379.333	182	133	149.333	5.69007	6.29108	6.09074	2.53997	2.19342	2.30893	5.55338e-06	-0.0938544	0.458004
MTMR11	308	266	280	152	91	111.333	3.00277	2.27291	2.5162	1.23064	0.813688	0.952671	0.000107052	-0.142168	0.0984267
FXYD2	44	48	46.6667	15	5	8.33333	2.09119	2.06332	2.07261	0.514879	0.17574	0.288786	0.0118912	-1.45383	2.50697e-05
IQGAP2	132	130	130.667	50	49	49.3333	0.676843	0.525102	0.575682	0.18435	0.210654	0.201886	0.00182656	0.288552	0.186159
CYP4F11	40	77	64.6667	22	4	10	0.347705	0.572895	0.497832	0.143448	0.028592	0.0668773	0.0121028	-0.341948	0.000533119
VTN	232	261	251.333	125	82	96.3333	2.92594	2.88373	2.8978	1.24574	0.960793	1.05577	0.000121973	0.341322	0.00113127
DNA2	714	780	758	405	271	315.667	4.97633	4.86102	4.89946	2.29061	1.79136	1.95778	5.40757e-09	-0.12493	0.752361
POU5F1	242	278	266	50	56	54	3.74467	4.17183	4.02945	0.871741	0.814138	0.833339	6.3352e-05	-2.28493	0.00229493
CCDC80	4595	5156	4969	2511	2032	2191.67	11.9364	11.924	11.9281	5.56398	4.83866	5.08043	2.38087e-33	-0.584599	0.0989412
PLA2R1	324	350	341.333	181	111	134.333	0.881185	0.577638	0.67882	0.309659	0.196188	0.234012	2.45375e-05	-0.476594	2.40309e-05
CAPS	307	357	340.333	140	145	143.333	2.24541	2.55412	2.45122	0.814617	0.989331	0.931093	1.24248e-05	0.859477	7.64243e-06
TUBB3	2190	2883	2652	1259	1075	1136.33	34.6564	38.3808	37.1394	15.5783	15.6519	15.6273	3.50342e-20	-0.0393169	0.946656
RDM1	152	197	182	90	49	62.6667	3.16589	3.89376	3.65113	1.52938	0.935298	1.13332	0.00113736	-0.0458584	0.579573
POLE	3799	4092	3994.33	2112	1581	1758	13.1651	12.3977	12.6535	5.81775	5.15106	5.37329	2.37971e-25	-0.0770224	0.207357
CYP2B6	181	187	185	93	57	69	2.09025	2.37278	2.27861	0.819524	0.602751	0.675009	0.000701583	-0.105599	0.261876
HNF4A	52	54	53.3333	18	10	12.6667	0.779502	0.196056	0.390538	0.058191	0.036431	0.0436843	0.0120894	-0.418725	0.00133349
CES2	4312	4917	4715.33	2346	1968	2094	34.4624	34.5758	34.538	15.1748	14.5666	14.7694	2.13876e-33	0.0349635	0.749485
DBP	267	353	324.333	154	113	126.667	4.0168	4.13257	4.09398	1.60384	1.28972	1.39443	3.06109e-05	-0.102018	0.224684
AIF1L	438	512	487.333	246	178	200.667	3.74375	3.63026	3.66809	1.61772	1.42989	1.4925	5.29494e-07	-3.23827	1.50183e-13
DEPDC1B	751	836	807.667	371	350	357	8.27941	8.29649	8.29079	3.21318	3.56903	3.45042	2.05846e-10	-0.289756	0.190475
PIDD1	934	1000	978	519	373	421.667	7.36722	7.26177	7.29692	3.19146	2.5849	2.78709	5.5894e-11	0.0932931	0.400506
CNKSR3	2492	3096	2894.67	1508	1101	1236.67	3.25126	3.49112	3.41117	1.54526	1.33136	1.40266	1.86503e-19	0.574271	2.13843e-06
RIPOR3	192	202	198.667	94	70	78	1.18702	1.09092	1.12295	0.462041	0.403371	0.422928	0.000412171	-0.00292209	0.964782
TTLL7	46	52	50	10	14	12.6667	0.156161	0.196623	0.183136	0.024359	0.042985	0.0367763	0.0134164	-0.163373	0.102014
FBXO5	1376	1543	1487.33	738	620	659.333	17.5468	17.1813	17.3031	7.50819	7.35863	7.40849	2.93012e-16	-0.467292	1.62809e-05
LIFR	26118	28193	27501.3	13908	11790	12496	76.3861	72.7886	73.9877	32.9768	33.4873	33.3171	4.1801e-55	-0.00152317	0.988619
CENPE	2671	2987	2881.67	1389	1261	1303.67	8.77505	8.54787	8.62359	3.6453	3.94844	3.84739	8.76462e-25	-0.119261	0.192201
LDHD	60	100	86.6667	30	22	24.6667	0.785244	1.17866	1.04752	0.308889	0.258912	0.275571	0.00875887	-0.784493	8.34536e-09
CDC25B	4304	4993	4763.33	2502	1890	2094	34.5213	36.8729	36.089	17.2547	14.1227	15.1667	3.11395e-27	-0.0641811	0.342896
AC013394.1	172	161	164.667	77	59	65	5.77721	4.71111	5.06648	2.03417	1.85428	1.91424	0.00103665	0.173774	0.0824119
EZH2	1320	1466	1417.33	711	592	631.667	13.3397	13.2841	13.3026	5.81545	5.84872	5.83763	1.74706e-15	0.0937822	0.585462
CD24	1495	1968	1810.33	932	684	766.667	16.3922	18.6881	17.9228	8.33789	7.94433	8.07552	3.18864e-14	-0.0709137	0.530401
CELSR2	2433	2751	2645	1336	1109	1184.67	6.27516	6.20259	6.22678	2.73691	2.68253	2.70066	2.46154e-23	0.890742	0.00347839
ZSWIM5	90	82	84.6667	35	25	28.3333	0.419315	0.333681	0.362226	0.129417	0.105838	0.113698	0.00738753	-1.69043	5.88998e-13
ESCO2	270	274	272.667	142	97	112	1.90521	1.6641	1.74447	0.777216	0.67535	0.709305	0.000114329	-0.748613	0.000616005
MPP2	203	229	220.333	94	90	91.3333	1.31156	1.4903	1.43072	0.4792	0.541083	0.520455	0.000310715	0.211173	0.24088
ISPD	311	299	303	156	115	128.667	1.72856	1.54121	1.60366	0.639572	0.528879	0.565777	5.08391e-05	-0.114778	0.299863
AURKA	7280	7517	7438	4010	3103	3405.33	97.5907	86.0668	89.9081	44.126	38.253	40.2107	1.92059e-30	-0.0463609	0.62991
CDKL1	110	237	194.667	82	53	62.6667	1.4153	2.8798	2.39163	0.842727	0.639783	0.707431	0.00312443	0.126328	0.217856
CHST9	625	785	731.667	405	247	299.667	2.13829	1.99496	2.04274	1.92083	1.14463	1.40336	2.49449e-07	0.300104	0.00694642
ZNF713	113	104	107	24	51	42	0.714723	0.605333	0.641796	0.115678	0.376415	0.289503	0.00859094	-0.139298	0.548078
HHAT	361	522	468.333	181	210	200.333	2.74442	3.46904	3.2275	1.0852	1.51631	1.37261	1.42319e-05	-0.0159313	0.803575
ZNF367	425	418	420.333	228	158	181.333	3.16719	2.71719	2.86719	1.34449	1.10379	1.18402	6.54994e-06	-0.0341493	0.651078
CARNS1	165	192	183	80	70	73.3333	1.2585	1.14766	1.1846	0.431036	0.526868	0.494924	0.000884527	1.75496	1.49792e-23
TLE4	2120	2136	2130.67	1105	936	992.333	16.4833	14.3172	15.0392	7.18767	6.05187	6.43047	2.95198e-18	0.198733	0.00516938
RGS11	81	74	76.3333	26	27	26.6667	0.916001	0.731478	0.792986	0.226108	0.284548	0.265068	0.0105276	0.356111	0.0299893
GSTA4	68	93	84.6667	39	14	22.3333	1.41048	1.65437	1.57308	0.617946	0.258282	0.37817	0.0127786	-0.157809	0.0347105
ARHGAP20	216	383	327.333	122	133	129.333	0.944327	1.47019	1.2949	0.425278	0.546801	0.506293	0.0003129	-0.10962	0.230544
PLK1	4540	5102	4914.67	2543	2111	2255	55.8588	54.7461	55.117	24.9177	24.4698	24.6191	2.05343e-31	-0.499192	0.0163256
RPS6KA5	4805	4775	4785	2554	2084	2240.67	16.8495	12.6658	14.0604	6.097	7.32644	6.91663	1.09689e-25	0.400525	0.0865674
GAS2L1	1104	1536	1392	746	501	582.667	10.7079	12.2294	11.7222	5.56057	3.95264	4.48862	4.52744e-10	0.0946761	0.417086
ZNF573	139	160	153	63	60	61	1.61405	1.67165	1.65245	0.536061	0.617582	0.590408	0.00206717	0.0363618	0.809262
KLK10	76	124	108	30	41	37.3333	1.31022	1.28281	1.29195	0.286046	0.32841	0.314289	0.00885689	1.16176	1.9669e-05
NAPEPLD	986	973	977.333	469	460	463	6.41732	5.14527	5.56928	2.19214	2.63855	2.48975	2.64435e-10	-0.102218	0.205956
HPGD	1613	1717	1682.33	891	715	773.667	16.9307	16.9788	16.9628	7.26038	6.56552	6.79714	7.09641e-16	-0.519843	0.198288
HIST1H1C	1408	1554	1505.33	851	576	667.667	59.5915	57.4723	58.1787	28.5837	22.8565	24.7656	4.09586e-12	-1.84264	8.72849e-07
POLD1	2428	2747	2640.67	1573	931	1145	19.2432	19.4215	19.3621	10.0249	7.0365	8.03261	7.10173e-12	0.000989526	0.988867
CDH15	63	60	61	23	16	18.3333	0.594312	0.495281	0.528291	0.172576	0.13964	0.150619	0.0156671	-1.9935	5.24048e-11
SERTAD4	705	634	657.667	342	291	308	3.67053	2.88364	3.14594	1.41332	1.4164	1.41537	1.04974e-07	0.211768	0.250701
TPX2	12205	12648	12500.3	6531	5630	5930.33	94.8393	85.709	88.7524	40.3079	41.02	40.7826	2.9445e-39	-0.18057	0.324605
PPFIBP2	5565	6214	5997.67	3365	2406	2725.67	58.1339	53.7001	55.178	28.8625	24.9714	26.2684	1.34098e-23	2.11856	0.00188308
PIK3AP1	131	99	109.667	35	52	46.3333	0.739804	0.48491	0.569875	0.154761	0.274458	0.234559	0.0080014	-0.790849	0.0335854
EMP2	832	1031	964.667	425	456	445.667	5.84858	8.85149	7.85052	3.5509	4.07749	3.90196	2.62134e-09	-0.232278	0.000655666
PRSS16	74	93	86.6667	42	16	24.6667	0.735351	0.811874	0.786366	0.326403	0.143248	0.2043	0.0139414	0.0688951	0.413117
AKR1B1	198270	182091	187484	107043	60484	76003.7	3806.13	3058.91	3307.99	1612.21	1090.32	1264.28	0.00112866	-1.6325	8.01025e-06
C5	172	205	194	101	62	75	0.850702	0.886776	0.874751	0.398403	0.288652	0.325236	0.00134336	0.347668	0.276666
FNDC11	57	55	55.6667	10	21	17.3333	0.547017	0.540579	0.542725	0.090554	0.177027	0.148203	0.0195386	0.0530389	0.5778
KAZALD1	350	398	382	203	144	163.667	4.96322	4.93757	4.94612	2.2904	1.9145	2.0398	1.96415e-05	-0.581434	9.40229e-06
SLC2A12	306	345	332	155	143	147	1.85512	1.83341	1.84064	0.748705	0.810362	0.78981	3.80855e-05	-0.883057	0.00093655
TEDC1	840	931	900.667	497	356	403	15.4252	15.1418	15.2362	6.95536	6.21026	6.45863	1.93257e-09	0.535803	0.0155232
CDCA5	2307	2546	2466.33	1207	1156	1173	24.3841	23.4999	23.7946	10.1586	11.4242	11.0023	2.93445e-19	-0.160896	0.244378
ZBED6CL	2452	2063	2192.67	1330	881	1030.67	22.7113	16.7025	18.7054	9.78875	7.65214	8.36435	1.37208e-10	0.262562	0.00407663
SYNE2	7066	7320	7235.33	3495	3537	3523	8.96926	8.1475	8.42142	4.01706	4.20809	4.14441	2.40432e-25	-0.15255	0.0115852
STAG3	481	663	602.333	251	279	269.667	3.97368	4.83559	4.54829	1.69134	2.2344	2.05338	2.18868e-06	-0.556598	0.0683656
GPR146	59	67	64.3333	25	16	19	1.02117	0.803398	0.875989	0.375949	0.206832	0.263204	0.0169248	-0.0890622	0.275497
KIF4A	3972	4354	4226.67	2349	1759	1955.67	24.8235	23.7856	24.1316	11.6587	10.3064	10.7571	5.48493e-23	-0.810698	1.95513e-06
ARSE	783	997	925.667	472	383	412.667	10.7299	13.0124	12.2515	5.40971	4.94045	5.09687	1.03779e-09	2.2227	5.08891e-16
POMZP3	136	219	191.333	97	52	67	2.49013	3.42039	3.1103	1.3455	0.830466	1.00214	0.00320662	-0.083869	0.5137
ASPM	4673	4974	4873.67	2429	2316	2353.67	12.6956	10.8523	11.4667	5.33143	5.42004	5.3905	3.44333e-26	-3.8298	3.5236e-19
STOX1	359	348	351.667	176	153	160.667	2.68585	2.35581	2.46583	1.08019	1.15307	1.12878	3.00193e-05	-0.311463	0.000914045
ZNF491	45	54	51	14	14	14	0.626554	0.516939	0.553477	0.11392	0.136274	0.128823	0.020955	0.497382	0.0224212
HEXIM1	3634	4396	4142	2189	1767	1907.67	27.4275	29.0043	28.4787	13.124	12.5028	12.7099	8.65325e-25	-0.824643	0.000496659
OLR1	248	260	256	110	118	115.333	2.87254	2.5652	2.66765	1.00238	1.23597	1.1581	0.000300045	-0.0897699	0.604676
ERCC6L	552	693	646	270	313	298.667	3.5325	3.83558	3.73456	1.35407	1.85514	1.68812	9.82956e-07	-0.208355	0.365806
SEMA4G	838	947	910.667	480	386	417.333	5.90357	5.56077	5.67504	2.62522	2.34722	2.43989	4.48863e-10	-0.270945	0.0041747
ZFP14	374	404	394	225	140	168.333	1.48221	1.32061	1.37448	0.729626	0.48477	0.566389	3.95701e-05	-0.410345	1.29397e-07
CHAF1A	1446	1835	1705.33	916	689	764.667	12.1888	13.3624	12.9712	5.93157	5.31124	5.51802	2.41048e-13	-0.261953	0.0937583
HCAR1	5783	6428	6213	3690	2376	2814	32.9577	32.0227	32.3343	16.7038	12.6989	14.0339	4.15892e-17	0.0933977	0.155409
LPAR6	127	163	151	73	49	57	1.14347	1.28546	1.23813	0.519125	0.413598	0.448774	0.00361393	-0.0726978	0.421974
ING1	1567	1849	1755	936	743	807.333	10.3918	11.1548	10.9005	5.0593	4.92899	4.97243	2.60118e-15	-0.324671	0.0255587
PROC	83	89	87	46	15	25.3333	1.49039	1.39745	1.42843	0.689483	0.201901	0.364428	0.0164597	-0.563785	0.0118196
RIMS3	102	88	92.6667	37	36	36.3333	0.380469	0.287264	0.318332	0.110347	0.124316	0.11966	0.0102336	-0.125133	0.0677
PIAS3	2316	2800	2638.67	1455	1075	1201.67	24.0784	26.0972	25.4242	12.5443	11.38	11.7681	4.19298e-17	-0.216219	0.305519
CACNB3	979	1072	1041	622	380	460.667	11.0487	10.5259	10.7002	6.03996	4.05033	4.71354	2.73775e-08	0.753674	1.02991e-06
KCNIP2	94	124	114	56	30	38.6667	1.98178	1.60816	1.7327	0.723327	0.328787	0.4603	0.00912264	0.000374793	0.999164
VEPH1	416	528	490.667	247	201	216.333	4.90369	5.2366	5.12563	2.05785	1.91872	1.9651	3.16005e-06	0.293585	0.266951
RCAN3	1053	1106	1088.33	575	484	514.333	4.20158	3.90934	4.00675	2.28877	2.40724	2.36775	2.55109e-11	-0.105978	0.161079
CENPL	585	691	655.667	331	284	299.667	7.48501	7.42077	7.44218	3.26324	3.15903	3.19377	7.10555e-08	-0.996024	4.6976e-05
CCDC146	87	80	82.3333	31	31	31	0.744155	0.576998	0.632717	0.199083	0.268089	0.245087	0.013043	0.110997	0.421726
PRICKLE1	1306	1405	1372	711	624	653	7.45932	6.8473	7.05131	2.82101	3.38705	3.19837	2.03073e-13	0.127791	0.0962695
AGR2	2981	3777	3511.67	1931	1425	1593.67	49.8095	55.1449	53.3664	25.8918	21.9939	23.2932	4.94622e-18	0.371416	0.164713
AK7	166	194	184.667	110	44	66	2.1408	1.95796	2.01891	1.19018	0.454774	0.699908	0.0047046	-1.30934	0.000813751
ATL1	45	47	46.3333	11	14	13	0.427631	0.44019	0.436004	0.077229	0.123538	0.108102	0.0241472	-0.704984	0.000432409
LRRC37B	317	366	349.667	178	143	154.667	3.18916	3.46654	3.37408	1.85513	1.31899	1.49771	4.21254e-05	-0.0968499	0.120298
TBC1D3K	650	708	688.667	380	282	314.667	8.33872	7.94728	8.07776	3.87142	3.39044	3.55076	8.43064e-08	-1.88479	0.000220584
APOBEC3B	1120	1351	1274	736	482	566.667	20.9082	20.3692	20.5489	10.032	7.83504	8.56734	1.05199e-09	0.28739	0.487562
TGFBR3	2506	2899	2768	1597	1102	1267	11.3382	11.3038	11.3153	5.62201	5.36479	5.45053	2.11918e-15	0.736457	6.24243e-07
BRCA2	370	419	402.667	202	173	182.667	0.837309	0.829557	0.832141	0.362162	0.366922	0.365335	1.31078e-05	0.00592533	0.924744
ZNF488	307	283	291	166	110	128.667	2.38103	1.92217	2.07513	1.02087	0.800753	0.874125	0.000268609	-0.241027	0.0270218
RMI1	721	711	714.333	373	327	342.333	6.87835	5.58101	6.01346	2.78359	2.96932	2.90741	4.27558e-08	0.246134	0.00025845
CCNA2	2347	2698	2581	1357	1163	1227.67	22.7979	22.9021	22.8674	10.4678	10.5838	10.5451	4.30845e-20	0.211735	0.320998
JPH2	851	1099	1016.33	501	453	469	5.20466	6.03759	5.75995	2.48195	2.58776	2.55249	8.42616e-10	0.138701	0.112014
ACHE	145	159	154.333	80	52	61.3333	1.41597	1.64349	1.56765	0.714005	0.445315	0.534878	0.0036675	0.110385	0.157009
ANKRD23	38	83	68	27	4	11.6667	0.393159	0.75319	0.63318	0.217806	0.035433	0.096224	0.0262692	-0.326377	0.000380023
FASN	19334	22523	21460	11924	9206	10112	61.3936	62.8358	62.3551	30.2789	27.4321	28.381	7.49362e-36	-0.0708266	0.345225
KIAA1841	374	489	450.667	244	168	193.333	2.24987	2.57251	2.46496	1.16061	0.944077	1.01626	2.15273e-05	0.458892	1.68542e-06
RAB26	581	701	661	419	198	271.667	9.59485	10.4112	10.1391	5.55739	3.04648	3.88345	5.00236e-05	0.0765466	0.748802
CCNB2	2679	2980	2879.67	1582	1265	1370.67	44.883	42.449	43.2603	21.4057	20.1947	20.5984	2.42793e-20	-0.147126	0.207757
GMNN	1205	1279	1254.33	633	599	610.333	27.8677	25.7986	26.4883	11.2245	12.7531	12.2436	7.48046e-12	0.306117	0.0100316
ITGA10	730	651	677.333	461	208	292.333	3.85709	2.93082	3.23958	1.88651	1.00185	1.29673	9.12119e-05	-0.191291	0.0386666
HSD3B1	37	46	43	7	13	11	0.597882	0.693059	0.661333	0.090197	0.222308	0.178271	0.0269597	-0.135885	0.134113
SKA1	426	355	378.667	210	164	179.333	4.87606	4.10652	4.36303	1.62605	1.44852	1.5077	6.50337e-05	-0.484425	7.67261e-09
PBX3	880	1162	1068	551	456	487.667	8.63513	10.6016	9.94612	4.41556	4.18875	4.26436	9.42297e-10	-0.482006	0.018569
GRAMD1C	403	461	441.667	249	168	195	2.65985	2.69782	2.68517	1.28413	1.04054	1.12174	1.89511e-05	0.166902	0.303962
ATF5	1092	1358	1269.33	734	486	568.667	16.1895	17.0083	16.7353	8.30955	6.4345	7.05951	2.1038e-09	-0.258486	0.108815
MTERF2	474	545	521.333	257	238	244.333	4.85645	4.76544	4.79578	1.94314	2.34846	2.21336	1.86365e-06	-0.579587	9.22601e-07
FOLR1	493	569	543.667	269	248	255	12.6083	12.4965	12.5337	5.51773	6.11548	5.91623	1.222e-06	0.010796	0.888885
PROM1	2719	2953	2875	1469	1388	1415	17.3056	16.8288	16.9878	7.37706	8.32969	8.01215	1.29214e-19	0.165243	0.225867
RETREG1	65	74	71	29	21	23.6667	0.555318	0.535178	0.541891	0.186983	0.160642	0.169422	0.0200059	-0.395613	0.0914702
REXO5	286	287	286.667	145	126	132.333	3.25683	2.77236	2.93385	1.40886	1.52652	1.4873	0.00020987	-0.233892	0.00478594
PKN3	1403	1427	1419	840	587	671.333	11.2942	10.0431	10.4601	5.37056	4.42765	4.74195	9.52192e-11	-0.493763	0.00048719
DENND1C	80	93	88.6667	45	21	29	0.732166	0.748885	0.743312	0.321032	0.174901	0.223611	0.0173529	-0.506313	3.25501e-09
RAB40B	413	462	445.667	239	187	204.333	3.11781	2.9884	3.03154	1.66705	1.23565	1.37945	9.56862e-06	-0.294528	3.85159e-05
KLF9	171	106	127.667	48	66	60	0.89335	0.484821	0.620997	0.198615	0.324132	0.282293	0.00999479	0.152372	0.503766
KLHDC7A	269	304	292.333	145	126	132.333	1.4202	1.40043	1.40702	0.605138	0.622786	0.616903	0.000195601	0.603293	1.85756e-06
VAMP1	703	764	743.667	381	346	357.667	5.69854	5.32353	5.44853	2.38076	2.65463	2.56334	2.88347e-08	0.150099	0.460222
PECAM1	166	124	138	83	42	55.6667	0.905418	0.646275	0.732656	0.532706	0.351184	0.411691	0.00820809	-0.165716	0.116035
MAP3K1	3991	4375	4247	2323	1938	2066.33	15.4673	14.8229	15.0377	7.15054	7.04148	7.07783	2.25933e-25	0.050174	0.594601
F10	80	98	92	27	40	35.6667	1.41704	1.5187	1.48482	0.387698	0.664352	0.572134	0.0166651	-0.202728	0.0141912
PAIP2B	202	214	210	106	86	92.6667	0.870878	0.807579	0.828679	0.36304	0.348748	0.353512	0.00114753	-0.0913025	0.203673
TM7SF2	925	1259	1147.67	710	372	484.667	15.4739	18.2379	17.3166	9.64481	6.84295	7.7769	2.95243e-06	-0.431664	0.00720683
MCM10	754	793	780	434	340	371.333	4.79531	4.2443	4.42797	2.2694	2.19663	2.22089	2.82307e-08	0.0353206	0.84721
RAB15	362	447	418.667	219	174	189	2.85209	3.0545	2.98703	1.43145	1.46893	1.45644	2.41195e-05	0.270446	0.0655827
HES2	252	269	263.333	140	107	118	2.03859	1.69766	1.8113	1.07635	1.09624	1.08961	0.000427568	0.631375	0.000265421
MPHOSPH9	1683	1679	1680.33	904	805	838	7.96854	7.50396	7.65882	3.40374	3.85911	3.70732	1.93919e-13	-0.290054	0.0397085
ZNF16	544	650	614.667	338	255	282.667	5.85917	6.17607	6.07044	2.89961	2.57544	2.6835	8.65621e-07	-1.41002	3.76216e-07
APOBEC3D	181	253	229	122	78	92.6667	2.03272	2.50534	2.3478	1.03885	0.887211	0.937757	0.00179053	-0.243392	0.0442188
ZNF888	654	625	634.667	332	305	314	4.23396	3.53465	3.76775	1.70532	1.84721	1.79992	6.07489e-07	-0.0532788	0.830944
FAM171A2	210	254	239.333	155	54	87.6667	1.91871	1.96457	1.94928	1.08803	0.452885	0.664601	0.00559808	0.029421	0.8117
SEMA6B	2014	2923	2620	1536	963	1154	13.7253	17.4167	16.1862	8.31315	6.15557	6.87476	1.71438e-09	0.0680069	0.490602
CABLES2	491	555	533.667	270	248	255.333	3.52077	3.48244	3.49522	1.53588	1.66794	1.62392	2.35252e-06	-0.34664	0.00501947
ITPR2	5444	5576	5532	3079	2607	2764.33	13.0025	11.6188	12.08	5.83429	5.82453	5.82778	2.37971e-25	-0.472152	0.0865569
B3GNT4	158	215	196	126	31	62.6667	1.56884	1.85275	1.75812	1.01205	0.262245	0.512178	0.0139414	0.0354993	0.737497
LRP6	5734	6318	6123.33	3189	3002	3064.33	18.9099	18.6069	18.7079	7.67072	8.45613	8.19433	4.59893e-27	0.00125494	0.989608
SETMAR	263	320	301	164	116	132	3.81783	3.85418	3.84206	1.69622	1.68196	1.68671	0.000325325	-0.16523	0.462058
SPINK5	49	46	47	18	11	13.3333	0.358771	0.294072	0.315638	0.10455	0.071704	0.0826527	0.0316108	-0.0128059	0.888103
CCHCR1	1934	2270	2158	1190	964	1039.33	19.9812	20.637	20.4184	9.0514	9.11196	9.09177	3.84808e-16	-0.0982938	0.519001
LRRC36	36	41	39.3333	12	8	9.33333	0.398931	0.406626	0.404061	0.101649	0.082774	0.0890657	0.0332026	0.253812	0.00812781
AQP4	113	101	105	39	49	45.6667	0.675712	0.468203	0.537373	0.158977	0.232004	0.207662	0.0132069	-0.756425	0.000626576
EFR3B	58	77	70.6667	27	22	23.6667	0.210926	0.249876	0.236893	0.077997	0.075052	0.0760337	0.0245351	-0.0339271	0.665038
ZNF519	152	148	149.333	56	75	68.6667	1.75624	1.51403	1.59477	0.472313	0.812296	0.698968	0.0066962	-0.052562	0.339287
AC009879.3	380	429	412.667	216	183	194	2.10489	2.07685	2.08619	0.948677	0.950618	0.949971	2.55844e-05	-0.242415	0.00607275
ZDHHC12	780	1058	965.333	526	401	442.667	20.2701	24.3943	23.0196	10.6883	9.87415	10.1455	4.08843e-08	-0.360686	0.0565226
COQ8A	1067	1267	1200.33	635	554	581	9.49354	10.1124	9.90609	4.41499	4.43163	4.42608	5.54017e-11	-0.141776	0.0513739
AUTS2	176	288	250.667	124	91	102	0.956404	1.64532	1.41568	0.387049	0.501909	0.463622	0.00193595	-0.0536609	0.527327
IDI1	1901	2335	2190.33	1234	945	1041.33	18.5745	24.3585	22.4305	9.43802	10.4175	10.091	1.69105e-14	0.387173	0.132127
MFSD14C	690	732	718	437	286	336.333	3.52095	3.23312	3.32906	2.49656	1.73353	1.98787	1.30057e-06	0.224272	0.552287
AC114490.2	381	571	507.667	223	240	234.333	3.34102	4.37645	4.03131	1.54975	1.96606	1.82729	6.08863e-05	-0.0323184	0.711542
ANKRD33B	6765	7327	7139.67	4234	3129	3497.33	20.091	19.0086	19.3694	9.97232	8.76623	9.16826	1.11504e-22	-0.173074	0.108483
ATF7IP2	539	636	603.667	349	244	279	7.70573	7.82103	7.7826	3.5499	2.3131	2.72537	3.12988e-06	-0.767302	4.01363e-07
ATP11C	3373	3424	3407	1838	1689	1738.67	14.7314	12.8904	13.504	7.00295	7.2305	7.15465	4.73134e-19	-0.0820147	0.348874
SLAMF7	248	236	240	131	102	111.667	2.51363	2.10946	2.24418	1.04615	1.05865	1.05448	0.000982273	0.511373	3.01568e-05
ACACB	918	1340	1199.33	672	475	540.667	3.07245	3.98724	3.68231	1.66907	1.39466	1.48613	9.03244e-08	-0.413286	0.217197
AKAP5	244	281	268.667	151	103	119	1.10277	1.17767	1.1527	0.548421	0.425546	0.466504	0.000736118	-0.124866	0.390511
RAB17	4254	3762	3926	2407	1539	1828.33	67.7283	52.5927	57.6379	31.2987	22.6009	25.5002	0.000567729	0.208581	0.0711745
MC1R	477	588	551	298	238	258	3.97374	4.01728	4.00277	1.98576	1.79973	1.86174	4.21853e-06	-0.142657	0.160769
FADS2	1094	1297	1229.33	664	566	598.667	11.0015	11.1534	11.1027	5.75043	5.36034	5.49037	6.15436e-11	-0.0159927	0.909295
NYAP2	795	976	915.667	430	464	452.667	3.95284	4.24195	4.14558	1.69737	2.16238	2.00738	9.48024e-08	-0.395402	6.74177e-05
AL121722.1	208	218	214.667	103	99	100.333	1.16142	1.06636	1.09805	0.454643	0.518033	0.496903	0.00161115	-0.147773	0.0263384
DPP4	872	940	917.333	493	437	455.667	6.16233	5.79074	5.9146	2.72797	2.85232	2.81087	5.24565e-09	-0.104671	0.200753
TK1	3225	3991	3735.67	2192	1571	1778	53.0193	57.4458	55.9703	28.8466	24.2432	25.7777	7.05276e-16	0.093366	0.271816
SPIN4	1123	1286	1231.67	667	579	608.333	7.40885	7.41437	7.41253	3.49379	3.58399	3.55392	5.29904e-11	0.168865	0.061424
FAM102B	2100	2492	2361.33	1334	1065	1154.67	10.1883	10.5705	10.4431	5.14166	4.84579	4.94442	7.25809e-16	-0.0303655	0.744874
EHHADH	1273	1383	1346.33	675	694	687.667	8.99591	8.65409	8.76803	3.7775	4.5942	4.32197	2.18828e-10	0.0238469	0.81843
TCEANC	85	125	111.667	43	45	44.3333	0.765423	1.41843	1.20076	0.310128	0.412571	0.378423	0.0162025	0.0816092	0.265132
USP1	2563	2867	2765.67	1533	1314	1387	17.4534	17.0398	17.1776	8.27675	8.37391	8.34153	1.16366e-18	0.0176771	0.816071
ENTPD5	2718	2818	2784.67	1670	1244	1386	15.1262	13.6549	14.1453	7.33139	6.56347	6.81944	2.73181e-15	-0.223942	0.0029365
PLK2	12377	13630	13212.3	7965	5793	6517	113.626	109.383	110.797	58.0836	49.867	52.6059	5.26074e-24	-0.137855	0.113396
MVB12B	152	202	185.333	101	64	76.3333	0.856712	0.998679	0.951357	0.480987	0.404365	0.429906	0.00484588	-0.814509	7.09286e-05
EXO1	716	771	752.667	418	348	371.333	6.18944	5.62453	5.81283	2.91639	3.08631	3.02967	1.07803e-07	0.752609	7.83249e-12
HS6ST1	1632	1863	1786	1047	782	870.333	11.2793	11.2535	11.2621	5.74368	5.06816	5.29333	1.37394e-12	0.0769783	0.447366
GRB7	112	163	146	69	54	59	1.60761	1.8095	1.7422	0.901633	0.606641	0.704972	0.00901136	0.0591804	0.574595
MNS1	203	235	224.333	122	89	100	2.71584	2.75856	2.74432	1.30035	1.10974	1.17328	0.00172988	-0.396177	0.00377152
PLEKHH2	246	245	245.333	111	125	120.333	0.956467	0.83249	0.873816	0.341159	0.455708	0.417525	0.00134195	0.0489346	0.580034
GORAB	426	375	392	237	167	190.333	4.9551	3.9829	4.30696	2.18633	1.82285	1.94401	0.00015283	-0.0424063	0.793322
GCNT4	1265	1199	1221	726	564	618	6.18632	5.12736	5.48034	2.82001	2.58502	2.66335	2.26767e-09	0.0491186	0.802439
IL12RB1	778	836	816.667	546	286	372.667	8.7685	8.5645	8.6325	4.90542	3.44171	3.92961	2.16307e-05	0.343155	0.00139626
GPR179	72	75	74	21	34	29.6667	0.243852	0.22097	0.228597	0.054819	0.10805	0.0903063	0.0303291	-0.486781	0.0765253
MYH2	185	164	171	89	76	80.3333	0.79933	0.662423	0.708059	0.302313	0.304006	0.303442	0.00468599	0.217597	0.184263
TCTN2	504	629	587.333	309	270	283	5.18939	5.35886	5.30237	2.31161	2.5189	2.4498	3.56583e-06	-0.0228118	0.729872
TIMELESS	2711	2883	2825.67	1592	1366	1441.33	14.5586	14.2448	14.3494	6.83008	6.9372	6.9015	4.75509e-18	-0.0191356	0.865536
FAM122B	3917	4451	4273	2463	1974	2137	26.1523	26.3234	26.2664	13.5642	13.5315	13.5424	7.90782e-22	-0.32867	4.29764e-05
CYP1A1	294	256	268.667	178	93	121.333	3.01695	2.46851	2.65132	1.60303	0.908182	1.1398	0.00242633	-0.18025	0.00772131
FAM161A	260	284	276	156	114	128	1.91251	1.82146	1.85181	0.894916	0.735303	0.788507	0.000745596	-1.3101	0.00290889
ASTN2	290	355	333.333	159	161	160.333	2.31379	2.88992	2.69787	1.15724	1.20125	1.18658	0.000317313	0.403494	0.00213982
CRABP2	62	74	70	25	27	26.3333	1.68361	1.75537	1.73145	0.531989	0.674445	0.62696	0.0322895	0.0884625	0.285074
CYS1	278	395	356	180	155	163.333	2.7587	3.42268	3.20135	1.41906	1.43661	1.43076	0.000346019	0.377976	0.00137633
PAG1	73	77	75.6667	41	18	25.6667	0.18407	0.170037	0.174715	0.081347	0.041367	0.0546937	0.0323908	0.54011	0.00828539
KRBA2	196	202	200	124	68	86.6667	2.02136	1.80952	1.88013	1.05627	0.56267	0.727204	0.00489132	-0.188619	0.281244
PEX11A	432	529	496.667	272	221	238	4.81599	5.31337	5.14758	2.46495	2.29482	2.35153	1.8624e-05	-0.0821885	0.270554
CCNF	1215	1384	1327.67	753	619	663.667	7.74044	7.71289	7.72207	3.86499	3.71255	3.76337	5.59887e-11	0.214761	0.0280452
PRR36	221	334	296.333	147	125	132.333	1.34584	1.77572	1.63243	0.708331	0.713707	0.711915	0.00114126	-1.30624	0.000226185
RAD51AP1	1078	1332	1247.33	671	594	619.667	14.5379	16.2682	15.6914	7.54115	7.76404	7.68975	4.28478e-10	-0.253784	0.0707092
LHX4	446	481	469.333	251	225	233.667	2.08973	1.96013	2.00333	0.929329	0.983995	0.965773	2.15101e-05	-0.421754	8.74758e-08
DPYSL2	2634	2831	2765.33	1635	1282	1399.67	15.5009	14.3545	14.7367	7.60087	7.0143	7.20982	2.25975e-16	-0.0734361	0.301899
EPHX1	12975	14455	13961.7	8782	5946	6891.33	217.005	214.046	215.032	119.121	95.8958	103.637	2.66104e-18	0.0906768	0.180034
CUTC	450	655	586.667	313	252	272.333	9.91578	12.804	11.8412	5.49258	5.39184	5.42542	2.26156e-05	-0.386221	0.033266
ZNF684	121	123	122.333	47	61	56.3333	1.77461	1.51311	1.60027	0.482469	0.800286	0.694347	0.0149479	1.92088	8.81615e-06
KIF18B	1162	1522	1402	757	653	687.667	7.9853	9.30961	8.86817	4.18147	4.18649	4.18482	3.78417e-10	-2.76426	4.13622e-21
RCN3	201	233	222.333	106	105	105.333	3.45779	3.41072	3.42641	1.32158	2.00221	1.77533	0.0022015	-0.31057	1.22655e-05
MVK	827	815	819	463	399	420.333	11.7299	10.6304	10.9969	5.22874	5.24805	5.24161	1.34851e-07	-0.661439	0.0552609
MUC6	50	58	55.3333	28	7	14	0.203455	0.17112	0.181898	0.074096	0.020351	0.038266	0.0445065	-1.76011	3.0824e-13
HMGB2	3731	4621	4324.33	2353	2093	2179.67	67.1911	72.6432	70.8258	32.7156	33.9795	33.5582	3.12774e-20	-0.0379223	0.91586
DLGAP5	2829	3098	3008.33	1756	1422	1533.33	26.0924	25.3936	25.6265	12.8524	12.43	12.5708	8.64743e-18	-0.271688	0.0185317
SREBF1	8009	9966	9313.67	5599	4051	4567	58.0546	63.4289	61.6375	31.7422	26.1477	28.0125	3.18757e-19	-0.0733479	0.366816
COL17A1	451	446	447.667	294	169	210.667	2.18679	1.86088	1.96952	1.15495	0.757021	0.889664	0.000249782	-0.542796	5.88015e-05
RIMKLA	215	201	205.667	107	97	100.333	0.655294	0.533589	0.574157	0.258606	0.274705	0.269339	0.00301693	-0.0347574	0.645072
MELK	2071	2182	2145	1200	1074	1116	23.4914	21.5406	22.1909	10.6238	11.2809	11.0619	1.62755e-14	-0.135061	0.0108131
TYMS	4523	5190	4967.67	2729	2478	2561.67	73.9429	74.369	74.227	35.435	37.9884	37.1372	2.71223e-23	-0.153996	0.32671
KCNH3	141	119	126.333	75	45	55	0.983779	0.730182	0.814714	0.411379	0.290746	0.330957	0.0148696	0.307488	0.00228726
NCAPG	3518	3160	3279.33	1935	1655	1748.33	20.5079	16.1013	17.5702	8.95945	9.04482	9.01636	1.84798e-13	-0.0531012	0.598499
FRAT1	286	317	306.667	191	114	139.667	2.92976	2.83769	2.86838	1.55106	1.09525	1.24718	0.00107257	0.69376	0.0164359
VASN	1750	2393	2178.67	1245	957	1053	16.9412	20.2514	19.148	9.5748	8.68878	8.98412	3.89101e-11	-0.0132708	0.916648
ZNF837	110	166	147.333	85	40	55	1.45153	1.95417	1.78663	0.897721	0.488769	0.625086	0.0170714	0.103731	0.282223
NEDD9	1578	1961	1833.33	970	909	929.333	9.4807	10.6427	10.2553	4.63915	5.21872	5.02553	3.61965e-12	-0.1481	0.165415
ARHGEF17	5712	6658	6342.67	3660	3007	3224.67	20.0364	21.1776	20.7972	11.2071	10.4893	10.7285	2.67585e-25	0.263256	0.00276715
SYT15	143	150	147.667	59	76	70.3333	1.84545	0.970327	1.26204	0.541314	0.912087	0.788496	0.0109633	-0.652819	0.00795072
NOTCH3	41	94	76.3333	34	14	20.6667	0.125686	0.254928	0.211847	0.083473	0.041131	0.055245	0.0440891	0.0116522	0.88267
WDR97	36	51	46	18	9	12	0.134484	0.167172	0.156276	0.054299	0.03217	0.0395463	0.048828	-0.347955	0.00101966
NCAPH	1710	1715	1713.33	1020	823	888.667	20.7188	16.596	17.9702	9.5146	8.19513	8.63495	1.14298e-11	-0.118785	0.617576
GBP2	2065	2453	2323.67	1485	945	1125	24.4055	25.4973	25.1334	14.2418	7.88257	10.0023	7.7671e-10	0.149022	0.0358471
TP53INP2	695	843	793.667	421	389	399.667	4.51279	4.78114	4.69169	2.16917	2.36421	2.29919	3.12261e-07	-0.210522	0.349782
ARHGEF9	69	119	102.333	40	39	39.3333	0.361496	0.494487	0.450157	0.168174	0.191624	0.183807	0.0273959	0.564466	4.96692e-05
MYO1D	52	50	50.6667	15	20	18.3333	0.830867	0.431927	0.564907	0.05681	0.365757	0.262775	0.0465736	0.0750431	0.349458
NOTUM	58	55	56	31	7	15	0.669682	0.553013	0.591903	0.287087	0.069374	0.141945	0.0490335	-0.699349	0.000246671
AC073111.5	130	130	130	78	43	54.6667	3.01064	2.76443	2.8465	1.44161	1.0902	1.20734	0.0159235	-0.0779319	0.322715
UCP2	7970	8442	8284.67	5183	3757	4232.33	104.843	95.9058	98.885	53.1354	45.4292	47.9979	2.44253e-19	-0.0620584	0.490264
AURKB	2297	2469	2411.67	1395	1180	1251.67	55.4374	52.45	53.4458	27.111	26.5121	26.7117	1.50948e-15	-0.508199	0.188945
CEP131	1092	1275	1214	686	580	615.333	8.63793	8.83136	8.76688	4.15742	4.17817	4.17125	6.57091e-10	-0.156521	0.278435
SNAPIN	706	879	821.333	447	391	409.667	18.6185	20.2522	19.7077	9.35961	9.66039	9.56013	2.58732e-07	-0.197637	0.35823
SLITRK5	1090	1298	1228.67	700	578	618.667	1.4024	1.46083	1.44135	0.715199	0.697544	0.703429	8.3077e-10	0.183686	0.112366
KIFC1	2064	2459	2327.33	1295	1141	1192.33	22.5225	23.1016	22.9085	10.7284	11.3316	11.1306	6.5212e-15	-1.46186	0.00066162
DHCR7	5803	6647	6365.67	4038	2740	3172.67	61.1769	60.5616	60.7667	33.4534	27.2244	29.3007	2.41099e-15	-0.357674	0.00259668
SPARC	58	62	60.6667	26	20	22	0.424557	0.394945	0.404816	0.151263	0.13666	0.141528	0.0424473	-0.203525	0.04729
KIF22	2700	3253	3068.67	1782	1440	1554	35.6757	37.7581	37.0639	18.556	17.6573	17.9569	1.24964e-16	-0.158091	0.0449128
NCAPG2	3300	3196	3230.67	1985	1557	1699.67	22.8837	19.4459	20.5919	10.0814	10.4169	10.3051	1.87136e-14	-0.178316	0.0921939
PPP2R2B	2205	2456	2372.33	1424	1108	1213.33	21.9859	22.0983	22.0609	11.8955	11.7604	11.8054	2.69013e-14	-0.35867	5.67944e-05
SLC25A1	3396	4163	3907.33	2282	1822	1975.33	57.4472	61.2461	59.9798	31.0698	29.4612	29.9974	7.69027e-18	0.888252	5.99217e-06
CDC45	815	859	844.333	476	419	438	11.2858	10.7884	10.9542	5.22727	5.62198	5.49041	1.23425e-07	-0.197782	0.00583987
NYAP1	108	71	83.3333	48	29	35.3333	0.935879	0.547519	0.676972	0.284573	0.200592	0.228586	0.0332426	-2.5037	6.56876e-09
PLEKHH3	1447	1657	1587	1001	678	785.667	14.2542	13.9887	14.0772	7.3567	6.15126	6.55307	2.72927e-09	-0.180357	0.0251795
TGFB3	127	164	151.667	72	66	68	1.37752	1.54747	1.49082	0.609152	0.703682	0.672172	0.010675	1.0725	1.68217e-08
CTSV	178	223	208	83	110	101	2.87392	3.2516	3.1257	1.15429	1.57895	1.43739	0.0062925	0.0759168	0.41463
ASPSCR1	835	903	880.333	530	404	446	13.1555	12.213	12.5272	6.40475	6.03534	6.15848	1.53541e-07	-1.55109	3.70907e-09
SLC7A7	1999	1749	1832.33	1200	841	960.667	25.6308	18.3323	20.7651	11.3039	9.40497	10.038	1.5426e-08	0.0354525	0.607169
TESMIN	370	676	574	221	298	272.333	5.27956	5.38024	5.34668	1.842	2.29559	2.14439	0.0011163	0.661149	1.51853e-09
CCDC198	254	298	283.333	112	160	144	2.98117	3.79478	3.52357	1.03034	1.87365	1.59255	0.00301249	-1.62954	4.20013e-09
KIAA1551	5051	5327	5235	2967	2694	2785	22.1502	20.5	21.0501	10.3077	11.0317	10.7903	1.02777e-21	-0.174554	0.0359667
GJA1	131	126	127.667	51	67	61.6667	1.15291	1.00061	1.05138	0.354253	0.54716	0.482858	0.0174746	-0.787713	0.000119571
ZSCAN30	618	821	753.333	370	386	380.667	4.60539	5.5202	5.21526	2.10196	2.7278	2.51919	4.85331e-06	-0.221951	0.0031159
KIAA1958	656	679	671.333	349	358	355	2.00003	1.98765	1.99178	0.90725	1.06778	1.01427	4.16253e-06	0.171141	0.123779
TNFRSF21	17688	20252	19397.3	11902	8926	9918	133.704	133.816	133.778	71.4657	63.2721	66.0033	2.9305e-25	0.623939	0.297609
ZNF33A	1373	1521	1471.67	809	754	772.333	6.67481	6.16397	6.33425	3.32281	3.4514	3.40853	6.62244e-11	-0.56194	7.8256e-07
SMIM6	128	229	195.333	92	78	82.6667	3.66733	5.9905	5.21611	2.1758	2.16698	2.16992	0.0100083	0.00752326	0.898237
MYO7A	153	108	123	48	70	62.6667	0.670624	0.341379	0.451127	0.137398	0.238855	0.205036	0.0223961	0.765572	8.22652e-11
CDCA7	2632	3171	2991.33	1711	1448	1535.67	28.0997	31.4427	30.3284	15.0264	14.5886	14.7346	1.25248e-16	0.741544	0.000203875
KIF23	3364	3686	3578.67	1961	1875	1903.67	26.3474	25.2218	25.597	12.1841	13.5652	13.1048	1.58295e-17	-0.0684962	0.567958
LHX2	206	195	198.667	121	80	93.6667	2.18936	1.98025	2.04995	1.02126	0.92049	0.95408	0.00535882	-0.600384	0.0123493
STX16-NPEPL1	71	149	123	21	62	48.3333	0.560533	1.02532	0.870394	0.131918	0.459581	0.35036	0.0428979	-2.21089	5.12897e-06
BUB1	7740	8215	8056.67	4886	3888	4220.67	60.445	56.0767	57.5328	30.0989	28.3585	28.9386	6.64557e-24	-0.0584757	0.750329
TMEM52B	51	50	50.3333	24	12	16	0.57087	0.529788	0.543482	0.185505	0.10781	0.133708	0.0524513	1.60873	1.80614e-11
ATP1B1	32944	31819	32194	21204	14619	16814	449.38	377.899	401.726	228.156	188.625	201.802	1.87753e-16	0.522246	0.0544356
KIF2C	3674	4048	3923.33	2403	1837	2025.67	35.5201	33.9738	34.4892	18.2095	16.3088	16.9424	2.17054e-17	0.00734779	0.92634
CDCA8	2075	2415	2301.67	1265	1176	1205.67	23.2266	23.411	23.3495	11.1529	12.2125	11.8593	3.57927e-14	-0.504692	1.08143e-06
FBN1	7304	8047	7799.33	4312	4088	4162.67	17.0874	16.4228	16.6443	8.20795	9.02819	8.75478	4.25827e-24	0.941065	0.0292692
CCDC121	83	61	68.3333	29	30	29.6667	1.36004	0.771186	0.967471	0.319707	0.809384	0.646158	0.0413491	-0.239835	0.179695
PDGFD	432	420	424	252	199	216.667	2.99141	2.54162	2.69155	1.38258	1.31776	1.33937	0.00012846	-0.094964	0.165276
GLCCI1	1004	956	972	600	464	509.333	5.75197	4.78752	5.10901	2.73938	2.49078	2.57365	1.91644e-07	-0.391879	0.0880636
TCF7L1	44	43	43.3333	15	14	14.3333	0.395668	0.341751	0.359723	0.103717	0.118435	0.113529	0.0559564	-0.547524	0.205062
FAM13B	3402	3407	3405.33	1951	1784	1839.67	17.9827	15.876	16.5782	8.09246	8.74044	8.52445	5.49252e-16	-0.178402	0.0285871
TECTA	70	69	69.3333	42	12	22	0.252464	0.21923	0.230308	0.121627	0.040501	0.067543	0.0507188	0.475057	7.01541e-07
NKX3-2	129	86	100.333	47	50	49	1.24283	0.72267	0.896058	0.35755	0.44612	0.416597	0.0281029	0.0644388	0.538381
ACBD5	4077	4804	4561.67	2634	2245	2374.67	28.5979	29.1638	28.9752	14.5879	14.9946	14.8591	6.56952e-21	-0.234752	0.0294457
CCNE2	72	137	115.333	41	49	46.3333	0.665597	1.0395	0.914864	0.312555	0.367881	0.349439	0.0312884	0.19697	0.402366
LRRC61	6038	6319	6225.33	4062	2378	2939.33	87.5393	80.1185	82.5921	46.7225	32.3121	37.1155	0.00213066	-0.229784	0.0398813
CAVIN2	1043	1125	1097.67	657	527	570.333	8.77508	8.26887	8.43761	4.3882	4.15816	4.23484	1.05592e-08	0.0285078	0.871695
AC107871.1	83	48	59.6667	23	28	26.3333	0.729306	0.368728	0.488921	0.165186	0.236186	0.212519	0.0504501	0.0191852	0.843328
ACTR3C	327	463	417.667	230	184	199.333	8.27638	9.21593	8.90275	3.99799	3.63921	3.7588	0.000342979	0.224121	0.0074449
SRRM5	77	61	66.3333	18	35	29.3333	0.778897	0.601514	0.660642	0.157735	0.367846	0.297809	0.050213	-1.09446	1.60253e-06
SREBF2	7396	8546	8162.67	5043	3807	4219	38.6983	39.0266	38.9172	20.8242	18.5559	19.312	6.20631e-21	-2.85251	0.00404106
PCNT	4661	5251	5054.33	3014	2480	2658	12.0057	11.8115	11.8762	6.15871	5.98347	6.04188	1.46011e-21	-0.200383	0.285217
ZNF674	260	366	330.667	198	127	150.667	1.7321	2.13293	1.99932	1.081	0.793626	0.889417	0.00172258	-0.238476	0.0071634
FAT1	12542	13749	13346.7	7688	6894	7158.67	25.1273	24.1072	24.4472	12.1341	13.3158	12.9219	2.41267e-30	0.0423714	0.592919
WDR34	4263	4862	4662.33	3035	2031	2365.67	66.6609	66.2466	66.3847	37.548	30.07	32.5627	7.03702e-13	0.253552	0.000740573
PNPLA6	7210	7361	7310.67	4829	3302	3811	45.6934	42.0107	43.2383	24.2117	20.2211	21.5513	2.55967e-14	-0.146354	0.0343611
SPTBN5	103	96	98.3333	45	46	45.6667	0.237657	0.194135	0.208642	0.082445	0.097967	0.092793	0.0290407	0.0225784	0.780586
AC091057.6	492	664	606.667	267	338	314.333	6.53535	7.72125	7.32595	2.8182	4.20868	3.74519	0.000183241	-0.334266	0.000934898
STARD9	1059	1222	1167.67	666	584	611.333	1.84935	1.91406	1.89249	0.93768	0.954885	0.94915	4.45601e-09	0.149291	0.304731
RGS12	829	894	872.333	483	456	465	4.40019	4.41337	4.40897	2.03977	2.2286	2.16566	2.78083e-07	0.237947	0.00198989
KNL1	1766	1903	1857.33	985	1027	1013	6.19461	5.61067	5.80532	2.6651	3.29141	3.08264	2.43728e-10	-1.3083	0.000208192
TLE2	528	533	531.333	326	249	274.667	5.69594	4.89892	5.16459	2.72891	2.5184	2.58857	3.98473e-05	0.106976	0.103328
ZNF709	132	159	150	85	58	67	0.726565	0.764506	0.751859	0.370491	0.29865	0.322597	0.0146088	-0.027118	0.790344
CCDC149	148	198	181.333	110	62	78	1.03378	1.23933	1.17081	0.652951	0.406845	0.48888	0.0125111	0.798586	0.000792004
ALDH3A2	3026	3720	3488.67	2119	1629	1792.33	21.1213	22.666	22.1511	11.6896	10.6567	11.001	7.12189e-15	-0.0271244	0.872194
PLCH1	198	221	213.333	119	96	103.667	0.835448	0.815991	0.822477	0.399158	0.377994	0.385049	0.00456499	-0.107708	0.254638
PHF19	2578	3210	2999.33	1775	1438	1550.33	22.3325	23.9998	23.444	11.8688	11.4299	11.5762	1.65884e-14	0.312968	0.0256847
HSPA2	93	122	112.333	43	55	51	0.905652	1.0473	1.00009	0.329229	0.503793	0.445605	0.0295228	-0.172699	0.0515239
CDK3	208	234	225.333	121	107	111.667	3.87478	4.30312	4.16034	1.87038	2.13673	2.04795	0.00384555	0.57095	0.00126851
STIL	1919	2170	2086.33	1211	1060	1110.33	10.6853	10.4053	10.4986	5.29123	5.49334	5.42597	3.21727e-13	-0.934648	1.80045e-06
PHOSPHO1	134	124	127.333	81	44	56.3333	1.84513	1.50678	1.61957	0.986605	0.589007	0.72154	0.0233944	0.0557536	0.466867
ARHGEF37	112	109	110	47	56	53	0.609336	0.789575	0.729495	0.343877	0.643041	0.54332	0.0272094	-0.165487	0.0300843
ALG10B	118	98	104.667	49	52	51	0.311538	0.227019	0.255192	0.101188	0.12726	0.118569	0.0289403	-0.66606	0.129333
ZNF414	319	491	433.667	275	152	193	4.16493	8.62633	7.1392	4.56653	2.39401	3.11818	0.00190284	-0.201207	0.0130488
IL11RA	155	149	151	102	48	66	2.10603	2.02786	2.05392	1.43491	0.584004	0.867638	0.0205833	-0.296415	0.134068
TSSK4	92	119	110	36	58	50.6667	1.88576	2.12514	2.04534	0.58557	1.11866	0.940965	0.0353396	0.195471	0.00551415
NUF2	1155	1392	1313	765	645	685	16.2837	17.1227	16.843	8.44883	8.43878	8.44213	2.37792e-09	0.35828	0.000716357
RRM1	4513	4768	4683	2623	2557	2579	39.6744	36.8467	37.7893	18.4298	21.2222	20.2914	4.9715e-17	-0.464385	0.000115412
PSG3	237	344	308.333	175	129	144.333	3.5715	4.73081	4.34437	2.16345	1.67299	1.83647	0.00228234	-0.313256	0.00291162
FSTL1	1137	1174	1161.67	646	630	635.333	5.19795	4.68941	4.85892	2.38098	2.70009	2.59372	2.97959e-08	0.146159	0.0376091
RIPOR2	129	136	133.667	80	50	60	0.725314	1.03222	0.929917	0.394056	0.309342	0.33758	0.0202123	-0.563573	0.128833
ZNF891	346	404	384.667	197	202	200.333	0.606794	0.619894	0.615527	0.274342	0.332168	0.312893	0.000443164	-0.492536	1.07084e-05
BRI3BP	1448	1735	1639.33	1000	772	848	5.91706	6.1986	6.10476	3.24495	2.9584	3.05392	3.43998e-10	-1.01798	0.000180531
MINAR1	187	216	206.333	136	70	92	0.750913	0.760628	0.75739	0.446208	0.315857	0.359307	0.0105044	0.0226503	0.792108
BDKRB2	94	112	106	55	42	46.3333	0.372212	0.388146	0.382835	0.171435	0.15339	0.159405	0.0302665	-0.519591	0.0993769
TSPAN11	593	710	671	375	338	350.333	2.92369	3.07857	3.02695	1.46743	1.56409	1.53187	6.50652e-06	-0.0861532	0.255688
DTL	1230	1450	1376.67	685	783	750.333	7.30436	7.53182	7.456	3.22901	4.36455	3.98604	1.85438e-07	0.0102073	0.907347
FBXO9	2042	2364	2256.67	1413	1060	1177.67	16.7935	17.19	17.0578	9.51981	8.31381	8.71581	7.48057e-12	-0.673015	0.000809019
ANKAR	86	117	106.667	47	47	47	0.60931	0.715008	0.679775	0.267825	0.295578	0.286327	0.032466	0.329314	0.00023257
CNTRL	1309	1586	1493.67	913	703	773	6.65587	6.05085	6.25252	3.55514	2.91879	3.1309	1.95865e-09	-0.214313	0.000558891
HMG20B	3448	4277	4000.67	2549	1795	2046.33	62.3393	67.8222	65.9946	36.8804	31.5769	33.3447	1.54729e-12	0.925196	1.37305e-05
POLQ	861	934	909.667	492	497	495.333	2.66334	2.52588	2.5717	1.20861	1.39802	1.33488	6.42186e-07	0.514046	0.00830901
FZD7	3785	4459	4234.33	2555	2086	2242.33	26.6489	27.4421	27.1777	14.2876	13.7738	13.9451	3.73046e-18	-0.206483	0.00466185
ZNF345	210	294	266	144	119	127.333	2.26216	2.41645	2.36502	1.07678	1.02558	1.04265	0.00348033	0.433435	0.0239477
NARF	783	960	901	558	408	458	9.89523	9.41687	9.57632	4.87253	3.61633	4.03506	1.37356e-06	-0.213453	0.0649384
MCRS1	2296	2636	2522.67	1532	1241	1338	33.2669	33.6232	33.5044	17.4557	27.0626	23.8603	6.041e-14	0.0198939	0.79829
GSTT2B	148	98	114.667	71	48	55.6667	3.64856	2.19417	2.67897	1.38968	1.0952	1.19336	0.0302372	-0.0342655	0.831284
MCM7	4092	4751	4531.33	2926	2068	2354	37.553	38.3773	38.1026	21.3745	17.8449	19.0214	7.46996e-14	0.419822	0.277745
PRR11	2353	2721	2598.33	1507	1340	1395.67	27.7688	27.7096	27.7293	14.2485	14.8071	14.6209	1.63885e-14	0.0360731	0.886464
TEDC2	410	403	405.333	276	166	202.667	6.80527	5.46974	5.91492	3.81271	2.57121	2.98504	0.000902425	0.777155	0.00194907
TNFRSF19	830	812	818	508	406	440	5.43699	4.69573	4.94282	2.68618	2.54289	2.59065	1.87252e-06	-0.0120049	0.950585
MYH10	4576	5134	4948	3160	2337	2611.33	16.5064	16.337	16.3934	9.01824	8.05284	8.37464	4.11952e-16	-0.36952	0.000190608
ZNF124	279	311	300.333	156	157	156.667	4.57344	4.37732	4.44269	2.14943	2.41586	2.32705	0.00157381	-0.23375	0.29298
C1QL3	152	221	198	92	96	94.6667	1.65405	2.10438	1.95427	0.793011	0.977427	0.915955	0.0105216	-0.30784	0.00154115
SCARA5	277	382	347	222	129	160	1.90898	2.29022	2.16314	1.25144	0.950211	1.05062	0.00271522	-0.0451532	0.559891
MYO15B	347	376	366.333	209	182	191	1.24196	1.4722	1.39546	0.603424	0.693156	0.663245	0.000495415	-0.175396	0.0699135
DEPDC1	1827	1939	1901.67	1081	1031	1047.67	10.1222	9.17672	9.49189	4.69302	5.39738	5.1626	3.52349e-11	0.0770173	0.574164
FAM214A	874	969	937.333	551	476	501	6.20134	5.85412	5.96986	3.29085	3.52768	3.44874	1.81019e-07	-0.116861	0.588575
KCTD6	209	224	219	124	103	110	3.60888	3.34429	3.43248	1.58447	1.52275	1.54332	0.00509638	-1.5149	1.92099e-16
LRRC56	270	322	304.667	176	141	152.667	2.64911	2.7601	2.7231	1.36835	1.29658	1.32051	0.00152983	0.034263	0.698216
CASKIN2	1198	1304	1268.67	852	555	654	6.53401	6.19975	6.31117	3.74623	2.91104	3.18944	4.74806e-07	-0.27287	0.000204822
IFT122	1475	1595	1555	960	770	833.333	10.8191	10.2183	10.4186	5.44805	5.20405	5.28538	3.89352e-10	-1.28844	1.04981e-06
RBM47	6826	7807	7480	4641	3671	3994.33	42.2936	40.6288	41.1837	22.2209	21.2273	21.5585	1.26894e-21	-0.0962293	0.254184
MEIS3	1150	1513	1392	869	620	703	18.0855	20.745	19.8585	10.9303	9.00801	9.64877	1.34275e-07	0.00791549	0.957664
NUTM2E	36	51	46	11	18	15.6667	0.266399	0.328318	0.307678	0.060088	0.124834	0.103252	0.0722508	0.757996	4.54198e-09
ZBED3	1370	1425	1406.67	837	737	770.333	6.03085	5.48167	5.66473	2.92421	3.04026	3.00158	1.67144e-09	0.126425	0.435249
DUSP13	41	54	49.6667	17	18	17.6667	0.861271	0.802275	0.82194	0.204173	0.329039	0.287417	0.0707675	-0.0992758	0.217449
PPP1R3C	1588	1808	1734.67	1095	827	916.333	17.0889	17.0159	17.0402	9.35817	8.33997	8.67937	4.13214e-10	0.977203	5.69448e-12
QRICH2	51	50	50.3333	16	22	20	0.242442	0.205925	0.218097	0.059763	0.097412	0.0848623	0.0698684	-0.0541819	0.584241
CKAP2	2175	2400	2325	1408	1186	1260	17.7508	16.6494	17.0166	8.73095	8.75578	8.7475	2.46129e-13	-1.48499	4.1404e-07
TIAF1	79	85	83	44	31	35.3333	0.402043	0.37667	0.385128	0.176031	0.146907	0.156615	0.0466714	-0.627063	0.0093997
KANK3	42	92	75.3333	24	29	27.3333	0.466321	0.836755	0.713277	0.180055	0.291144	0.254114	0.0646167	-0.622997	0.0048091
NAIP	242	286	271.333	176	106	129.333	1.22639	1.14122	1.16961	0.675535	0.564111	0.601252	0.00456808	-0.691881	0.00784485
TMEM229B	137	151	146.333	22	97	72	1.03231	0.879448	0.930402	0.180407	0.661444	0.501098	0.0570875	-0.0570843	0.453886
HSD17B11	3720	4276	4090.67	2590	1970	2176.67	54.0384	54.0349	54.0361	29.6984	26.6206	27.6465	1.60748e-15	-0.419434	0.0435647
LIMS2	53	64	60.3333	25	23	23.6667	0.80336	0.618888	0.680379	0.211093	0.237862	0.228939	0.0641028	0.380758	0.000403327
CASP8AP2	1239	1140	1173	662	672	668.667	5.63443	4.54166	4.90591	2.43132	2.87059	2.72417	6.00141e-07	0.817241	5.4493e-18
AGAP5	309	403	371.667	211	175	187	3.44246	4.26608	3.99154	1.9818	1.78799	1.85259	0.000822714	-0.357288	0.000709154
GPSM2	1423	1783	1663	967	840	882.333	6.43676	6.6952	6.60906	3.51071	3.42975	3.45674	5.83893e-10	-0.277354	0.117282
ESYT3	98	90	92.6667	55	34	41	0.673315	0.570461	0.604746	0.269214	0.204458	0.226043	0.0425425	-0.0209414	0.916826
SMAD6	1320	1720	1586.67	1097	615	775.667	9.35002	10.8385	10.3424	6.20437	4.26283	4.91001	9.34894e-06	-0.123285	0.541804
SHC3	575	721	672.333	449	272	331	1.5988	1.75281	1.70147	1.00867	0.709064	0.808933	0.000137781	0.18608	0.0464067
ADD3	5742	6045	5944	3529	3200	3309.67	37.9905	33.7267	35.1479	18.3991	19.0895	18.8593	8.20081e-20	0.410747	0.0315931
FAM171B	271	202	225	135	116	122.333	1.26349	0.838128	0.979916	0.501915	0.505634	0.504394	0.00768149	0.0582423	0.630264
ESS2	606	665	645.333	378	331	346.667	3.06353	2.93878	2.98036	1.5322	1.92589	1.79466	1.19801e-05	0.141237	0.222588
ARPC4-TTLL3	274	284	280.667	181	121	141	7.17666	6.26292	6.5675	4.54634	3.53336	3.87102	0.00317504	-0.725639	1.98793e-10
ZNF581	1263	1349	1320.33	802	679	720	26.3415	24.6484	25.2128	13.2526	13.3881	13.343	4.53782e-09	0.208353	0.116909
TBC1D3H	207	128	154.333	95	76	82.3333	2.72103	1.46751	1.88535	0.98396	0.928506	0.946991	0.0225855	0.772246	0.00489812
CHTF18	1898	2413	2241.33	1441	1008	1152.33	16.8569	19.031	18.3063	10.6042	8.56334	9.24364	2.67635e-09	-0.00325771	0.965818
C2orf72	442	386	404.667	241	215	223.667	3.28161	2.50371	2.76301	1.42159	1.49575	1.47103	0.000611769	-0.139043	0.205196
KCNMB3	271	411	364.333	188	177	180.667	2.85466	4.25824	3.79038	1.91632	2.14602	2.06946	0.00187159	0.403499	0.000680139
PAX6	1141	1210	1187	676	650	658.667	12.3157	10.9947	11.4351	5.18391	5.90674	5.6658	4.38974e-08	0.933112	1.98896e-09
KCNK5	491	538	522.333	265	299	287.667	3.54983	3.40021	3.45009	1.52255	2.0221	1.85559	0.000195518	-0.0193089	0.800119
TFCP2L1	128	132	130.667	54	73	66.6667	0.371971	0.335116	0.347401	0.123873	0.199571	0.174338	0.0284876	-0.0183794	0.949749
GOLGA6L9	230	228	228.667	149	96	113.667	3.64344	3.15849	3.32014	1.87091	1.42444	1.57326	0.00689924	-2.99	2.85315e-15
EML4	10641	11860	11453.7	7027	5893	6271	52.2494	50.9031	51.3519	27.3402	27.2289	27.266	1.13165e-26	-0.0938855	0.399607
PALM	455	619	564.333	333	261	285	4.52038	5.39998	5.10678	2.65072	2.42171	2.49805	0.00012306	-0.0808457	0.686534
ACVR2B	351	333	339	179	192	187.667	0.805071	0.668472	0.714005	0.32535	0.412142	0.383211	0.00153235	-0.0623099	0.593752
AL031708.1	185	108	133.667	58	84	75.3333	0.943187	0.479121	0.63381	0.232812	0.400235	0.344427	0.0359907	-0.185668	0.0613152
HELLS	1550	1707	1654.67	1056	805	888.667	13.4428	13.1563	13.2518	7.1594	6.54254	6.74816	1.04537e-09	0.0146496	0.93971
RASA4B	342	314	323.333	242	115	157.333	3.2167	2.63454	2.82859	1.7697	1.04565	1.287	0.00661106	-0.0703074	0.515653
HPN	124	179	160.667	90	64	72.6667	1.6349	1.85914	1.78439	0.860503	0.754247	0.789666	0.0205286	-1.2779	2.44239e-10
SGPP2	232	222	225.333	155	88	110.333	1.88398	1.58012	1.68141	1.00183	0.671485	0.781601	0.00960399	-0.194917	0.125347
TTN	1731	2013	1919	1115	1018	1050.33	0.595111	0.616821	0.609584	0.224966	0.241052	0.23569	3.31451e-11	0.326567	0.209658
PTPN21	1334	1446	1408.67	820	761	780.667	6.17301	5.5939	5.78693	3.12336	3.19417	3.17056	3.57248e-09	0.00208534	0.980284
HAUS5	1146	1396	1312.67	833	614	687	7.74485	8.4025	8.18328	4.38223	3.84791	4.02602	7.58848e-08	0.0956188	0.0917514
SKP2	1204	1614	1477.33	805	782	789.667	9.57207	10.5276	10.2091	4.72123	6.05502	5.61043	7.01149e-08	0.402273	0.0903098
HEXD	683	761	735	396	412	406.667	10.6698	10.3036	10.4257	5.07576	5.90538	5.62884	1.31785e-05	-0.0421216	0.507589
CROCC	707	842	797	472	403	426	2.88351	3.00323	2.96333	1.52939	1.54199	1.53779	3.06758e-06	-0.0555545	0.27582
MAST3	778	1035	949.333	544	478	500	3.58219	4.16838	3.97298	1.99032	2.06183	2.038	2.1339e-06	-0.360326	0.00264662
IGSF3	98	139	125.333	81	34	49.6667	0.360806	0.451527	0.421287	0.236792	0.116302	0.156465	0.0444283	0.564569	0.0055011
ALDOC	1731	2022	1925	1200	957	1038	25.6027	25.3512	25.4351	14.3852	13.0439	13.491	8.48783e-11	0.685095	0.000173403
SCNN1D	675	789	751	432	395	407.333	6.58438	7.66059	7.30185	3.52905	3.97332	3.82523	5.90421e-06	0.0708923	0.375216
SRD5A1	5077	5999	5691.67	3652	2758	3056	20.1942	21.1119	20.806	12.1581	10.8508	11.2865	3.94182e-16	-0.120836	0.472219
CIZ1	4649	5003	4885	3161	2437	2678.33	45.0011	41.66	42.7737	23.7697	21.3561	22.1606	3.87036e-16	0.0491615	0.429302
TSPAN2	128	136	133.333	77	58	64.3333	1.09021	1.11875	1.10924	0.518263	0.520141	0.519515	0.0258778	-3.48819	1.54069e-18
SPAAR	39	40	39.6667	16	12	13.3333	0.661023	0.569102	0.599742	0.223918	0.182462	0.196281	0.0843398	0.23097	0.0332475
STMN1	8179	9509	9065.67	5449	4788	5008.33	147.517	150.476	149.49	78.8324	81.548	80.6428	7.61525e-24	-0.25461	0.00500837
SRPX2	87	92	90.3333	42	43	42.6667	0.353231	0.323762	0.333585	0.135304	0.160958	0.152407	0.048828	-0.0869547	0.637285
ADGRA2	630	639	636	346	367	360	2.82105	2.53847	2.63266	1.22986	1.54163	1.4377	6.24386e-05	-0.0473343	0.620897
FAM111A	2888	2885	2886	1729	1605	1646.33	15.267	13.037	13.7804	7.45717	7.99652	7.81674	2.19762e-12	0.315112	0.0187139
ACADS	1317	1637	1530.33	1011	687	795	18.3538	19.9311	19.4054	11.1964	8.9735	9.71446	2.35703e-07	0.845683	7.66098e-06
GRIN2A	59	123	101.667	48	35	39.3333	0.110796	0.203678	0.172717	0.075438	0.060245	0.0653093	0.0587087	-0.297439	0.037259
MROH8	78	55	62.6667	24	33	30	0.941441	0.635993	0.737809	0.1576	0.288753	0.245035	0.072499	-0.00901321	0.997484
SUOX	818	1066	983.333	575	496	522.333	9.41046	11.1958	10.6007	5.43736	5.61528	5.55597	1.43148e-06	-0.90703	0.00789466
LNX1	136	152	146.667	62	83	76	0.973154	0.957992	0.963046	0.355154	0.564868	0.494963	0.0272414	-0.772971	0.0228897
AGBL2	97	127	117	46	62	56.6667	1.07709	1.1977	1.1575	0.277569	0.435877	0.383108	0.0414071	-0.319791	0.000374391
HSPA8	35810	42342	40164.7	24300	21091	22160.7	397.556	421.53	413.539	215.221	220.25	218.574	6.84108e-31	-0.0659341	0.666355
LRP4	184	241	222	108	117	114	0.616461	0.707722	0.677302	0.287578	0.367624	0.340942	0.00983688	0.305829	0.00769697
ZNF219	1883	2287	2152.33	1433	979	1130.33	18.7276	19.7736	19.4249	11.0045	8.97635	9.65239	1.05368e-08	0.226384	0.0163411
ZNF613	229	276	260.333	159	117	131	1.81477	1.96109	1.91232	1.05829	0.898098	0.951497	0.00511039	-0.206369	0.00427538
HOGA1	212	323	286	150	138	142	2.36336	3.61461	3.19752	1.55321	1.46251	1.49274	0.0057923	-1.76926	6.11143e-09
TBCD	4681	5688	5352.33	3521	2517	2851.67	18.9215	20.4911	19.9679	11.0937	9.50427	10.0341	4.59113e-13	-0.0969148	0.0996345
RRM2	3857	4363	4194.33	2478	2295	2356	31.0912	30.0376	30.3888	15.7777	17.1014	16.6602	2.01084e-16	-0.212318	0.00634225
ATAD2	9614	10014	9880.67	6049	5413	5625	46.9606	42.7533	44.1558	23.4658	24.7945	24.3516	1.46737e-21	-0.862762	3.59729e-06
ASIC1	1301	1618	1512.33	945	741	809	9.27721	10.1175	9.83743	5.27525	5.02046	5.10539	1.63425e-08	-0.104173	0.230427
SYNM	1379	1817	1671	974	863	900	5.24557	6.0203	5.76206	2.86185	3.13382	3.04316	1.10088e-08	-0.258656	0.000531105
PLCXD1	5885	6772	6476.33	4359	3051	3487	30.4536	33.285	32.3412	18.0285	15.3127	16.218	2.37911e-13	0.091025	0.338974
HJURP	3354	3879	3704	2353	1869	2030.33	29.3468	29.7108	29.5894	16.3957	15.1406	15.559	7.31493e-15	-0.188462	0.0152534
SMC1A	5929	6394	6239	3710	3477	3554.67	16.5517	15.8184	16.0629	8.21384	9.05318	8.7734	2.34032e-18	-0.0976006	0.329726
PRR26	154	181	172	100	78	85.3333	1.12582	0.941053	1.00264	0.568627	0.632519	0.611222	0.0171708	-1.92831	2.06051e-11
SPC24	387	449	428.333	314	155	208	4.74523	6.63748	6.00673	3.11296	2.11555	2.44802	0.00385218	-0.503688	0.0166123
ZBTB20	975	1021	1005.67	609	544	565.667	0.990606	1.05284	1.0321	0.524745	0.575517	0.558593	5.2207e-07	-0.038741	0.562058
MMAB	924	981	962	578	521	540	12.6726	10.3717	11.1387	5.21117	7.25036	6.57063	7.90711e-07	-0.0604396	0.526324
MYH14	2229	2924	2692.33	1812	1186	1394.67	10.8926	11.6603	11.4044	6.80684	5.19918	5.73507	5.87113e-08	0.397124	0.117257
AC005520.1	111	180	157	112	29	56.6667	0.811367	1.15294	1.03908	0.650629	0.197568	0.348588	0.0602354	-1.14814	0.00124188
ERV3-1	242	279	266.667	136	148	144	2.41713	2.43085	2.42628	1.07725	1.38231	1.28062	0.00547672	-0.242563	0.00019752
ZFAND4	270	269	269.333	164	135	144.667	2.32065	1.86678	2.01807	1.11586	0.986391	1.02955	0.00423606	-0.248314	0.000972293
TRIM16L	1003	1204	1137	736	543	607.333	13.7475	14.4183	14.1947	8.00609	6.9692	7.31483	6.60912e-07	-0.216394	0.0181066
ASRGL1	531	614	586.333	384	272	309.333	6.98482	7.34602	7.22562	4.10606	3.54221	3.73016	0.000135354	-0.263668	0.480282
IDH2	2451	2904	2753	1802	1335	1490.67	25.1099	25.605	25.44	14.4332	12.6234	13.2267	4.58943e-11	-2.86206	7.49455e-16
TICRR	819	892	867.667	496	488	490.667	4.06922	3.83693	3.91436	1.79094	2.08721	1.98846	4.16845e-06	-0.142886	0.314726
NBPF1	4655	4867	4796.33	2808	2757	2774	21.4145	19.521	20.1522	10.2219	11.8692	11.3201	2.1739e-14	-0.260079	0.000614053
ECM1	828	990	936	586	466	506	10.8879	11.3873	11.2208	6.16745	5.73375	5.87832	1.94645e-06	0.256335	0.148725
CHAF1B	858	1076	1003.33	538	568	558	5.20417	5.70139	5.53565	2.58904	3.22761	3.01475	5.54135e-06	0.201548	0.0338395
B3GALT4	221	294	269.667	165	119	134.333	3.54489	4.11941	3.9279	2.10009	1.78731	1.89157	0.0064908	-0.552508	0.000935993
F2R	20470	22037	21514.7	14332	10825	11994	146.613	138.461	141.178	81.5667	72.4135	75.4645	5.17384e-20	-1.0019	6.89648e-05
ALDH3B1	7560	9426	8804	5433	4541	4838.33	85.4949	91.0606	89.2053	46.841	46.6816	46.7348	5.15528e-19	0.339251	0.515159
CDKL5	406	544	498	288	250	262.667	1.03024	1.10106	1.07745	0.513717	0.639143	0.597334	0.000408332	-0.148535	0.209384
MEX3D	647	749	715	493	314	373.667	6.40176	6.33604	6.35795	3.94138	2.95832	3.28601	0.000119076	0.367266	0.0386097
RABL6	4941	5904	5583	3700	2694	3029.33	44.826	46.873	46.1907	26.3156	23.0116	24.1129	1.47821e-13	0.301409	0.325588
NEK2	1333	1562	1485.67	950	744	812.667	17.2431	17.6031	17.4831	9.67473	9.06296	9.26688	1.57589e-08	-2.6551	5.46063e-13
SARDH	123	145	137.667	76	64	68	0.995444	1.03244	1.02011	0.485593	0.479699	0.481664	0.0300515	-0.0145593	0.850394
DLX4	100	106	104	61	43	49	1.39068	1.38871	1.38937	0.667508	0.543154	0.584605	0.0477991	0.012958	0.937186
PSCA	319	331	327	230	137	168	10.8857	9.46926	9.9414	6.7229	5.36521	5.81777	0.00447952	0.0321753	0.632647
PDZD4	58	77	70.6667	43	17	25.6667	0.413623	0.484306	0.460745	0.244306	0.112376	0.156353	0.0839874	-0.339049	0.0366336
PDK2	4118	4988	4698	3089	2284	2552.33	32.6364	34.4529	33.8474	19.3946	16.9196	17.7446	4.56639e-13	-0.156467	0.0375299
FAM222A	78	106	96.6667	56	34	41.3333	0.636844	0.763451	0.721249	0.366557	0.261497	0.296517	0.0595116	-0.00172922	0.980539
LYPD3	72	102	92	51	33	39	1.15493	1.42611	1.33572	0.644045	0.486358	0.53892	0.0628285	-0.537574	4.17437e-06
KDM4D	78	86	83.3333	42	37	38.6667	0.751007	0.700595	0.717399	0.337253	0.387161	0.370525	0.0627719	0.355714	0.00293763
RAB9B	47	93	77.6667	36	26	29.3333	0.340007	0.585158	0.503441	0.201933	0.170394	0.180907	0.080919	0.158595	0.58775
CASP2	1596	1823	1747.33	1104	904	970.667	10.4319	10.2484	10.3096	5.65947	5.47967	5.5396	8.60682e-10	-0.778076	7.23029e-06
ANKRD9	680	719	706	466	348	387.333	3.88264	3.42783	3.57944	3.14316	2.20893	2.52034	3.40549e-05	-0.124602	0.115213
SPRY3	194	234	220.667	128	107	114	0.582318	0.614226	0.60359	0.30495	0.299724	0.301466	0.0100999	-0.0634754	0.517017
RAD54B	461	336	377.667	237	215	222.333	4.44638	2.9041	3.41819	1.83577	2.01322	1.95407	0.00340666	-2.02752	1.81806e-10
ZNF33B	1496	1656	1602.67	976	873	907.333	7.05646	6.93544	6.97578	3.57789	3.99833	3.85818	2.32513e-09	-3.20767	2.28973e-17
ZNF527	314	281	292	187	149	161.667	2.10108	1.84424	1.92985	0.965808	1.12966	1.07505	0.00439805	-0.10064	0.395637
RAD21	12707	13072	12950.3	7837	7412	7553.67	94.2834	84.0943	87.4907	45.8298	51.5084	49.6155	3.53362e-19	0.157732	0.00959198
ZNF836	167	232	210.333	128	89	102	1.95311	2.59884	2.3836	1.20659	0.978988	1.05485	0.0157549	0.188645	0.125974
CYB5RL	588	704	665.333	490	256	334	3.9543	4.6421	4.41283	2.67885	2.62316	2.64172	0.00108964	0.130419	0.0445412
CYP2U1	403	533	489.667	262	268	266	2.21094	2.60278	2.47217	1.14153	1.3908	1.30771	0.00066192	-0.106417	0.107092
NMU	43	70	61	30	18	22	1.38567	2.02494	1.81185	0.780769	0.558824	0.632806	0.0912927	0.0451302	0.590603
GSK3B	3768	4260	4096	2495	2247	2329.67	13.7321	13.1456	13.3411	7.27467	7.43484	7.38145	6.45657e-16	-0.0302566	0.793801
SLCO1B3	475	416	435.667	285	228	247	4.59223	3.47767	3.84919	2.16425	2.04163	2.08251	0.000996809	-0.453871	0.0187839
C7orf31	547	596	579.667	383	281	315	5.91823	5.56825	5.68491	3.77456	3.08947	3.31783	0.000155223	-0.166627	0.0901042
FAT3	248	171	196.667	126	104	111.333	0.354037	0.212363	0.259588	0.142326	0.13854	0.139802	0.0196707	-0.278813	0.00619506
TREX1	92	96	94.6667	13	63	46.3333	1.8763	1.55519	1.66223	0.266531	1.14782	0.854056	0.0935183	0.512525	0.00581933
DCAF6	3395	3884	3721	2438	1884	2068.67	28.876	28.644	28.7214	16.4898	15.0263	15.5141	1.66511e-13	0.516797	2.57074e-06
GABBR1	383	455	431	293	188	223	2.68404	2.96869	2.8738	1.6438	1.13383	1.30382	0.00153797	0.281954	0.0023204
SMC2	5494	5996	5828.67	3646	3181	3336	26.8846	27.6882	27.4204	14.0213	14.9396	14.6335	1.22657e-18	0.239486	0.037371
ST6GALNAC2	56	60	58.6667	25	26	25.6667	0.691531	0.703338	0.699402	0.247704	0.301434	0.283524	0.0883219	-0.273098	0.000974451
TSPAN33	346	311	322.667	223	152	175.667	5.04202	3.96069	4.32114	2.58213	2.06848	2.2397	0.00421547	1.3522	1.41274e-16
ATN1	8493	9896	9428.33	6226	4731	5229.33	53.7826	54.7686	54.4399	31.3143	28.0888	29.1639	2.20776e-17	-0.229972	0.0215418
CACFD1	737	797	777	454	439	444	7.15244	6.85492	6.95409	3.56958	4.11037	3.9301	1.51559e-05	-0.388751	9.65471e-06
PATL2	37	40	39	8	18	14.6667	0.491961	0.519269	0.510166	0.09376	0.229839	0.184479	0.10381	-0.0448565	0.831264
CCDC74A	57	95	82.3333	33	37	35.6667	1.02903	1.71601	1.48701	0.473808	0.700287	0.624794	0.0782392	-1.1428	3.38007e-07
TAF6L	707	762	743.667	500	362	408	9.27068	8.5466	8.78796	5.13238	4.39369	4.63992	3.72987e-05	-0.0968664	0.245366
CDK19	1766	1960	1895.33	1137	1063	1087.67	7.78315	7.89212	7.8558	4.06555	4.48537	4.34543	6.92804e-10	-0.345462	0.0244608
PTPN4	1093	1202	1165.67	680	666	670.667	3.14254	2.99817	3.04629	1.60413	1.88997	1.79469	4.76884e-07	1.12283	6.51187e-07
TNFRSF10C	58	78	71.3333	37	26	29.6667	0.904967	1.07729	1.01985	0.464744	0.38182	0.409461	0.0819913	-0.178022	0.0916333
KIF24	451	472	465	301	234	256.333	2.03537	1.82794	1.89708	1.05892	0.974981	1.00296	0.000509438	0.140319	0.0258173
TSSK3	315	318	317	198	163	174.667	7.10476	5.79193	6.22954	3.38994	3.21156	3.27102	0.00301094	-0.00748322	0.945678
TOP2B	3934	4565	4354.67	2797	2265	2442.33	19.9206	20.267	20.1516	11.2153	10.7613	10.9126	2.11918e-15	0.276116	0.176164
ZNF205	617	656	643	423	322	355.667	8.51303	8.18914	8.29711	4.47232	3.99785	4.15601	7.57848e-05	2.75438	8.33068e-11
IQGAP3	2884	3256	3132	1933	1714	1787	13.1077	12.9251	12.986	6.97464	7.29277	7.18673	1.06053e-13	-0.0963441	0.310217
NUMA1	17665	19549	18921	11818	10404	10875.3	85.0337	80.0315	81.6989	46.4412	43.7555	44.6507	2.50378e-26	-0.458327	0.0162534
SPSB2	623	902	809	502	383	422.667	13.7189	17.8065	16.4439	8.64936	7.94197	8.17776	9.77962e-05	-0.224071	0.000698922
ATRIP	517	585	562.333	396	246	296	3.4788	3.09058	3.21998	2.00423	1.36579	1.5786	0.000628011	-3.2337	1.30007e-16
ZKSCAN3	534	503	513.333	308	293	298	3.19785	2.50976	2.73912	1.39922	1.57536	1.51665	0.000392433	0.0502069	0.894435
POU6F1	143	168	159.667	103	65	77.6667	0.997206	0.918905	0.945005	0.519021	0.349538	0.406032	0.0289535	-0.0622999	0.472339
TMPO	5416	6212	5946.67	3567	3344	3418.33	38.825	39.4555	39.2453	20.1458	22.1049	21.4519	3.97863e-17	0.0824347	0.330825
PILRB	1224	1249	1240.67	898	571	680	16.9955	15.3053	15.8687	10.1031	7.79422	8.56386	1.08261e-05	0.192859	0.0572986
CENPS	332	421	391.333	219	210	213	9.90465	11.0589	10.6741	5.2474	6.34439	5.97873	0.00164768	-0.771958	0.00291079
BLM	709	753	738.333	521	340	400.333	3.66563	3.40276	3.49038	2.13805	1.64779	1.81121	0.000118447	0.16979	0.0927573
FMNL3	1660	1810	1760	850	1154	1052.67	5.39167	6.11675	5.87506	4.48055	3.90085	4.09408	2.73712e-05	-0.0314699	0.854372
SULT1A2	61	76	71	34	30	31.3333	1.19196	1.45971	1.37046	0.50425	0.531923	0.522699	0.0819928	0.0789855	0.637382
TNFSF9	190	187	188	123	86	98.3333	3.08772	2.65765	2.801	1.59391	1.3051	1.40137	0.0186701	-1.64694	0.0114697
RSRC1	1325	1411	1382.33	858	764	795.333	21.0545	19.1832	19.807	9.9682	11.5066	10.9938	3.85265e-08	-0.246634	0.23129
DCLK2	374	354	360.667	184	227	212.667	2.78507	2.05315	2.29712	1.03097	1.53998	1.37031	0.00422676	0.128481	0.166912
LY6G5B	278	328	311.333	172	171	171.333	4.08266	4.08634	4.08511	1.93191	2.29069	2.17109	0.00403185	0.305418	0.000864313
ZNF69	477	552	527	308	289	295.333	7.48113	7.43753	7.45206	3.85248	3.93619	3.90829	0.000269518	-0.329471	0.0317114
RNF26	2751	3202	3051.67	1959	1598	1718.33	26.8157	27.2845	27.1283	15.1723	14.606	14.7947	8.51073e-13	-0.0391649	0.633059
DTX4	86	53	64	41	24	29.6667	0.413107	0.219272	0.283884	0.155928	0.107532	0.123664	0.0912927	0.314068	0.0408729
PBX1	1748	1966	1893.33	1318	902	1040.67	10.3922	8.95372	9.43322	5.84875	5.06129	5.32378	1.03147e-07	-0.197832	0.0471252
GPM6B	110	86	94	48	51	50	0.779699	0.565695	0.63703	0.262915	0.393847	0.350203	0.0631023	0.176761	0.498338
GOLGA8H	59	84	75.6667	49	16	27	0.830679	1.03843	0.969178	0.555438	0.210185	0.325269	0.0963134	-0.445906	0.170571
RBL1	1175	1125	1141.67	726	641	669.333	5.89746	4.81791	5.17776	2.79987	2.93512	2.89004	1.3636e-06	-0.100156	0.119645
BANK1	150	187	174.667	76	103	94	1.20753	1.55791	1.44112	0.486073	0.765461	0.672332	0.0307241	0.668833	0.00121488
RHOBTB1	1065	1418	1300.33	716	738	730.667	6.50512	7.6307	7.25551	3.45127	4.2017	3.95156	3.15022e-06	-0.0841621	0.469584
MASTL	1235	1295	1275	782	721	741.333	10.3129	9.37692	9.68892	5.20433	5.63912	5.49419	1.77057e-07	-0.0197359	0.742514
KBTBD4	703	923	849.667	544	413	456.667	7.95867	8.92204	8.60092	4.6045	4.32929	4.42103	3.23481e-05	1.7036	1.17098e-08
B4GALNT1	579	688	651.667	390	352	364.667	6.80754	6.31055	6.47621	3.1026	3.38286	3.28944	7.25197e-05	-0.276636	0.21318
NCAPH2	826	643	704	502	367	412	11.4092	7.72725	8.95456	5.56952	4.86963	5.10292	0.000484876	-0.325134	1.05713e-06
PIK3C2B	1648	2002	1884	1222	956	1044.67	7.73405	8.44915	8.21079	4.89862	3.71507	4.10958	5.35321e-09	0.132241	0.0607463
CASKIN1	284	353	330	187	176	179.667	1.33664	1.45218	1.41367	0.699607	0.775085	0.749926	0.00348695	0.64148	4.3914e-05
HMGCR	3737	4274	4095	2606	2199	2334.67	23.7839	24.4057	24.1984	12.5336	12.5779	12.5631	2.55647e-15	-0.282868	0.00192068
HASPIN	645	810	755	454	400	418	6.2658	6.87688	6.67319	3.49922	3.64016	3.59318	3.30729e-05	-0.104403	0.401378
KANK1	372	382	378.667	205	227	219.667	1.91942	1.64567	1.73692	0.818429	1.01768	0.951262	0.00252705	-3.71668	3.79744e-20
CUL5	2394	2855	2701.33	1583	1543	1556.33	10.2967	10.6751	10.549	5.37735	6.18896	5.91842	1.05547e-10	-0.222271	0.00904778
RGS5	201	190	193.667	123	96	105	0.928882	0.769092	0.822355	0.455711	0.41814	0.430664	0.0178186	-1.52175	3.97922e-11
ZNF737	145	145	145	95	63	73.6667	1.68771	1.32392	1.44518	0.865456	0.583882	0.67774	0.0354521	-0.025591	0.785642
SPN	58	72	67.3333	25	34	31	0.301063	0.263449	0.275987	0.13965	0.151906	0.147821	0.093955	0.0817562	0.540177
BUD13	656	781	739.333	425	419	421	8.11155	8.44362	8.33293	4.74605	4.85325	4.81751	4.77657e-05	0.0402918	0.727699
ETFDH	995	1167	1109.67	811	479	589.667	8.96953	8.67255	8.77155	5.7294	3.98936	4.56938	7.91641e-05	-0.870389	2.2823e-06
PAQR8	1391	1458	1435.67	949	762	824.333	7.9724	7.30723	7.52895	4.31705	4.87442	4.68863	7.45218e-08	0.0277347	0.805102
NPR1	98	115	109.333	59	52	54.3333	0.624749	0.641584	0.635972	0.296118	0.310513	0.305715	0.055335	-0.0869246	0.208637
SYTL2	840	803	815.333	539	441	473.667	5.29015	4.87732	5.01493	3.01717	3.44525	3.30256	2.73712e-05	0.295987	0.0150121
ERMAP	741	795	777	502	412	442	6.70296	6.20407	6.37037	3.32412	3.40724	3.37953	2.0386e-05	-0.226679	0.0372417
MPPE1	785	811	802.333	487	460	469	11.185	10.4817	10.7161	4.79785	6.31588	5.80987	2.10733e-05	-0.120528	0.588655
KCTD3	2161	2098	2119	1306	1252	1270	15.0091	12.7361	13.4938	7.18228	8.16704	7.83879	1.10559e-08	-0.0666474	0.960182
NRM	682	621	641.333	473	303	359.667	11.7485	9.49018	10.2429	6.3374	4.87151	5.36014	0.000611098	-0.361184	0.00050334
SYT7	45	41	42.3333	25	9	14.3333	0.251637	0.196992	0.215207	0.115601	0.048569	0.070913	0.115463	-0.0244916	0.755046
DNM1	5690	6493	6225.33	4225	3163	3517	44.3452	43.4405	43.742	25.4967	21.9926	23.1607	3.47355e-14	-0.0956712	0.553178
NOV	162	140	147.333	91	75	80.3333	1.74202	1.31199	1.45533	0.776634	0.754359	0.761784	0.0344731	-0.162032	0.153214
BICC1	4344	4693	4576.67	2779	2667	2704.33	21.6626	20.3753	20.8044	10.9798	12.4461	11.9573	7.45238e-14	-0.21142	0.0547642
P2RY1	186	125	145.333	92	78	82.6667	0.745381	0.437466	0.540104	0.292051	0.29439	0.29361	0.041483	-0.0400148	0.540515
GINS1	480	576	544	304	313	310	4.00965	4.20596	4.14052	2.01869	2.45436	2.30914	0.00046813	0.384812	0.00510185
TRIM28	10359	11895	11383	7690	5831	6450.67	97.0235	96.098	96.4065	56.554	51.0298	52.8712	5.64651e-17	-1.01123	1.70915e-08
INCENP	2487	2871	2743	1780	1458	1565.33	17.7829	17.436	17.5516	9.97335	9.78361	9.84685	1.03756e-11	-0.169966	0.0687436
MGAT5B	410	541	497.333	272	280	277.333	2.80428	3.21694	3.07939	1.44116	1.872	1.72839	0.00105829	-0.118162	0.324352
FAM189B	2103	2446	2331.67	1556	1194	1314.67	21.2195	20.8087	20.9456	12.3548	11.4327	11.7401	7.37005e-10	-0.753757	0.0248322
AGAP9	618	705	676	443	345	377.667	7.03446	7.00937	7.01773	3.9973	3.67289	3.78103	8.52346e-05	-0.359652	0.00316926
VWA5B2	73	56	61.6667	39	22	27.6667	0.478869	0.322492	0.374618	0.202283	0.134927	0.157379	0.100976	-0.32833	0.135435
ELOVL3	57	65	62.3333	41	14	23	1.12085	1.11016	1.11372	0.645146	0.241894	0.376311	0.109223	-0.637623	0.0407956
CMYA5	43	84	70.3333	29	28	28.3333	0.090775	0.155078	0.133644	0.048416	0.054088	0.0521973	0.103591	0.0518352	0.902954
PCLAF	1220	1381	1327.33	902	667	745.333	16.114	16.395	16.3013	12.6635	8.61175	9.96234	6.25483e-07	-0.235497	0.177009
ARMCX4	322	343	336	205	182	189.667	1.36111	1.29299	1.31569	0.72042	0.71008	0.713527	0.00325049	1.30492	2.15655e-10
EPPK1	460	595	550	378	245	289.333	0.803425	0.883649	0.856908	0.511387	0.400791	0.437656	0.00112646	-0.903448	0.0034817
PCDH7	4895	5671	5412.33	3606	2823	3084	22.0014	22.5761	22.3845	13.034	11.9486	12.3104	9.02603e-15	-1.05278	1.32477e-10
TMEM170B	581	604	596.333	339	360	353	1.88614	1.71378	1.77123	0.87338	1.0964	1.02206	0.000342739	-0.0687499	0.509
TPGS1	349	484	439	279	208	231.667	8.50131	10.2997	9.70025	5.39936	4.75678	4.97097	0.00225405	-0.188341	0.228124
ARHGAP11A	3748	4338	4141.33	2590	2312	2404.67	17.9025	18.8188	18.5134	10.5042	10.6467	10.5992	1.47174e-14	0.0598048	0.359586
CDON	240	263	255.333	165	125	138.333	1.58319	1.48125	1.51523	1.16673	0.454934	0.6922	0.00972085	-0.0794992	0.531691
NCAPD3	5355	5709	5591	3971	2794	3186.33	29.995	28.508	29.0037	17.3533	14.8147	15.6609	3.9063e-11	0.28161	0.000879042
MKNK2	6853	8155	7721	5042	4096	4411.33	55.6214	57.1377	56.6323	33.1896	32.4176	32.6749	2.42397e-17	0.0483272	0.663315
CDC20	5262	6393	6016	3932	3157	3415.33	84.3733	89.5248	87.8077	50.153	47.7079	48.5229	4.36088e-15	0.894705	2.28231e-07
SGK3	1375	1461	1432.33	944	774	830.667	9.13467	8.66858	8.82394	4.89232	4.95236	4.93234	9.21166e-08	-0.00235243	0.979235
CCDC77	799	799	799	540	422	461.333	9.75203	8.63766	9.00911	5.10727	4.85453	4.93878	3.76071e-05	-0.323327	0.00236806
AC073896.1	88	57	67.3333	48	22	30.6667	3.22181	1.43678	2.03179	1.30384	0.578583	0.820336	0.103267	0.99398	5.04179e-09
HEXIM2	428	424	425.333	309	196	233.667	9.9151	8.47586	8.95561	5.58083	4.24879	4.6928	0.00282705	-0.167749	0.0529416
DZIP3	1626	1580	1595.33	1006	933	957.333	8.50248	7.32921	7.7203	4.159	4.49542	4.38328	1.49862e-07	0.120627	0.658161
SLC52A3	141	205	183.667	94	96	95.3333	1.32787	1.65911	1.54869	0.631546	0.820679	0.757635	0.0304082	0.0800127	0.638669
ARRB1	3307	3599	3501.67	2558	1663	1961.33	34.5313	33.8577	34.0822	21.5071	15.6501	17.6024	3.83607e-08	-0.0907085	0.58148
PHTF1	977	1079	1045	729	515	586.333	8.67563	8.15577	8.32906	5.02399	4.34424	4.57082	1.0923e-05	-1.074	2.32651e-05
GPR68	80	119	106	72	29	43.3333	0.751234	0.985408	0.90735	0.53886	0.256894	0.350883	0.0858727	-0.231085	0.00317699
SLC48A1	2020	2448	2305.33	1463	1246	1318.33	20.5921	22.1685	21.643	11.8662	12.6943	12.4183	3.85776e-10	-0.0885577	0.215404
C1orf115	335	383	367	200	217	211.333	2.66351	2.66225	2.66267	1.25976	1.61837	1.49883	0.00361919	0.767322	6.00104e-06
TNS3	11567	12951	12489.7	8070	6921	7304	43.8249	41.8632	42.5171	23.4816	24.1372	23.9187	3.14185e-22	2.34471	1.14933e-18
RGS9BP	91	82	85	54	35	41.3333	0.854014	0.666121	0.728752	0.39723	0.302043	0.333772	0.0818274	0.228984	0.29794
PDE7A	912	1122	1052	715	513	580.333	7.13686	7.48347	7.36793	4.3423	3.79177	3.97528	1.3657e-05	-0.535757	0.0670362
HMMR	2918	3066	3016.67	1959	1693	1781.67	26.9155	24.7262	25.4559	14.0661	14.5084	14.361	6.87134e-12	0.282728	0.0179273
ABCC6	83	102	95.6667	47	48	47.6667	1.00932	0.990812	0.99698	0.525231	0.67089	0.622337	0.0743895	-0.044429	0.537309
TKT	15158	17539	16745.3	11274	8774	9607.33	157.421	162.491	160.801	103.771	77.137	86.0149	5.44587e-19	0.239596	0.0527355
BRD8	3425	3750	3641.67	2261	2108	2159	32.6239	30.5693	31.2541	15.7264	17.2902	16.7689	7.49366e-13	-0.315824	0.100162
IFRD1	2423	2296	2338.33	1448	1419	1428.67	28.734	25.133	26.3333	13.7217	15.7146	15.0503	3.34522e-08	0.00187022	0.973748
CDK14	315	310	311.667	186	179	181.333	1.74282	1.46918	1.56039	0.815701	0.908508	0.877572	0.00550569	-0.0137241	0.858015
RASSF4	630	707	681.333	451	353	385.667	5.0843	5.11932	5.10765	2.95737	2.6402	2.74592	0.000101237	-0.0415038	0.578242
CDHR5	45	65	58.3333	34	15	21.3333	0.333183	0.419368	0.39064	0.207638	0.098432	0.134834	0.117669	-0.184909	0.0318039
APOBEC3F	309	439	395.667	252	186	208	3.51437	4.18487	3.96137	2.21633	2.19612	2.20286	0.0041907	0.279462	0.0345474
ZBTB44	3758	4143	4014.67	2432	2376	2394.67	10.9945	10.5503	10.6984	5.56617	6.37729	6.10692	2.64056e-12	0.156428	0.310702
MTUS1	1055	1045	1048.33	731	547	608.333	5.34445	4.71907	4.92753	2.98664	2.65474	2.76537	1.02664e-05	-0.456238	0.000552289
SEMA3F	1717	1913	1847.67	1299	920	1046.33	13.1758	12.98	13.0453	7.66905	6.68013	7.00977	1.59419e-07	-0.0144561	0.864692
PBXIP1	2708	3105	2972.67	1991	1567	1708.33	23.6272	23.8678	23.7876	13.8835	12.9225	13.2428	3.12448e-11	-0.259046	0.000971104
KIF3C	1264	1546	1452	1029	681	797	6.67472	7.09873	6.9574	4.36906	3.54095	3.81698	7.035e-06	-0.0260245	0.826451
PKP2	2370	2644	2552.67	1659	1407	1491	15.35	15.0729	15.1653	8.55497	8.96032	8.8252	4.19467e-11	0.158121	0.137233
IFIT1	2068	2078	2074.67	1347	1188	1241	27.1659	25.3067	25.9265	13.9048	14.983	14.6236	4.71069e-09	0.0883801	0.384288
GNAZ	108	68	81.3333	15	61	45.6667	0.875475	0.479084	0.611214	0.090692	0.464869	0.340143	0.119473	-0.0422592	0.758715
NOA1	1815	2081	1992.33	1347	1036	1139.67	14.4428	14.4747	14.4641	8.51404	7.72625	7.98885	8.79891e-09	-0.192293	0.1358
DMBT1	1289	1338	1321.67	964	435	611.333	4.37639	4.47772	4.44395	3.07707	1.37095	1.93966	0.0776285	-0.790651	0.00268031
MARK4	1561	1887	1778.33	1149	952	1017.67	11.4395	12.4497	12.113	6.83528	6.55944	6.65139	1.72022e-08	-0.200082	0.45708
ZNF672	808	966	913.333	613	462	512.333	7.54622	7.80777	7.72059	4.42248	3.93727	4.09901	2.21684e-05	-0.046198	0.829899
HDAC6	2055	2251	2185.67	1549	1095	1246.33	13.7364	13.4427	13.5406	8.33273	6.75205	7.27895	5.32004e-08	0.318264	0.0337117
HIST4H4	75	64	67.6667	49	18	28.3333	1.23837	1.30903	1.28548	0.693996	0.341129	0.458751	0.112543	0.810575	1.53748e-05
SORBS2	51	57	55	9	33	25	0.276134	0.475951	0.409345	0.03041	0.426482	0.294458	0.128024	0.415853	0.357302
FANCD2	2775	3087	2983	2033	1569	1723.67	14.7649	14.7965	14.7859	8.7559	7.99448	8.24828	7.69265e-11	-0.53873	0.000832387
KREMEN2	164	218	200	126	91	102.667	1.90634	2.21655	2.11315	1.14757	0.997507	1.04753	0.0256968	-0.00177747	0.982179
RNF208	57	48	51	28	20	22.6667	1.42791	1.03693	1.16726	0.537072	0.467411	0.490631	0.119375	-0.0399148	0.571125
DNHD1	1168	1159	1162	750	668	695.333	3.43877	2.6891	2.93899	1.56875	1.67375	1.63875	2.27584e-06	0.155672	0.144652
ZNF358	1094	1468	1343.33	963	593	716.333	15.2099	17.8443	16.9661	10.6365	7.722	8.69351	8.10501e-05	-0.11066	0.074307
NLGN2	4065	5003	4690.33	3306	2271	2616	24.2274	25.9752	25.3926	15.6408	12.682	13.6683	2.41524e-09	0.00615272	0.944663
CACHD1	197	226	216.333	141	103	115.667	1.01187	1.0112	1.01142	0.565853	0.496901	0.519885	0.0189579	-0.0897291	0.304328
RFX1	892	1147	1062	689	547	594.333	5.80143	6.51654	6.27817	3.50342	3.3368	3.39234	9.90151e-06	0.0895147	0.677461
ABCB6	886	862	870	705	358	473.667	7.97895	6.72839	7.14525	4.99949	2.97298	3.64848	0.00164397	0.0715635	0.282462
KIF11	3633	3885	3801	2387	2225	2279	20.3136	18.987	19.4292	10.5991	11.6665	11.3107	1.43006e-12	-0.334804	0.000150112
TRIM45	253	328	303	209	131	157	1.957	2.30183	2.18689	1.28073	0.948371	1.05916	0.0113899	-0.278769	0.000934842
SGO2	1012	1179	1123.33	684	645	658	6.70322	6.79759	6.76613	3.5678	3.99995	3.8559	2.52779e-06	-2.49809	3.71283e-14
PTGFRN	1180	1567	1438	923	747	805.667	5.18829	6.02418	5.74555	3.22218	3.07795	3.12603	1.45233e-06	0.446023	0.000347239
ANG	51	72	65	25	32	29.6667	1.16178	1.39477	1.31711	0.435124	0.655878	0.582293	0.114299	-0.0425352	0.631077
GEN1	794	919	877.333	558	483	508	2.63808	2.67722	2.66417	1.63036	2.02011	1.89019	1.65025e-05	0.62195	0.109676
SLC9A3R1	4007	4485	4325.67	3141	2115	2457	69.831	67.5363	68.3012	44.1042	34.4541	37.6708	5.24057e-09	0.0310197	0.850686
MBD5	593	629	617	403	337	359	2.52984	2.53003	2.52996	1.41584	1.31078	1.3458	0.000211955	-0.289503	0.00782509
MMP24	2862	3036	2978	1801	1811	1807.67	17.6194	16.3353	16.7633	8.80757	10.4518	9.90374	9.50897e-10	-0.944301	1.54291e-05
ANXA9	203	217	212.333	96	139	124.667	3.0144	2.81598	2.88212	1.12878	1.93417	1.66571	0.0313612	-0.64117	6.96143e-05
ZNF19	199	261	240.333	137	128	131	2.55945	3.04586	2.88372	1.40543	1.76441	1.64475	0.016404	-0.39912	1.92821e-05
PIGS	3056	3353	3254	2108	1842	1930.67	29.6731	28.504	28.8937	16.0771	16.508	16.3644	2.27746e-12	0.347603	0.00962471
KIAA0895L	627	808	747.667	492	377	415.333	5.89184	5.45202	5.59863	3.87856	2.99979	3.29271	0.00015357	0.160694	0.342641
ZNF670	731	680	697	401	447	431.667	9.95927	8.09167	8.7142	4.33852	5.70401	5.24884	0.000510769	0.148254	0.109451
POLD3	1165	1255	1225	814	671	718.667	8.75969	8.34043	8.48018	4.87546	4.78611	4.8159	9.28343e-07	-0.0367722	0.503709
CEP152	944	998	980	613	571	585	4.78909	4.26232	4.43791	2.37648	2.75543	2.62911	8.85304e-06	-0.0155744	0.900973
SHMT1	3286	3762	3603.33	2394	1960	2104.67	41.6399	41.6955	41.6769	23.3093	23.4863	23.4273	1.26292e-12	-0.776488	1.50598e-09
MID1	572	618	602.667	373	346	355	2.45441	2.37932	2.40435	1.38126	1.48134	1.44798	0.00027228	0.084673	0.275714
CNNM2	1914	2320	2184.67	1605	1005	1205	3.72476	4.05246	3.94323	2.69153	2.28866	2.42295	4.07069e-06	-0.154957	0.121244
TONSL	1448	1665	1592.67	1131	787	901.667	8.75689	8.81343	8.79458	5.44235	4.45275	4.78261	1.42395e-06	0.281465	0.0169715
GINS2	402	486	458	297	236	256.333	4.2661	4.31529	4.2989	2.39547	2.24285	2.29373	0.00146435	0.45867	3.27862e-09
MMD	3268	4044	3785.33	2589	1926	2147	32.694	35.121	34.312	20.4468	17.9982	18.8144	3.85776e-10	-1.94765	4.04898e-10
VWA7	222	302	275.333	175	131	145.667	2.08872	2.48359	2.35197	1.31108	1.15277	1.20554	0.0130821	0.0352179	0.460183
PM20D1	61	44	49.6667	24	24	24	0.758353	0.48197	0.574098	0.23493	0.279633	0.264732	0.126232	-0.425074	0.00358985
ARHGAP18	8453	8360	8391	5662	4787	5078.67	51.4774	44.506	46.8298	27.3922	27.3367	27.3552	1.51853e-14	-0.123128	0.268389
PAOX	109	163	145	90	60	70	1.59367	2.14104	1.95859	1.02648	0.811348	0.88306	0.0569284	-0.142835	0.0233203
SHCBP1	2411	2903	2739	1749	1525	1599.67	18.9396	19.9134	19.5888	10.9032	11.237	11.1258	1.11699e-10	-0.129791	0.0640812
SMARCA1	46	41	42.6667	17	20	19	0.298914	0.232851	0.254872	0.088441	0.121443	0.110442	0.134395	0.0140324	0.838038
PLPP1	1811	1856	1841	1379	743	955	31.0232	27.7151	28.8178	18.6943	11.9199	14.178	0.0370428	-0.37029	0.0245921
ZNF615	295	355	335	221	166	184.333	2.20117	2.3665	2.31139	1.42275	1.18389	1.26351	0.00598847	2.98279	1.26192e-23
HDAC7	3496	4116	3909.33	2638	2080	2266	23.9818	25.1164	24.7382	14.7982	13.7415	14.0937	4.73356e-12	0.4604	0.0625937
TNFSF4	64	83	76.6667	34	39	37.3333	0.497825	0.561527	0.540293	0.20965	0.281919	0.257829	0.105014	0.0108388	0.961129
ATAD5	309	396	367	196	218	210.667	1.22877	1.39043	1.33654	0.61584	0.808347	0.744178	0.00620856	-0.235356	0.299806
MAVS	3858	5096	4683.33	2909	2599	2702.33	8.95105	10.3318	9.87154	5.35933	5.65342	5.55539	4.24643e-11	0.371196	0.000255619
FDFT1	2734	3268	3090	2146	1575	1765.33	38.951	38.4808	38.6376	21.5359	18.7959	19.7092	2.19975e-09	-0.0411763	0.826361
USP16	1441	1546	1511	949	889	909	13.2095	12.4006	12.6702	6.98414	7.64442	7.42433	1.94235e-07	0.3316	0.00278881
PNPLA7	168	165	166	80	106	97.3333	1.04603	0.828985	0.901335	0.355856	0.557007	0.489957	0.044511	-1.11903	4.04815e-07
CEP162	285	380	348.333	187	203	197.667	1.63346	1.81562	1.7549	0.781172	0.999554	0.92676	0.00768597	-0.0835199	0.279394
LMTK3	114	115	114.667	80	46	57.3333	0.603376	0.533533	0.556814	0.335574	0.285681	0.302312	0.0724291	-0.036592	0.489311
MCM4	1446	1797	1680	1151	852	951.667	9.65259	10.4418	10.1787	6.07937	5.31344	5.56875	6.50068e-07	-0.00980123	0.908583
CXXC1	890	1127	1048	703	535	591	8.73608	9.51062	9.25244	5.31577	5.28615	5.29602	1.98274e-05	0.123429	0.610551
ZNF211	951	825	867	616	479	524.667	10.1302	7.42007	8.32343	5.11085	4.67613	4.82104	0.000165475	-0.187026	0.0607198
CDKN3	1284	1392	1356	881	771	807.667	38.9936	37.2757	37.8483	21.4489	21.9583	21.7885	3.89486e-07	0.218002	0.0142575
ZFPM1	280	269	272.667	213	113	146.333	1.70558	1.24581	1.39907	0.89906	0.566986	0.677677	0.0216015	-0.685084	4.80571e-05
MDK	108	120	116	39	78	65	2.44198	2.39372	2.4098	0.712343	1.66128	1.34497	0.0916079	0.333157	0.000121047
OIP5	386	483	450.667	288	236	253.333	8.4754	9.36069	9.0656	5.02442	4.94152	4.96915	0.00193717	0.0313965	0.664039
NNT	11984	13679	13114	8366	7605	7858.67	58.4904	60.6224	59.9117	31.5847	39.7376	37.02	9.26344e-20	-0.250433	0.0072767
DCUN1D2	381	493	455.667	289	238	255	4.2219	4.80063	4.60772	2.33141	2.18193	2.23176	0.00212349	-0.755252	0.000473144
SGO1	429	457	447.667	330	209	249.333	5.0954	4.83545	4.9221	3.08475	2.34082	2.58879	0.00362979	-0.213236	0.0229449
FAM53C	2503	2869	2747	1804	1537	1626	15.681	15.7425	15.722	8.92427	8.94478	8.93794	7.30431e-11	0.0303811	0.751633
CCDC34	1148	1484	1372	1001	625	750.333	14.8157	16.7413	16.0994	10.2592	7.55614	8.45717	7.64771e-05	-0.541786	0.164322
SLC27A3	124	116	118.667	79	55	63	0.997727	0.821633	0.880331	0.630718	0.417841	0.4888	0.0668175	-0.0353866	0.714108
HPD	42	66	58	28	22	24	0.651956	0.948654	0.849755	0.351241	0.325874	0.33433	0.13192	0.0397794	0.697278
TSPAN1	198	159	172	131	76	94.3333	3.31972	2.32554	2.65693	1.74408	1.1858	1.37189	0.0465811	-0.579004	0.00341947
MVD	1925	2570	2355	1573	1212	1332.33	32.9147	37.7906	36.1653	20.3289	19.1692	19.5558	1.39545e-07	-0.349589	0.000313567
MAP4K2	1575	1722	1673	1181	874	976.333	6.59899	8.38133	7.78722	4.76681	5.71277	5.39745	3.84865e-07	-0.216818	0.0122012
RFLNA	60	42	48	24	23	23.3333	0.817208	0.675053	0.722438	0.208636	0.242249	0.231045	0.135815	-0.209834	0.723776
C11orf71	298	413	374.667	250	176	200.667	4.08526	4.9471	4.65982	2.71959	2.25272	2.40834	0.00731024	-0.00435756	0.979211
ZNF784	180	243	222	146	101	116	2.43789	2.86887	2.72521	1.55215	1.26318	1.3595	0.0268158	0.430837	0.00031089
INTU	357	440	412.333	224	251	242	0.887669	0.930493	0.916218	0.576649	0.631778	0.613402	0.00468063	0.270328	0.0318381
FGD3	105	167	146.333	85	66	72.3333	0.856867	1.1734	1.06789	0.455168	0.356484	0.389379	0.0616579	0.280431	0.0524038
ATG16L2	999	1082	1054.33	752	541	611.333	10.836	9.94331	10.2409	6.23117	5.57418	5.79318	2.28509e-05	-0.34084	0.0071616
KANK2	4269	4968	4735	3009	2748	2835	25.891	26.3867	26.2214	14.4597	15.8534	15.3888	1.37062e-13	0.109601	0.35104
THRA	1855	2479	2271	1453	1231	1305	11.2954	14.7431	13.5939	7.79425	7.5838	7.65395	7.33786e-08	0.0287971	0.789755
CEP76	511	536	527.667	313	323	319.667	5.05648	4.84621	4.9163	2.59676	2.9648	2.84212	0.0011484	-0.418366	0.000835691
TRIM16	1471	1366	1401	1090	685	820	14.7244	12.5596	13.2812	8.87836	8.28447	8.48243	8.83679e-05	0.0302032	0.766282
CCNB1	6456	7391	7079.33	4437	4201	4279.67	87.9562	83.122	84.7334	45.3772	49.571	48.1731	6.62453e-15	0.382576	0.0209969
TPD52L1	90	51	64	43	28	33	1.1758	0.660417	0.832211	0.701086	0.568653	0.612797	0.125261	0.16534	0.0561833
SAP30L	772	882	845.333	568	455	492.667	3.36774	3.36441	3.36552	1.96692	1.85961	1.89538	4.66482e-05	0.159721	0.0999937
E2F1	1560	1778	1705.33	1276	810	965.333	16.9345	16.8729	16.8935	10.9973	8.24521	9.16258	1.32483e-05	0.109296	0.390162
DNAH11	226	183	197.333	127	113	117.667	0.432854	0.306274	0.348467	0.193493	0.202883	0.199753	0.0309022	-0.115714	0.0945563
SYTL4	2153	2524	2400.33	1757	1171	1366.33	14.8855	15.5897	15.3549	9.74739	7.79869	8.44826	7.21573e-07	-0.0381997	0.578763
CENPO	1876	2202	2093.33	1382	1161	1234.67	11.83	12.2869	12.1346	6.92053	7.02942	6.99312	5.67467e-09	-0.0501314	0.461283
FAM171A1	3611	3998	3869	2552	2213	2326	25.0203	24.1875	24.4651	14.0237	14.3743	14.2574	7.36545e-13	-0.290191	0.00370025
PTS	1320	1436	1397.33	994	728	816.667	39.0993	37.2686	37.8788	23.4103	20.1971	21.2682	2.56604e-06	-0.861702	1.50917e-06
TRMT9B	92	112	105.333	58	53	54.6667	0.360247	0.466121	0.43083	0.22089	0.35462	0.310043	0.0816918	0.120048	0.14923
DCLRE1C	686	630	648.667	441	372	395	7.13709	5.76627	6.22321	3.80821	3.88312	3.85815	0.000468939	0.206386	0.00785122
HIST1H2BC	118	117	117.333	78	54	62	4.95244	4.24775	4.48264	2.60627	2.08798	2.26074	0.0722383	0.0520204	0.437278
RACGAP1	3134	3501	3378.67	2267	1902	2023.67	29.4334	29.6739	29.5938	17.4901	17.8117	17.7045	9.1614e-12	0.189549	0.107101
SUZ12	2314	2466	2415.33	1615	1385	1461.67	14.4815	13.6345	13.9168	7.91899	7.9582	7.94513	1.1879e-09	-0.0629999	0.917661
TUBD1	155	145	148.333	94	79	84	2.03337	1.79107	1.87183	0.864637	0.803218	0.823691	0.0499616	0.271428	0.00300054
SP2	1247	1371	1329.67	922	717	785.333	12.3854	11.2496	11.6282	6.78875	6.47581	6.58012	1.76733e-06	-1.0777	6.47556e-06
TCF19	987	1058	1034.33	749	530	603	8.39112	7.83872	8.02285	5.05425	4.14062	4.44516	4.15988e-05	-0.374852	0.0434778
ADAM22	366	363	364	199	238	225	1.26414	1.81539	1.63164	0.575505	0.673586	0.640892	0.00876665	-0.158219	0.0957486
SLC12A2	2003	2137	2092.33	1458	1150	1252.67	7.95523	7.42137	7.59933	4.62583	4.25351	4.37762	2.32079e-08	-0.383293	0.00306845
FAM83D	2143	2711	2521.67	1760	1288	1445.33	24.1347	27.1706	26.1587	15.7364	13.5941	14.3082	1.23491e-07	-1.9149	3.15677e-13
ABCC2	126	122	123.333	94	46	62	0.68472	0.539056	0.587611	0.34873	0.222711	0.264717	0.0826037	-1.37649	2.38761e-06
SCARF2	51	88	75.6667	30	38	35.3333	0.423594	0.63791	0.566471	0.197311	0.285343	0.255999	0.129476	0.0877882	0.405074
MBOAT2	955	1189	1111	731	605	647	3.40097	3.84797	3.69897	2.34135	2.0891	2.17319	1.13735e-05	0.278775	0.000193292
EFEMP2	137	213	187.667	106	95	98.6667	2.1776	3.03453	2.74889	1.33022	1.29149	1.3044	0.0451406	-0.449521	0.000142058
ATP9B	1977	2341	2219.67	1501	1214	1309.67	13.5139	13.7624	13.6795	7.84967	7.39887	7.54914	9.12151e-09	-0.120992	0.186655
TMEM56	2125	2429	2327.67	1460	1392	1414.67	8.46388	8.51394	8.49726	4.61944	5.23186	5.02772	7.03185e-09	-0.331965	0.000800779
AC107959.5	108	91	96.6667	66	44	51.3333	5.04355	3.69415	4.14395	2.42797	1.90394	2.07862	0.0947518	0.0704936	0.441203
BMP4	1692	1790	1757.33	1184	1008	1066.67	25.0475	23.8085	24.2215	14.3695	14.3238	14.339	7.72731e-08	-0.0321171	0.897301
LIPE	164	227	206	111	116	114.333	1.62145	1.77563	1.72424	0.760754	0.864021	0.829599	0.0353454	0.571209	1.95844e-05
FLRT3	234	293	273.333	171	145	153.667	1.36868	1.4673	1.43443	0.882225	0.773815	0.809952	0.0148907	-0.264286	0.000470217
NCK2	963	988	979.667	636	583	600.667	10.487	9.25717	9.6671	5.32363	5.8464	5.67214	2.44815e-05	-0.0224562	0.784706
JAG2	1400	1513	1475.33	1121	717	851.667	6.53545	6.1576	6.28355	4.15583	3.14853	3.4843	3.36979e-05	0.151106	0.274993
TMCO6	758	865	829.333	570	444	486	13.223	13.6889	13.5336	8.00604	7.38435	7.59158	8.76599e-05	-0.121511	0.245082
ZNF821	340	328	332	236	173	194	4.90927	4.36777	4.54827	2.57029	2.60738	2.59501	0.00880088	-0.185554	0.00398339
PPP2R5D	2894	3295	3161.33	2227	1690	1869	25.8931	25.783	25.8197	15.9905	14.3639	14.9061	1.07927e-09	-0.0932221	0.0944962
SRSF6	8600	8947	8831.33	5951	5173	5432.33	81.0735	78.3742	79.274	50.8405	51.2521	51.1149	1.01324e-15	-0.184936	0.00347162
TMEM18	687	929	848.333	533	467	489	7.23731	8.73927	8.23862	4.5776	4.51755	4.53757	0.000176221	-0.0515752	0.673485
AGGF1	1181	1388	1319	846	762	790	7.14065	7.33412	7.26963	4.16079	4.35088	4.28752	1.66892e-06	0.296677	1.292e-05
ANP32E	3026	3388	3267.33	2186	1868	1974	24.1998	24.3116	24.2744	13.9901	14.0429	14.0253	2.26611e-11	0.0253974	0.707639
CTSF	314	355	341.333	195	209	204.333	4.20092	4.20939	4.20657	2.1097	2.61173	2.44439	0.00864478	0.0112934	0.887366
CYTH2	3930	4419	4256	2943	2351	2548.33	24.1642	23.7224	23.8697	14.8256	13.4794	13.9281	4.37854e-12	-0.0380192	0.700878
MMS22L	999	1008	1005	686	575	612	3.62514	3.7492	3.70785	2.29288	2.36474	2.34079	2.27688e-05	-0.287474	0.162454
TPRN	512	651	604.667	374	343	353.333	5.29065	6.52051	6.11056	3.06015	3.28762	3.2118	0.000774982	-0.329099	0.180075
HIST2H2AA4	200	304	269.333	207	90	129	9.61773	12.7936	11.735	7.91948	4.04557	5.33687	0.0485555	0.328578	0.0103411
GARNL3	144	134	137.333	94	67	76	1.68044	1.07224	1.27497	0.923468	0.521562	0.655531	0.0628628	-0.103989	0.119662
KITLG	1436	1662	1586.67	1104	851	935.333	7.24906	7.26125	7.25719	4.56951	4.11789	4.26843	6.73997e-07	0.0568247	0.429891
FN1	2842	3279	3133.33	1932	1915	1920.67	9.50888	9.91033	9.77652	5.25215	6.09713	5.81547	1.92463e-09	0.0316472	0.809385
COL24A1	49	57	54.3333	22	28	26	0.193035	0.195048	0.194377	0.068425	0.102012	0.0908163	0.146947	0.0514341	0.567436
YPEL3	258	302	287.333	204	136	158.667	6.06445	4.97351	5.33716	3.94538	3.29905	3.51449	0.0161186	-0.0529596	0.846406
ZNF429	124	155	144.667	78	81	80	1.57159	1.70796	1.6625	0.760411	0.941092	0.880865	0.0616139	-0.200861	0.0216405
SSBP3	1504	1726	1652	1171	871	971	13.5904	13.546	13.5608	8.20894	7.48167	7.7241	9.33083e-07	-0.171977	0.0877086
CD46	6233	6687	6535.67	4323	3873	4023	51.7326	48.4351	49.5343	28.4701	30.1151	29.5668	9.89369e-15	-1.19436	1.03531e-05
TBC1D3E	1046	1152	1116.67	816	571	652.667	13.6813	13.1709	13.341	8.47771	6.99732	7.49079	4.0084e-05	0.137366	0.102529
ZNF30	334	387	369.333	231	210	217	3.57705	3.57951	3.57869	1.92659	2.09726	2.04037	0.00552628	-0.307104	0.000423036
HIST2H2AA3	197	305	269	207	89	128.333	9.72607	13.1835	12.031	8.10794	4.13026	5.45616	0.0513694	-0.131996	0.125225
GPT	85	88	87	51	43	45.6667	1.25111	1.14487	1.18028	0.577183	0.58089	0.579654	0.106105	-0.253967	0.00120113
TP53INP1	331	404	379.667	251	200	217	1.5935	1.69873	1.66365	0.959217	0.898718	0.918884	0.00563832	-0.00232421	0.981436
UBE4B	3186	3884	3651.33	2374	2095	2188	17.3549	18.31	17.9916	10.2856	10.9467	10.7263	5.07555e-11	-0.216066	0.245425
PCYT2	2704	3273	3083.33	2062	1722	1835.33	20.8979	18.3147	19.1757	11.4758	12.0094	11.8315	3.54809e-10	0.156331	0.814657
TRMO	418	453	441.333	264	271	268.667	6.29069	5.73208	5.91828	2.77161	3.72778	3.40905	0.00339426	1.25248	5.86015e-05
LMNB2	9432	12031	11164.7	7532	6091	6571.33	54.8731	61.1833	59.0799	34.807	33.2303	33.7559	1.52307e-13	-1.53295	0.00126995
UGT1A6	290	243	258.667	13	81	58.3333	3.22544	2.45578	2.71233	0.108029	0.834069	0.592056	0.120189	-0.402357	0.000251423
AC239799.1	118	124	122	90	48	62	0.93559	0.859283	0.884719	0.568558	0.355737	0.426677	0.086179	-0.398085	0.00277515
NEIL3	376	480	445.333	284	243	256.667	4.31708	4.84089	4.66628	2.57651	2.5693	2.5717	0.0033804	-1.11335	6.45029e-06
C11orf86	120	117	118	93	41	58.3333	2.74395	2.32648	2.46564	1.6798	0.869803	1.1398	0.0979537	-0.727745	0.23569
MYH8	43	70	61	17	34	28.3333	0.191546	0.271637	0.24494	0.059152	0.140281	0.113238	0.155278	-0.0615141	0.374072
DDAH2	2669	3147	2987.67	2073	1625	1774.33	46.242	44.8265	45.2984	29.6338	25.1814	26.6655	1.4353e-09	-0.132117	0.0559922
PLEKHG6	36	50	45.3333	18	20	19.3333	0.306434	0.394948	0.365443	0.118055	0.160011	0.146026	0.160163	0.234677	0.00257192
EVA1B	330	532	464.667	339	186	237	8.5012	11.9698	10.8136	6.9415	4.48057	5.30088	0.0168682	0.117303	0.0240073
NPAT	1512	1549	1536.67	1065	879	941	6.71431	6.0747	6.28791	3.75795	3.66927	3.69883	8.58453e-07	0.64478	2.10185e-05
TMEM160	73	158	129.667	95	25	48.3333	2.96803	5.64972	4.75582	3.07179	0.940449	1.6509	0.136846	-0.0694584	0.629394
FCGBP	168	227	207.333	104	126	118.667	0.556976	0.824171	0.735106	0.322648	0.432684	0.396005	0.0425721	-1.0003	9.14022e-06
SLC25A40	667	735	712.333	503	379	420.333	5.17583	4.97262	5.04036	3.14237	2.68703	2.83881	0.000331458	-0.710957	0.026059
MYO5C	2275	2464	2401	1601	1411	1474.33	9.12487	8.65051	8.80863	5.03268	5.3243	5.22709	3.11696e-09	-0.873143	3.11391e-05
AC092835.1	76	57	63.3333	42	27	32	1.15471	0.72633	0.869122	0.519243	0.358526	0.412098	0.139114	0.26472	0.0028194
PYROXD2	978	1136	1083.33	774	564	634	13.1006	13.3023	13.2351	8.2382	7.07602	7.46341	3.80855e-05	0.358639	0.0482783
IGFBP7	1120	1289	1232.67	848	678	734.667	21.6011	21.5854	21.5906	12.928	12.2253	12.4595	5.36651e-06	-0.594085	3.37123e-06
CFAP44	378	341	353.333	255	191	212.333	1.78009	1.47634	1.57759	1.00662	0.972571	0.983919	0.00919551	0.775654	0.000448514
POLA1	1064	1199	1154	769	663	698.333	5.27089	5.19026	5.21714	3.02351	3.07595	3.05847	6.63328e-06	-0.352109	0.0640818
STS	1816	2062	1980	1401	1071	1181	7.56699	7.51129	7.52986	4.63707	4.18283	4.33425	1.5211e-07	2.73016	3.6083e-24
GSN	5125	5933	5663.67	4065	3016	3365.67	54.72	55.8084	55.4456	35.0721	31.1268	32.4419	6.91398e-11	-1.52228	1.03572e-05
STAG2	4865	5217	5099.67	3422	3020	3154	23.6164	23.0904	23.2657	13.3756	15.6357	14.8824	3.78308e-13	-0.0981562	0.496944
TMCO3	2494	2846	2728.67	1867	1539	1648.33	22.4019	22.3835	22.3896	13.4017	13.0189	13.1465	9.61636e-10	0.0405533	0.750679
LNP1	96	119	111.333	78	43	54.6667	1.17519	1.27307	1.24044	0.758886	0.489583	0.579351	0.0995968	0.291441	0.000143883
SEPT3	206	242	230	111	152	138.333	1.26363	1.23395	1.24384	0.515201	0.859789	0.744926	0.0391181	0.318793	0.00595308
BARD1	706	962	876.667	576	470	505.333	3.6176	4.27891	4.05847	2.27611	2.59605	2.48941	0.000241067	-0.338777	0.000113726
ATP8B1	1742	2048	1946	1320	1093	1168.67	8.44629	8.05337	8.18434	4.63546	4.78451	4.73482	6.59271e-08	0.430639	0.000177007
FZD1	359	413	395	240	236	237.333	1.39911	1.40701	1.40437	0.743855	0.862289	0.822811	0.00547672	-0.1477	0.0917108
AC124312.1	110	134	126	69	70	69.6667	2.2356	2.39818	2.34399	1.11095	1.33177	1.25816	0.079571	-0.079092	0.455904
PROCA1	106	74	84.6667	65	34	44.3333	3.07015	1.96008	2.3301	1.4206	1.00313	1.14229	0.125731	-0.261413	0.369978
ZNF334	310	302	304.667	226	153	177.333	2.93213	2.18258	2.43243	1.46936	1.43414	1.44588	0.0157261	0.274708	0.27429
CDK15	458	575	536	257	368	331	3.57352	4.45194	4.15914	1.63688	2.875	2.46229	0.00992171	0.179021	0.0283493
BAG1	657	833	774.333	544	396	445.333	8.48331	7.74553	7.99146	5.94868	4.24503	4.81291	0.00047554	-0.480757	2.85657e-08
ANLN	8629	9213	9018.33	5881	5542	5655	49.8704	46.8226	47.8385	26.8666	29.9362	28.913	3.36925e-14	-0.830919	5.85009e-06
PCBD2	420	383	395.333	279	223	241.667	5.52867	5.24877	5.34207	3.44618	3.4359	3.43933	0.00639292	-1.17033	1.61648e-12
ANKRD37	36	50	45.3333	21	18	19	1.03894	1.61232	1.42119	0.471759	0.704088	0.626645	0.167058	0.00877393	0.949226
SLFN13	263	267	265.667	186	140	155.333	1.09312	1.54704	1.39573	0.528683	0.942612	0.804636	0.0191749	-1.80696	6.25167e-11
JADE1	1946	2151	2082.67	1363	1250	1287.67	11.0255	9.73978	10.1683	5.6142	5.90553	5.80842	3.34522e-08	0.437667	0.03798
SGSM1	59	51	53.6667	35	20	25	0.237432	0.179818	0.199023	0.112761	0.075472	0.0879017	0.157438	-0.385404	0.209166
RFC3	442	565	524	305	319	314.333	4.99985	5.57792	5.38523	2.74108	3.37655	3.16473	0.00303654	0.469669	3.58433e-05
SLC12A5	184	217	206	154	88	110	2.72784	2.71209	2.71734	3.06695	1.81568	2.23277	0.0468297	-0.232935	0.0335626
AC004687.2	124	88	100	32	78	62.6667	0.577884	0.358082	0.431349	0.117426	0.337108	0.263881	0.137685	-0.437843	0.000118346
GIPR	828	924	892	619	496	537	8.79459	7.84658	8.16258	6.6752	4.33869	5.11753	8.15719e-05	-0.241622	0.0106329
PCIF1	1894	2146	2062	1408	1181	1256.67	18.8368	18.6353	18.7024	11.0917	11.027	11.0486	3.27341e-08	-0.564372	2.39602e-05
ARVCF	584	648	626.667	439	341	373.667	3.99166	4.75741	4.50216	2.63813	2.20388	2.34863	0.000761573	0.0694195	0.771184
TMEM8B	397	484	455	246	295	278.667	2.76737	3.67428	3.37198	1.73952	2.40941	2.18611	0.00730457	0.0745313	0.728716
MAP3K11	2751	3167	3028.33	2206	1604	1804.67	21.3469	21.406	21.3863	13.5993	11.6812	12.3206	3.63662e-08	-0.0676494	0.396843
TMEM139	2679	2954	2862.33	1973	1649	1757	32.2177	29.8237	30.6217	18.7313	17.6756	18.0275	8.06688e-10	0.385248	0.00293659
GCA	457	612	560.333	392	279	316.667	6.48705	7.38883	7.08824	4.26554	3.6758	3.87238	0.00300517	-0.145335	0.070184
ZNF71	247	237	240.333	147	148	147.667	1.23858	1.03692	1.10414	0.584352	0.883246	0.783615	0.0263767	-0.181679	0.0252507
EEF2K	1251	1681	1537.67	961	896	917.667	4.66099	5.53229	5.24186	2.85412	3.14087	3.04529	1.00109e-05	-0.0917712	0.34881
PHF7	121	169	153	113	56	75	1.58469	1.87681	1.77944	1.13989	0.658605	0.819035	0.0863582	0.121849	0.353213
CD37	64	108	93.3333	55	38	43.6667	1.36671	2.02024	1.8024	0.816865	0.577388	0.657214	0.128401	2.24715	5.46412e-15
TMEM135	2400	2820	2680	1790	1558	1635.33	18.2484	19.1007	18.8166	10.7346	11.2001	11.045	2.21305e-09	-0.0859465	0.482088
CCDC138	500	570	546.667	368	307	327.333	6.16179	6.19618	6.18472	3.56932	3.71754	3.66814	0.00138471	-2.5398	1.24041e-12
SPC25	322	481	428	282	215	237.333	6.44851	8.4381	7.77491	4.49577	4.03873	4.19107	0.00945093	-0.656091	7.74139e-09
TMEM131L	443	477	465.667	329	251	277	2.39644	2.30065	2.33258	1.41546	1.2717	1.31962	0.00326862	-0.24954	0.0657135
KHK	88	114	105.333	63	51	55	0.981424	1.11744	1.0721	0.560868	0.530047	0.540321	0.104147	0.272336	0.00805173
VPS37D	74	149	124	80	43	55.3333	1.23374	2.17157	1.85896	1.05742	0.663472	0.794789	0.120463	-1.24214	4.44381e-05
LIN9	337	389	371.667	225	225	225	2.76431	3.07014	2.9682	1.46808	1.85913	1.72878	0.0080495	-0.719908	0.00350905
CASTOR2	149	161	157	71	107	95	3.2118	3.02624	3.08809	1.21768	2.16255	1.8476	0.0780207	-0.441038	0.354413
TYRO3	3307	3843	3664.33	2510	2096	2234	10.9894	11.231	11.1505	6.64652	6.51232	6.55705	6.12707e-11	-0.0193248	0.875131
TSC22D3	63	72	69	51	19	29.6667	0.799424	0.753518	0.76882	0.497636	0.197182	0.297333	0.157521	-0.10785	0.354167
SRSF4	2897	3354	3201.67	2398	1641	1893.33	34.4832	34.8866	34.7521	22.8061	19.0266	20.2864	3.27693e-07	-0.140255	0.0195445
TMPPE	43	68	59.6667	33	22	25.6667	0.295961	0.404201	0.368121	0.195844	0.140326	0.158832	0.162879	-0.0226583	0.678814
PAPSS2	10695	13204	12367.7	7840	7490	7606.67	74.6166	80.7077	78.6773	42.8568	48.33	46.5056	2.74233e-13	0.0474673	0.624277
JRK	2959	3561	3360.33	2215	1974	2054.33	9.32304	9.9327	9.72948	5.99337	5.64726	5.76263	4.26925e-10	-0.315002	0.000164403
PSG5	170	184	179.333	128	86	100	2.6076	2.55506	2.57257	1.38492	1.31348	1.33729	0.0520694	-0.502742	0.0490023
KCNIP3	167	213	197.667	124	105	111.333	1.84551	1.77136	1.79607	1.22059	1.55872	1.44601	0.0429151	-0.0734772	0.351138
ASB16	123	193	169.667	97	88	91	1.55701	2.14187	1.94692	0.978333	1.04225	1.02095	0.0674444	0.178907	0.0248712
MATN2	4025	4256	4179	2949	2414	2592.33	28.3771	26.4184	27.0713	16.8963	16.1401	16.3921	5.29549e-11	0.529142	0.00220409
P2RY11	203	70	114.333	98	56	70	2.83276	0.853934	1.51354	1.08281	0.722654	0.842706	0.137318	0.702074	0.0652354
SH3D21	863	1094	1017	643	600	614.333	9.80422	10.2232	10.0835	5.66433	6.18221	6.00958	7.88672e-05	-0.658629	0.0147755
PMF1	1234	1205	1214.67	826	740	768.667	32.2147	27.6295	29.1579	16.811	17.8523	17.5052	1.99001e-05	-0.112225	0.265984
MAP3K3	740	945	876.667	535	530	531.667	4.98847	6.03787	5.68807	3.16409	3.02946	3.07434	0.000273793	-0.674425	1.19267e-07
NPIPA8	336	567	490	327	232	263.667	8.99265	12.2916	11.1919	7.59782	5.49334	6.19483	0.0128134	0.901181	0.00384544
KATNAL1	862	887	878.667	604	516	545.333	3.51863	2.98534	3.16311	1.88377	1.93159	1.91565	0.000112102	0.0603121	0.557638
ZNF718	272	307	295.333	240	119	159.333	2.81798	2.71297	2.74798	1.89418	0.961325	1.27228	0.0358155	0.109664	0.283631
PRPS2	3355	3736	3609	2483	2105	2231	43.0643	41.7881	42.2135	24.8329	25.8733	25.5265	6.15436e-11	-0.481385	0.000103522
PER3	643	744	710.333	358	500	452.667	2.85848	3.04628	2.98368	1.38135	2.10061	1.86086	0.00528587	-0.140924	0.24088
PAQR9	53	97	82.3333	50	29	36	0.577127	0.931837	0.8136	0.432094	0.294269	0.340211	0.150455	0.171632	0.0269814
DOK3	64	107	92.6667	59	34	42.3333	1.04465	1.66306	1.45692	0.771501	0.434296	0.546698	0.137175	-0.194715	0.0295745
GABPA	1740	1871	1827.33	1266	1066	1132.67	9.69173	9.07245	9.27888	5.65885	5.63297	5.64159	2.22257e-07	-0.495348	0.406742
GLIPR2	219	247	237.667	159	128	138.333	3.13327	3.11189	3.11902	1.8145	1.71942	1.75112	0.0278921	-0.191658	0.0710694
PPP1R1C	61	40	47	35	14	21	1.35849	0.819875	0.999414	0.645685	0.299557	0.414933	0.177427	-0.369515	0.000163313
PRIM1	506	597	566.667	395	306	335.667	9.92166	10.0873	10.0321	6.12038	5.52965	5.72656	0.00166149	-0.267691	0.00217917
SLC38A2	57226	55689	56201.3	39911	33669	35749.7	334.491	279.005	297.5	184.667	183.357	183.794	2.34007e-14	-0.55371	0.000100698
SH3RF2	1574	1797	1722.67	1192	985	1054	11.5199	10.5048	10.8432	6.79881	6.10869	6.33873	4.45701e-07	-0.210906	0.161012
ADHFE1	456	497	483.333	324	280	294.667	6.58273	6.83216	6.74902	3.45232	3.43637	3.44169	0.00277697	0.0179673	0.863858
CYP2D6	63	46	51.6667	37	18	24.3333	0.987115	0.631882	0.750293	0.469688	0.265681	0.333683	0.172939	0.0492864	0.686989
GPR137C	57	60	59	29	31	30.3333	0.390163	0.364952	0.373356	0.159979	0.198649	0.185759	0.161905	-0.587557	0.00610014
PDK4	462	561	528	406	244	298	3.50515	3.72233	3.64994	2.44678	1.73564	1.97268	0.00672587	-0.509351	1.84206e-06
SLC25A29	5578	6308	6064.67	4231	3496	3741	34.764	35.0923	34.9829	23.6526	20.6655	21.6612	2.52727e-13	0.227753	0.0191988
RTN4RL2	213	172	185.667	108	124	118.667	2.6712	1.85851	2.1294	1.07541	1.4996	1.35821	0.0577005	0.0216387	0.882426
SH3PXD2A	1070	1367	1268	852	713	759.333	2.53404	2.83096	2.73199	1.60193	1.58265	1.58908	2.02657e-05	0.169039	0.0658264
PARD6B	2565	2720	2668.33	1964	1477	1639.33	15.1012	13.9957	14.3642	9.18246	8.15198	8.49547	8.02224e-08	-0.343907	0.011659
PAXIP1	1287	1271	1276.33	852	797	815.333	8.81653	7.61393	8.0148	4.62707	5.11885	4.95492	1.93308e-05	0.852259	0.0547084
ZNF446	822	867	852	621	468	519	8.08343	7.51535	7.70471	4.85907	4.51269	4.62815	0.000240424	-0.506292	1.33751e-07
SPATA33	409	463	445	288	263	271.333	5.40878	5.28582	5.3268	2.87558	3.12652	3.04287	0.00426929	-0.244551	0.0385697
KBTBD7	277	278	277.667	191	156	167.667	1.58793	1.39081	1.45652	0.868826	0.835052	0.84631	0.0198418	0.0696479	0.530237
RAP1GAP	1951	2436	2274.33	1516	1316	1382.67	16.4855	17.5646	17.2049	10.3159	10.3443	10.3349	1.07356e-07	0.124127	0.322441
CASP6	509	595	566.333	318	374	355.333	8.93268	9.15981	9.0841	4.50486	6.25259	5.67002	0.00412327	-1.0682	0.000212575
DCAF11	3275	3677	3543	2634	1899	2144	24.7536	25.8729	25.4998	19.1624	14.0455	15.7511	3.56849e-08	-0.232656	0.211684
EID3	111	110	110.333	78	51	60	2.05116	1.78078	1.87091	1.13827	0.876477	0.96374	0.10512	-1.16292	0.00108176
CARHSP1	1944	2337	2206	1668	1113	1298	28.6113	30.5872	29.9286	21.8001	17.4348	18.8899	9.23301e-06	-0.0775229	0.308457
SRSF10	4254	4676	4535.33	3134	2678	2830	58.7136	52.3231	54.4533	32.23	33.7557	33.2471	6.36128e-12	-0.598098	0.0886978
FADS1	8027	8794	8538.33	6152	4837	5275.33	51.4693	49.0281	49.8418	30.5776	28.369	29.1052	3.18952e-13	-0.0472482	0.650181
ZNF761	656	551	586	370	396	387.333	4.67939	3.42852	3.84547	2.06959	2.61277	2.43171	0.0044872	-0.264431	6.73487e-05
KNTC1	1806	2064	1978	1229	1260	1249.67	8.47141	7.67842	7.94275	4.3206	5.12348	4.85585	1.50794e-06	-1.3462	1.78484e-12
ZNF607	504	524	517.333	412	246	301.333	3.18465	3.01865	3.07398	2.117	1.49461	1.70207	0.00717723	-0.868353	0.177955
DNMT1	6607	7199	7001.67	4968	4047	4354	33.8543	31.948	32.5834	20.3056	19.3229	19.6505	2.32597e-13	0.227633	0.0430188
CRAT	2851	3545	3313.67	2356	1800	1985.33	29.7617	33.4321	32.2086	20.2135	17.4639	18.3804	2.80547e-08	-0.108483	0.0964002
NR2F1	1532	1326	1394.67	1093	770	877.667	10.9004	8.24577	9.13065	6.21781	5.15833	5.51149	0.000205424	-0.935325	0.000394127
CORO6	43	72	62.3333	31	27	28.3333	0.585197	0.81046	0.735372	0.308074	0.280597	0.289756	0.170153	-0.00118592	0.989373
BOK	1738	1886	1836.67	1313	1045	1134.33	17.7683	16.8531	17.1582	10.6662	10.0226	10.2371	5.28221e-07	0.471407	2.38522e-08
INSR	2085	2235	2185	1549	1265	1359.67	7.28997	6.37937	6.68291	5.62707	4.32695	4.76032	7.9465e-08	0.0246257	0.875833
SNAP47	1530	1713	1652	1129	975	1026.33	20.5442	21.1594	20.9543	11.1688	12.1054	11.7932	7.29213e-07	-1.32078	5.86999e-06
SH3BP5L	1000	1461	1307.33	829	743	771.667	7.03727	8.98805	8.33779	4.63059	4.90401	4.81287	0.00014822	-1.35044	1.13708e-08
VSIG10L	389	471	443.667	323	224	257	4.39153	4.4905	4.45751	2.90239	2.3205	2.51447	0.00714553	0.201653	0.166738
MANSC1	691	834	786.333	547	434	471.667	3.59452	3.95196	3.83282	2.38895	2.49618	2.46043	0.000377174	0.170452	0.161189
G6PD	13478	16878	15744.7	10945	8855	9551.67	207.331	227.344	220.673	129.445	134.248	132.647	1.23687e-13	0.332291	0.0259176
ZNF569	464	527	506	306	321	316	3.48858	3.45947	3.46918	1.7938	2.19739	2.06286	0.00387386	-0.0576164	0.679315
C2CD3	3471	3445	3453.67	2481	2044	2189.67	15.7701	13.352	14.158	8.71949	8.21813	8.38525	7.82401e-09	0.129085	0.748771
PRC1	5956	6129	6071.33	4148	3744	3878.67	49.0374	43.8654	45.5894	25.5664	27.1907	26.6493	9.37395e-12	0.0169963	0.878487
ERBB3	325	355	345	195	228	217	1.56	1.66366	1.62911	1.12567	1.08316	1.09733	0.0166528	-0.00245839	0.979418
NDC80	2408	2540	2496	1723	1502	1575.67	31.142	28.7708	29.5612	17.5699	18.0918	17.9179	1.86305e-08	0.120322	0.176165
NBPF3	845	1109	1021	641	610	620.333	8.5906	10.5667	9.90798	4.96134	5.76068	5.49424	0.000170253	0.297831	0.00842901
LPIN3	730	880	830	536	497	510	4.58653	4.8284	4.74778	2.6641	2.90654	2.82573	0.000266962	-0.153003	0.124291
TRPV1	433	526	495	317	292	300.333	2.84639	2.97863	2.93455	1.66152	1.79258	1.74889	0.00348441	-0.214429	0.0530499
AGFG2	1180	1068	1105.33	897	570	679	6.7754	5.57825	5.9773	4.05348	3.03471	3.3743	0.000843977	0.196542	0.00599905
PXMP4	780	858	832	557	499	518.333	3.92069	3.99517	3.97034	2.36375	2.62005	2.53461	0.000196519	-0.102316	0.613322
TNFRSF1A	7052	8333	7906	5727	4350	4809	91.1548	94.408	93.3236	59.2533	53.2437	55.2469	2.23881e-11	0.169765	0.0465999
CAVIN3	271	432	378.333	226	210	215.333	6.42678	8.82141	8.0232	4.2133	5.12478	4.82095	0.0193055	-0.246646	0.469581
HCAR2	71	61	64.3333	51	19	29.6667	0.935086	0.703407	0.780633	0.536224	0.226472	0.329723	0.174228	-0.306285	0.0210188
FAM168A	4030	4069	4056	2989	2331	2550.33	15.0476	13.9708	14.3297	9.32878	8.59899	8.84226	5.24057e-09	-0.353251	0.13456
RIMBP3B	62	147	118.667	71	44	53	0.272037	0.571262	0.47152	0.247906	0.180424	0.202918	0.144712	-0.107754	0.297489
SLC35E2A	1816	2032	1960	1311	1193	1232.33	9.06534	8.96965	9.00155	5.31491	5.48961	5.43138	2.19897e-07	0.146258	0.0397939
STARD4	1497	1753	1667.67	1192	927	1015.33	10.9005	11.3664	11.2111	7.5471	6.51277	6.85754	2.47999e-06	-0.186893	0.109035
C1QL4	80	96	90.6667	62	38	46	1.04319	1.09248	1.07605	0.639239	0.462517	0.521424	0.137136	0.264075	0.0271424
ARL15	768	773	771.333	592	410	470.667	7.05312	6.2304	6.50464	4.1768	3.64246	3.82057	0.00102115	-0.0934778	0.354116
CKAP2L	2484	2707	2632.67	1854	1545	1648	14.8859	14.1845	14.4183	8.82816	8.68136	8.73029	1.06877e-08	-0.985685	1.38372e-06
ZNF688	209	274	252.333	155	144	147.667	2.76892	3.05464	2.9594	1.68645	1.79132	1.75636	0.0323444	-1.57524	8.20162e-10
IL17RC	2796	3311	3139.33	2188	1806	1933.33	37.3483	36.908	37.0547	20.5565	20.3063	20.3897	2.81088e-09	-0.0393703	0.839688
CTSK	131	108	115.667	52	84	73.3333	2.24806	1.52121	1.7635	0.706674	1.34066	1.12933	0.123508	-0.284894	9.30011e-05
POLE2	300	247	264.667	191	154	166.333	4.72708	3.722	4.05703	2.43385	2.4275	2.42961	0.03048	0.436875	0.0263867
CCDC74B	39	50	46.3333	27	16	19.6667	0.832035	0.848327	0.842896	0.36457	0.272604	0.303259	0.191098	0.13657	0.328914
PLEKHH1	736	823	794	539	470	493	3.02913	2.96525	2.98654	1.76659	1.82056	1.80257	0.000291074	0.173057	0.331148
DTWD2	373	499	457	325	231	262.333	3.07056	3.22919	3.17631	2.01271	1.48866	1.66334	0.00863785	1.05991	1.54583e-08
ZNF20	198	269	245.333	140	147	144.667	1.92625	2.1352	2.06555	0.982103	1.2168	1.13857	0.039408	-0.184037	0.0284697
TRIM59	741	806	784.333	443	542	509	5.23774	4.80236	4.94749	2.40846	3.37571	3.05329	0.00225526	-0.139186	0.301364
CAV1	17014	19609	18744	13236	10868	11657.3	173.355	175.561	174.826	104.135	104.356	104.282	7.37702e-17	-0.0217093	0.787555
ECT2	6628	7042	6904	4822	4171	4388	43.6675	42.3295	42.7755	25.8738	26.7393	26.4508	4.69227e-13	-0.237023	0.0583548
ZNF66	43	55	51	27	22	23.6667	1.00598	1.10745	1.07362	0.599986	0.475541	0.517023	0.186737	1.25944	0.000138842
ZNF641	1562	1504	1523.33	1131	883	965.667	6.92091	10.8316	9.52807	4.16111	3.92458	4.00342	1.77933e-05	-0.333801	0.0517362
DENND2D	53	52	52.3333	35	19	24.3333	0.685601	0.642608	0.656939	0.355316	0.223597	0.267503	0.185852	-0.208301	0.351561
MCCC1	4509	4569	4549	3277	2708	2897.67	48.1383	43.0478	44.7446	27.7666	27.174	27.3716	5.79434e-10	-1.13162	9.78559e-07
GKAP1	121	157	145	84	82	82.6667	2.19699	2.35087	2.29958	1.01359	1.31622	1.21534	0.0863393	-0.101432	0.441896
NEK10	150	145	146.667	108	72	84	1.17392	0.983339	1.04686	0.587048	0.445264	0.492525	0.0832123	-0.847916	0.0161603
DLG4	1719	2002	1907.67	1554	891	1112	14.9706	15.4688	15.3028	10.5187	6.65639	7.94382	0.000368434	0.39167	0.00550146
GSDMB	98	101	100	76	40	52	2.0099	1.67393	1.78592	1.04201	0.669078	0.79339	0.134444	0.493459	0.00239757
CEP192	2707	3172	3017	1966	1877	1906.67	9.38871	9.53465	9.486	5.3979	6.04676	5.83047	1.76166e-08	0.163852	0.121522
ARL17A	886	1091	1022.67	699	587	624.333	8.42822	9.04573	8.83989	5.1587	4.78478	4.90942	0.000101963	-0.497545	0.00185869
THSD7A	143	89	107	34	3	13.3333	0.364022	0.197846	0.253238	0.066848	0.006915	0.0268927	0.132461	-0.145031	0.142927
HAVCR1	95	88	90.3333	65	41	49	1.46089	1.19897	1.28628	0.851557	0.602123	0.685268	0.138509	0.110307	0.253599
HOXB13	108	85	92.6667	53	58	56.3333	0.840685	0.579965	0.666872	0.32776	0.420599	0.389653	0.135391	-0.255498	0.000664395
REPIN1	6422	7752	7308.67	5396	3959	4438	62.9816	78.2644	73.1701	42.4601	43.8501	43.3867	1.32584e-09	-0.689665	0.00526169
TSPAN10	135	136	135.667	89	75	79.6667	2.07789	1.76259	1.86769	1.04401	1.03314	1.03677	0.0883219	1.90807	3.74794e-21
GOLGA8N	96	136	122.667	70	66	67.3333	0.610988	0.602854	0.605565	0.29864	0.388496	0.358544	0.110957	0.0674111	0.618754
RFLNB	1235	1415	1355	979	760	833	9.26509	9.2797	9.27483	5.83514	5.344	5.50771	1.59072e-05	-1.13799	1.91633e-08
MCMDC2	115	148	137	75	81	79	1.0496	1.21004	1.15656	0.559046	0.790505	0.713352	0.0968309	-0.24201	0.0852771
ATP2A1	79	89	85.6667	57	39	45	0.768192	0.75805	0.761431	0.351763	0.485589	0.44098	0.146053	-0.285137	0.0632144
UNKL	794	936	888.667	618	510	546	6.33642	6.24787	6.27738	3.79519	3.60541	3.66867	0.000213178	0.445595	0.123103
CEP126	1173	1325	1274.33	863	771	801.667	5.54635	5.48958	5.5085	3.09111	3.36977	3.27688	1.42297e-05	1.31814	0.00125384
KIAA1522	5396	6473	6114	4569	3278	3708.33	27.4305	28.5866	28.2012	18.3824	15.6884	16.5864	1.09534e-08	-1.0327	0.0189748
USP21	918	911	913.333	621	573	589	12.4684	10.4073	11.0943	6.04343	7.15607	6.78519	0.000245621	-1.19437	0.000240284
ZNF678	217	295	269	223	96	138.333	0.967209	1.06644	1.03337	1.11644	0.540884	0.732734	0.069811	0.0748657	0.750449
PYM1	971	1222	1138.33	851	584	673	22.2282	24.5853	23.7996	15.9362	13.0058	13.9826	0.000310715	0.119116	0.182085
CACNB2	75	40	51.6667	27	32	30.3333	0.366581	0.161085	0.229584	0.096718	0.138785	0.124763	0.191241	-0.445002	0.0254437
DONSON	753	797	782.333	507	499	501.667	10.6792	9.59988	9.95965	5.57078	7.45294	6.82555	0.000585706	-0.670437	0.00268969
PLD1	1951	2253	2152.33	1499	1266	1343.67	9.61589	9.75948	9.71161	5.85827	5.83195	5.84072	1.37861e-07	0.292322	0.0364047
SLFNL1	119	158	145	79	86	83.6667	0.886056	0.941909	0.923291	0.395551	0.50681	0.469724	0.0931099	0.0735218	0.371403
CEP295	1582	1789	1720	1115	1089	1097.67	6.10681	5.84191	5.93021	3.33934	3.95714	3.75121	3.35574e-06	-0.142031	0.109622
ZNF583	138	166	156.667	112	74	86.6667	0.762047	0.817482	0.799004	0.547769	0.68493	0.63921	0.082524	0.140345	0.47114
TTLL3	2493	2832	2719	1877	1631	1713	17.9768	18.4749	18.3089	11.4471	11.8768	11.7336	1.01288e-08	-0.218249	0.000785408
GPR37	914	1028	990	672	597	622	8.21848	8.07867	8.12527	4.79794	5.02882	4.95186	9.48093e-05	0.0373029	0.756262
MTMR10	1654	1873	1800	1290	1034	1119.33	8.74966	8.53721	8.60803	5.27354	4.99828	5.09003	1.22968e-06	-0.0164091	0.908564
ZNF546	187	210	202.333	176	69	104.667	0.633643	0.984515	0.867558	1.4364	0.621917	0.893411	0.0950879	0.00245187	0.973736
RBM10	3259	3636	3510.33	2409	2139	2229	25.8029	25.6143	25.6771	15.3159	15.9777	15.7571	6.86273e-10	-1.13029	0.000839928
GOLGA6L4	78	98	91.3333	55	46	49	0.462515	0.505039	0.490864	0.257385	0.255235	0.255952	0.142208	-0.331001	0.0286572
EPB41L5	3153	3003	3053	2177	1898	1991	18.7724	18.6679	18.7027	11.0981	11.1909	11.16	1.88602e-07	0.0681383	0.260377
CEP78	769	790	783	519	497	504.333	3.90243	3.42576	3.58465	2.00525	3.64441	3.09802	0.000593052	1.49991	2.58258e-06
CPNE2	2443	2557	2519	1851	1463	1592.33	27.9374	24.2288	25.465	16.2547	14.5731	15.1336	1.55589e-07	-2.12565	2.17258e-09
CDC14B	1966	2151	2089.33	1478	1242	1320.67	10.6151	10.3732	10.4538	6.29604	6.44421	6.39482	2.21422e-07	0.289838	3.38802e-05
ANKRD36	797	923	881	582	540	554	3.5979	3.65793	3.63792	2.08379	2.33598	2.25191	0.000257772	-0.204513	0.00787184
NQO1	20915	23125	22388.3	15794	13443	14226.7	227.964	217.455	220.958	148.864	130.694	136.75	9.9031e-18	-0.907933	0.000653003
RFX3	248	344	312	209	166	180.333	0.917294	1.11831	1.0513	0.55972	0.709941	0.659867	0.0256899	0.736684	0.0192122
ZNF775	123	158	146.333	119	50	73	1.99541	1.79189	1.85973	1.13237	0.686136	0.834882	0.12164	0.95362	3.31722e-10
CNTF	68	51	56.6667	41	23	29	0.96238	0.635292	0.744321	0.459096	0.297183	0.351154	0.188961	-0.0477272	0.795275
HCN3	563	742	682.333	496	353	400.667	4.11156	4.73716	4.52862	2.87825	2.41926	2.57225	0.00271625	0.143932	0.0827901
ABCG1	3601	3393	3462.33	2587	2065	2239	32.4047	26.7325	28.6232	18.4837	17.4413	17.7888	2.73435e-07	-0.523871	0.00194118
KRT18	48129	52319	50922.3	37407	29519	32148.3	840.271	796.469	811.069	519.379	485.455	496.763	9.56185e-16	0.0814711	0.319946
ANKRD18B	258	277	270.667	166	172	170	1.87531	1.77	1.8051	0.948752	1.19601	1.11359	0.0302372	0.081705	0.379034
BAIAP3	1995	2422	2279.67	1608	1310	1409.33	12.2821	12.785	12.6174	8.24805	7.75606	7.92006	3.15165e-07	-0.196298	0.15231
TP53	4046	4556	4386	3025	2673	2790.33	42.1764	41.7049	41.8621	24.9797	26.1551	25.7633	7.12055e-11	-0.291851	0.00743729
CSPG4	135	208	183.667	119	91	100.333	0.440249	0.594979	0.543402	0.307566	0.277387	0.287447	0.0781324	-0.465653	6.94254e-05
FANCG	801	944	896.333	660	487	544.667	8.68796	8.67877	8.68183	5.47469	4.73418	4.98102	0.000442162	0.199207	0.060797
DIP2A	3600	3943	3828.67	2699	2307	2437.67	15.1597	14.4136	14.6623	9.56028	8.7989	9.05269	3.95463e-10	-0.292102	0.182654
GMEB1	370	488	448.667	301	252	268.333	1.93998	2.54962	2.3464	1.59786	1.5225	1.54762	0.00865698	-0.457006	1.30508e-05
BCAM	4342	4877	4698.67	3307	2819	2981.67	40.2291	39.469	39.7223	24.2008	25.8344	25.2899	3.63479e-11	-0.623837	0.483094
SMIM27	65	113	97	58	43	48	1.31806	1.76956	1.61906	1.45393	0.662127	0.926062	0.156478	-0.235483	0.108735
OXTR	385	528	480.333	376	214	268	2.39527	2.89198	2.72641	1.85729	1.26582	1.46298	0.0193816	-2.30423	1.99205e-10
CEP112	363	366	365	294	179	217.333	3.11817	2.60082	2.77327	1.95704	1.37997	1.57233	0.022323	-0.0436606	0.694578
ZNF778	939	969	959	842	419	560	3.38057	3.08779	3.18538	2.53503	3.75916	3.35112	0.00789026	0.649661	2.44824e-05
ALDH5A1	1404	1427	1419.33	979	892	921	8.10272	6.46447	7.01055	4.33274	4.40423	4.3804	1.63927e-05	-0.168249	0.0810949
GYG2	1595	1819	1744.33	1202	1055	1104	17.9379	16.9536	17.2817	9.08046	9.84104	9.58751	1.45233e-06	-0.113657	0.26345
SORBS1	142	131	134.667	82	84	83.3333	0.529963	0.476558	0.49436	0.236672	0.289474	0.271873	0.0989523	-0.940996	4.82268e-06
RRAGB	816	914	881.333	614	524	554	11.0173	11.0507	11.0396	6.76598	6.64762	6.68707	0.00024741	-0.218857	0.48554
FBXO8	679	815	769.667	504	472	482.667	7.38542	7.51082	7.46902	4.21579	4.66172	4.51308	0.000745596	-1.03624	0.00320003
CALML4	92	117	108.667	72	52	58.6667	0.616795	0.836334	0.763154	0.823417	0.664637	0.717564	0.130175	0.202677	0.269437
QPRT	4777	5312	5133.67	3954	2790	3178	55.3949	54.1503	54.5651	36.4507	30.3367	32.3747	6.80132e-08	-0.331895	8.20462e-05
ZC3H4	2391	2840	2690.33	1919	1555	1676.33	10.7114	11.2728	11.0857	6.83503	6.53532	6.63523	6.73076e-08	-0.245719	0.00944072
FLVCR1	740	892	841.333	513	548	536.333	3.38348	3.58669	3.51896	1.86378	2.34853	2.18695	0.00102529	0.335118	0.000882504
WBP1	2049	2389	2275.67	1510	1423	1452	45.6681	46.35	46.1227	26.3889	29.6098	28.5361	3.45438e-07	-0.125653	0.14063
DDX23	3074	3462	3332.67	2411	1943	2099	25.767	25.4389	25.5483	16.1002	15.2987	15.5659	5.71469e-09	0.0592209	0.528067
CDK5RAP2	2897	3618	3377.67	2306	2009	2108	12.8203	13.9499	13.5734	8.03977	8.37446	8.2629	1.75855e-08	-0.933084	2.45496e-05
SNAI3	87	126	113	77	49	58.3333	1.35814	1.71877	1.59856	0.954137	0.720389	0.798305	0.136347	-0.0322871	0.872697
KIF20B	3286	3550	3462	2302	2231	2254.67	14.1279	13.3547	13.6124	7.8816	9.00016	8.6273	2.18945e-08	-0.480175	0.0445335
F2RL2	3354	3277	3302.67	2590	1856	2100.67	26.8532	23.0904	24.3447	16.3011	13.8878	14.6922	2.07671e-06	0.341691	0.00895015
TPCN2	793	986	921.667	632	538	569.333	7.09231	7.65804	7.46946	4.44107	4.58301	4.5357	0.000314429	-0.669538	6.43173e-08
ERMP1	2668	2908	2828	1973	1741	1818.33	13.5525	12.8959	13.1148	7.94017	8.33688	8.20464	1.83882e-08	0.0564242	0.564502
ZNRF2	624	729	694	543	350	414.333	4.89737	5.0005	4.96613	3.38169	2.57597	2.84454	0.00368967	-0.0617951	0.764062
ARL17B	426	596	539.333	367	297	320.333	13.2233	15.587	14.7991	9.03043	8.74886	8.84272	0.00680682	-0.970632	0.000725677
MSMO1	1255	1283	1273.67	996	698	797.333	15.4633	13.5528	14.1896	9.8015	8.07269	8.64896	0.00018165	-0.0255619	0.612133
NADK2	1545	1658	1620.33	1156	977	1036.67	16.4338	17.1702	16.9248	10.7193	10.7193	10.7193	4.16845e-06	-0.0494479	0.509642
ADNP2	1323	1641	1535	1078	888	951.333	6.79067	7.24875	7.09606	4.39299	4.19283	4.25955	1.40845e-05	-0.445835	9.76692e-10
TMC8	371	494	453	345	218	260.333	2.28068	2.66703	2.53825	1.71169	1.29649	1.43489	0.0166614	-1.05178	1.62233e-05
ZNF383	354	447	416	250	265	260	2.44028	2.93711	2.7715	2.91429	1.86783	2.21665	0.0140103	-0.578971	0.494435
FDXR	503	664	610.333	489	276	347	7.39299	8.38204	8.05236	5.59196	3.76747	4.37564	0.0128888	-0.104693	0.351406
PPP6R2	2273	2744	2587	1937	1415	1589	16.0434	16.8965	16.6121	10.811	9.0037	9.60613	1.92239e-06	0.405694	0.000443391
LYPD6	2269	2627	2507.67	1813	1457	1575.67	15.652	15.6283	15.6362	9.79256	9.27558	9.4479	1.51674e-07	-0.239178	0.00812755
MSH6	2957	3174	3101.67	2161	1934	2009.67	11.1272	11.1791	11.1618	6.32301	6.78985	6.63424	1.26048e-08	0.0403111	0.523359
XRCC2	365	378	373.667	239	242	241	3.22998	2.9204	3.02359	1.67807	2.00319	1.89482	0.0152593	-0.0639386	0.333893
PLXNB1	2531	2861	2751	2073	1540	1717.67	9.68006	9.64433	9.65624	6.27311	6.14694	6.189	5.03588e-07	-0.167694	0.25088
PROSER3	911	1157	1075	697	664	675	11.3351	10.422	10.7263	6.71793	9.39728	8.50416	0.000231198	0.178409	0.189365
ALKBH5	3137	3567	3423.67	2468	2019	2168.67	31.1183	30.9097	30.9792	19.4211	18.7476	18.9721	4.92612e-09	-1.64096	9.09808e-05
ZNF787	982	1299	1193.33	934	579	697.333	14.2196	16.0954	15.4701	10.5736	7.816	8.73521	0.00150193	-1.42224	0.000110146
TGFB2	6342	6429	6400	4799	3795	4129.67	34.5416	30.6213	31.928	20.7643	19.4299	19.8747	1.02468e-09	0.114081	0.226789
PKM	106172	119784	115247	88817	63472	71920.3	1243.08	1227.18	1232.48	826.531	696.775	740.027	7.60833e-11	0.0729612	0.243947
PTEN	2942	3569	3360	2331	2013	2119	9.11672	9.52412	9.38832	5.84028	5.71851	5.7591	1.11541e-08	-0.459432	0.0271743
S1PR5	116	229	191.333	112	97	102	1.36459	2.33347	2.01051	1.02361	1.07433	1.05742	0.103253	0.310363	0.00319604
HDAC4	1686	2187	2020	1341	1225	1263.67	5.33768	6.12668	5.86368	3.53028	3.70567	3.64721	5.36651e-06	0.250772	0.229734
CEP57L1	650	679	669.333	500	381	420.667	8.08785	8.47085	8.34318	6.60341	4.65681	5.30568	0.00188861	0.24805	0.138674
CXXC5	2299	2855	2669.67	1928	1514	1652	30.1601	35.1645	33.4964	20.6392	20.5709	20.5937	5.08424e-07	0.14638	0.681066
C17orf113	149	161	157	118	76	90	1.08012	1.02082	1.04059	0.675044	0.514496	0.568012	0.0929719	0.00306319	0.986375
PTCH1	1400	1561	1507.33	1101	877	951.667	5.03144	4.50515	4.68058	3.12654	2.48039	2.69577	1.17179e-05	0.0302767	0.679721
ELOVL7	1584	1540	1554.67	1061	1019	1033	12.5445	9.59983	10.5814	5.99008	6.65749	6.43502	3.49281e-05	0.00379028	0.954639
ZNF253	237	265	255.667	158	162	160.667	1.96379	1.85033	1.88815	1.32365	1.25049	1.27488	0.0393906	-0.164281	0.0175532
SLC16A13	402	560	507.333	348	279	302	6.24258	7.60469	7.15065	4.29256	4.0639	4.14012	0.00880607	-0.383815	0.0481018
FZD4	899	956	937	565	651	622.333	3.30723	3.07561	3.15282	1.65016	2.2454	2.04699	0.00138471	-0.0908285	0.178082
MCM2	3426	4127	3893.33	2823	2238	2433	26.1971	27.3911	26.9931	17.0896	15.811	16.2372	1.09592e-08	-0.581794	0.00629823
ZNF254	309	300	303	237	160	185.667	2.0753	1.6746	1.80817	1.26801	1.00767	1.09445	0.0313331	-0.0987123	0.595912
THAP7	529	767	687.667	455	392	413	12.5099	15.6206	14.5837	8.48987	8.5515	8.53096	0.003998	0.380915	0.256012
HDAC5	1543	1985	1837.67	1340	1014	1122.67	8.55361	9.417	9.12921	6.1483	5.07315	5.43153	2.17582e-05	0.0529278	0.595563
ANKRD36B	554	720	664.667	506	335	392	3.00893	3.34813	3.23506	2.35004	1.50076	1.78385	0.00530828	-0.0653927	0.418477
KREMEN1	598	781	720	467	438	447.667	2.65363	3.09347	2.94686	1.65034	1.81841	1.76239	0.00196516	-0.0828286	0.219278
FAM9B	384	437	419.333	343	196	245	7.09839	6.78808	6.89152	5.18538	3.1743	3.84466	0.0233944	-0.13326	0.277128
PSG1	573	553	559.667	426	321	356	7.57262	6.3595	6.76387	4.50368	3.92316	4.11667	0.00497377	-0.24857	0.0193875
HECA	655	739	711	492	431	451.333	3.16805	3.12374	3.13851	1.88942	1.9555	1.93347	0.00114126	-0.0899063	0.238057
RAC3	375	443	420.333	320	217	251.333	10.2103	10.0367	10.0945	6.39378	5.40875	5.73709	0.0148422	-0.156976	0.160043
ZNF417	380	454	429.333	226	306	279.333	3.87186	3.77229	3.80548	1.42327	2.90712	2.4125	0.025733	-0.115966	0.236494
LPCAT3	3757	4405	4189	2952	2525	2667.33	44.3513	45.3082	44.9893	27.5953	28.0777	27.9169	7.09405e-10	0.057382	0.438945
TBC1D1	1497	1476	1483	1050	940	976.667	9.63451	8.66845	8.99047	5.19436	5.91852	5.67713	2.76262e-05	-0.307571	2.76187e-06
NIPA1	6916	6938	6930.67	5024	4319	4554	31.2108	26.3659	27.9809	17.3848	17.1418	17.2228	2.49262e-10	-0.131775	0.103962
LRRC75A	149	149	149	109	78	88.3333	1.75471	1.61437	1.66115	1.12111	0.935224	0.997185	0.0974281	0.411071	0.00348742
RARRES2	152	215	194	136	95	108.667	2.94569	4.18948	3.77488	2.11872	1.68524	1.82974	0.0796849	0.305645	0.00072469
KMT5C	295	451	399	285	198	227	3.5113	4.64565	4.26754	2.73882	2.19631	2.37715	0.0273463	-1.08088	3.45957e-05
CHAD	84	101	95.3333	64	46	52	1.2973	1.32717	1.31721	0.761085	0.64476	0.683535	0.155786	-1.23118	1.09004e-12
SLC37A3	3025	3460	3315	2374	1988	2116.67	26.7129	25.6505	26.0047	15.7182	15.6627	15.6812	7.75152e-09	0.732374	4.63393e-08
ARL6IP1	9232	10488	10069.3	7104	6180	6488	104.305	103.981	104.089	63.8596	65.5201	64.9666	5.90428e-14	-0.0570184	0.708643
ULK2	556	517	530	298	397	364	2.51117	2.19476	2.30023	1.22131	1.68191	1.52838	0.018332	-0.285519	0.000193636
NUP205	6037	6372	6260.33	4351	4005	4120.33	26.2438	24.2169	24.8925	15.0197	16.3903	15.9335	1.29878e-10	0.234996	0.165152
CLSTN3	2399	2664	2575.67	1729	1664	1685.67	17.7133	16.4427	16.8662	9.82755	11.4508	10.9097	3.84002e-07	-0.798836	1.59009e-05
TRAFD1	1438	1599	1545.33	1102	937	992	13.6801	13.6596	13.6664	8.72219	8.60597	8.64471	8.7466e-06	0.453462	9.40098e-05
MMP11	87	92	90.3333	54	52	52.6667	1.02756	0.952808	0.977724	0.540024	0.577942	0.565303	0.160398	-0.175515	0.265477
SPSB3	870	943	918.667	669	545	586.333	13.3631	12.6387	12.8802	8.16066	8.48899	8.37955	0.000361176	0.145455	0.0611339
MCM3	3872	4300	4157.33	3122	2407	2645.33	34.1509	33.1494	33.4832	21.9477	19.832	20.5373	1.25897e-08	-0.782699	0.0050934
STAG1	2048	2020	2029.33	1393	1339	1357	9.30324	8.0736	8.48348	5.10337	5.64476	5.4643	8.64167e-06	0.124586	0.372925
CRLF2	179	176	177	150	76	100.667	2.91842	2.49716	2.63758	1.94914	1.17061	1.43012	0.102422	-0.355181	0.00552118
SLC8B1	909	799	835.667	612	532	558.667	8.98211	8.71669	8.80517	4.36958	4.34123	4.35068	0.00168842	-0.011003	0.947635
ADAMTS15	2623	3208	3013	2125	1798	1907	12.5611	13.4305	13.1407	8.08419	8.07481	8.07794	8.08722e-08	0.533872	4.28826e-05
USP37	836	904	881.333	629	536	567	2.92561	3.32436	3.19145	1.85453	1.79188	1.81276	0.000440745	0.361099	0.0442227
PARPBP	1183	1408	1333	908	826	853.333	11.7756	12.5357	12.2823	7.63786	8.29066	8.07306	4.3116e-05	0.30286	0.154388
CCNI	6059	6573	6401.67	4807	3765	4112.33	59.4196	56.4357	57.4303	37.4614	34.6402	35.5806	3.8457e-10	-0.103439	0.342198
NEIL1	250	273	265.333	170	168	168.667	2.89511	2.45599	2.60236	1.35306	2.08624	1.84184	0.0393003	0.320576	0.00717995
GAS6	989	1128	1081.67	809	614	679	10.7924	10.759	10.7701	7.01251	6.27918	6.52363	0.000232916	0.565115	2.54613e-05
PHKG2	1318	1704	1575.33	1144	884	970.667	14.1896	12.5353	13.0868	10.0286	6.99374	8.00535	6.06447e-05	-0.0905926	0.298675
CNOT6	2500	2862	2741.33	1864	1742	1782.67	11.153	11.1916	11.1787	6.51456	7.25125	7.00569	1.49233e-07	-1.52932	0.0013465
ROGDI	686	805	765.333	596	403	467.333	11.1573	11.9792	11.7052	8.12745	6.19747	6.84079	0.00276833	0.136742	0.213916
GTF3C5	2179	2673	2508.33	1784	1486	1585.33	26.5722	29.5848	28.5806	17.4434	17.6461	17.5785	5.30799e-07	-1.00189	2.51926e-06
BCL2	477	502	493.667	339	310	319.667	2.02942	1.86739	1.9214	1.14315	1.40199	1.31571	0.00676937	-3.86092	3.91357e-18
PCDHGA1	98	145	129.333	48	92	77.3333	0.652282	0.841827	0.778645	0.250125	0.573988	0.466034	0.16661	-0.0410519	0.792453
ZNF606	586	459	501.333	361	333	342.333	5.44963	3.84128	4.3774	2.72713	2.70432	2.71192	0.0145869	-0.0828008	0.211489
SNTB2	2303	2592	2495.67	1834	1479	1597.33	6.39138	6.32479	6.34699	4.05534	3.84873	3.9176	3.11992e-07	0.590371	1.35536e-09
ABHD18	432	560	517.333	279	362	334.333	3.43509	3.07784	3.19692	2.09409	2.35421	2.2675	0.0198809	0.34146	0.0200217
MTMR2	3329	3604	3512.33	2449	2237	2307.67	24.7677	23.4228	23.8711	13.9495	15.0841	14.7059	1.33665e-08	0.16935	0.325527
RGL4	200	365	310	259	98	151.667	2.24397	2.29172	2.2758	1.50652	1.0307	1.1893	0.112555	0.435967	0.00333506
BICRA	746	967	893.333	653	493	546.333	3.76314	4.40642	4.19199	2.74188	2.4215	2.5283	0.00120864	0.214455	0.0217819
SUV39H1	530	638	602	414	363	380	5.01611	5.27734	5.19026	3.11217	3.21962	3.1838	0.00354929	-0.137039	0.0200802
GPR161	623	478	526.333	345	382	369.667	2.20811	1.58949	1.7957	1.12959	2.26455	1.88623	0.0190012	0.238042	0.087312
SLC25A35	1204	1393	1330	1101	656	804.333	15.7211	16.2439	16.0696	11.2058	8.43102	9.35594	0.00154671	-0.0303429	0.673769
LRR1	777	871	839.667	583	522	542.333	13.9439	13.8796	13.901	8.42091	8.64206	8.56835	0.00067491	-2.43622	3.23274e-13
FGFR1OP	996	1097	1063.33	735	672	693	4.54036	5.72865	5.33256	4.046	4.46969	4.32846	0.000185224	1.1044	0.000120708
ZNF554	123	176	158.333	94	92	92.6667	1.24812	1.52754	1.4344	0.734698	0.935862	0.868807	0.109249	-1.39017	0.000103102
AC068831.7	1380	1956	1764	1370	642	884.667	6.05345	7.27198	6.8658	4.63935	2.58266	3.26822	0.174359	0.12428	0.239857
TMEM151A	63	81	75	55	28	37	0.663228	0.746051	0.718443	0.45658	0.275467	0.335838	0.203293	-3.30985	6.9434e-14
JDP2	1015	1132	1093	753	691	711.667	14.8256	13.3393	13.8347	7.46559	5.6204	6.23546	0.000162488	-0.159315	0.30879
POMT1	2093	2235	2187.67	1559	1374	1435.67	18.7244	17.8727	18.1566	11.1018	11.724	11.5166	9.33083e-07	0.133277	0.116098
PLK4	605	589	594.333	428	372	390.667	4.42395	3.81017	4.01477	2.4598	2.46732	2.46482	0.00418152	-0.0714805	0.74064
CRIM1	17726	18938	18534	13348	11624	12198.7	82.1727	77.0676	78.7693	49.1731	50.5189	50.0703	1.81068e-14	0.0507486	0.695863
NRG2	145	174	164.333	122	81	94.6667	1.2152	1.30703	1.27642	0.773148	0.574217	0.640527	0.101222	0.080515	0.365407
B3GLCT	417	429	425	316	248	270.667	2.66227	2.39088	2.48134	1.60031	1.48094	1.52073	0.0128188	0.28316	0.0307962
CCL28	175	193	187	148	89	108.667	1.89173	1.79668	1.82836	1.20469	1.13901	1.1609	0.0901984	-0.81029	0.103569
ZNF580	428	591	536.667	407	270	315.667	7.49406	9.8137	9.04049	6.14987	4.55068	5.08375	0.0144779	0.459963	3.91138e-08
DBI	2334	3095	2841.33	2090	1585	1753.33	100.217	115.684	110.528	71.194	64.08	66.4513	7.66305e-06	-0.339471	0.0881198
JUP	14454	16925	16101.3	12847	8615	10025.7	120.986	124.422	123.277	86.1428	67.8294	73.9339	2.06819e-07	-0.0335396	0.71595
ZNF512	1910	1773	1818.67	1365	1142	1216.33	14.8204	11.9993	12.9396	8.35768	8.22621	8.27003	4.11619e-05	0.340816	0.00258943
TADA1	449	451	450.333	298	299	298.667	5.63933	4.9529	5.18171	2.97207	3.52319	3.33948	0.0122548	-0.496712	0.00201636
NSD2	7444	8154	7917.33	5393	5198	5263	41.3027	39.3894	40.0272	23.6407	26.7999	25.7468	2.90862e-10	-0.376735	0.00156574
ALDH3A1	52	52	52	34	23	26.6667	0.756745	0.64824	0.684408	0.403509	0.297271	0.332684	0.227873	0.259321	0.00897247
ZNF493	196	284	254.667	144	162	156	1.85181	2.53509	2.30733	1.38942	1.2494	1.29608	0.0657093	0.0519639	0.335998
TUBGCP3	693	896	828.333	525	533	530.333	4.96076	6.13981	5.74679	3.38913	3.78415	3.65248	0.00212021	-0.640948	1.05454e-05
RAPGEF3	547	493	511	389	310	336.333	3.42426	2.9182	3.08689	1.90301	2.06244	2.0093	0.00982193	0.295156	0.496077
ZNF689	561	768	699	475	411	432.333	4.29122	5.13772	4.85555	2.88579	2.95098	2.92925	0.00387183	-1.62351	1.14073e-06
NRL	41	65	57	37	20	25.6667	0.758853	1.09935	0.98585	0.384604	0.241668	0.289313	0.232431	-0.434895	0.0692654
TCHP	959	1123	1068.33	820	591	667.333	8.57446	8.95449	8.82781	5.81925	5.12273	5.3549	0.000555808	-0.405804	0.0360311
CIB2	68	108	94.6667	50	53	52	1.69032	1.64148	1.65776	0.689081	0.94475	0.859527	0.183695	-0.398995	0.0627723
PLS3	11740	12872	12494.7	9029	7784	8199	97.6839	94.0123	95.2362	59.593	60.8194	60.4106	9.50217e-14	-1.34438	2.3042e-08
FAXC	53	76	68.3333	24	45	38	0.124841	0.156787	0.146138	0.044132	0.099372	0.0809587	0.225087	-0.480888	1.90659e-06
PGAP1	653	575	601	422	402	408.667	1.68213	1.22763	1.37913	0.818933	0.969339	0.919204	0.00692834	-1.90898	3.06204e-13
USF3	1199	1276	1250.33	824	843	836.667	2.37751	2.23626	2.28335	1.31841	1.56584	1.48336	0.000223695	0.0310243	0.686054
RNPC3	565	666	632.333	424	399	407.333	5.50797	6.55982	6.2092	3.53993	4.91429	4.45617	0.0034723	-0.279616	0.00146009
HACD2	3855	4250	4118.33	3042	2494	2676.67	25.0069	24.5195	24.682	15.5886	15.3227	15.4113	4.58391e-09	0.170374	0.456251
BAHCC1	3698	4221	4046.67	3116	2300	2572	9.41823	9.44764	9.43784	6.30315	5.58784	5.82628	2.1761e-07	-0.326529	0.178738
SLC2A8	764	869	834	588	513	538	11.8113	11.5392	11.6299	8.57829	7.572	7.90743	0.000812411	0.161623	0.357074
CHDH	52	106	88	38	50	46	0.182091	0.328255	0.279534	0.105462	0.164687	0.144945	0.210287	0.315919	0.000265841
IRX5	275	330	311.667	240	160	186.667	3.24079	3.27751	3.26527	2.21495	1.74961	1.90472	0.0390336	0.0417564	0.531496
SIK3	3475	3679	3611	2673	2222	2372.33	15.6049	14.3809	14.7889	9.61708	9.36131	9.44657	2.59146e-08	-0.389303	1.24069e-06
ZBTB42	355	417	396.333	273	240	251	2.86776	2.96955	2.93562	1.69531	1.60717	1.63655	0.0166614	-0.399124	0.00423761
PCYOX1	4201	5009	4739.67	3253	3010	3091	21.4466	22.4617	22.1233	13.2081	14.4314	14.0236	4.85946e-09	0.283301	0.0265624
SLC37A4	4312	4839	4663.33	3386	2871	3042.67	52.7922	50.8581	51.5028	33.3494	33.2288	33.269	8.31085e-10	-0.105348	0.345399
EME1	713	735	727.667	490	484	486	8.46294	7.55636	7.85855	4.70767	5.30437	5.10547	0.0024104	0.0651244	0.485623
UTRN	10254	10817	10629.3	7245	7117	7159.67	31.2662	30.7044	30.8916	17.2552	21.4646	20.0614	8.19431e-10	-1.14482	8.35167e-06
DZIP1L	540	638	605.333	467	328	374.333	5.07806	5.15627	5.1302	3.09755	2.73224	2.85401	0.00656924	-0.130981	0.0455481
RBL2	4425	4835	4698.33	3415	2926	3089	24.5072	23.4092	23.7752	15.0449	15.1944	15.1446	1.01026e-09	-0.376406	0.271854
CCDC148	42	44	43.3333	25	20	21.6667	0.56736	0.383469	0.444766	0.236666	0.181497	0.199887	0.244464	-0.110098	0.163518
PTMS	5242	7346	6644.67	4879	3694	4089	127.092	155.386	145.955	95.1867	83.7328	87.5508	2.20652e-06	0.4079	0.137041
PLXND1	7636	9300	8745.33	6754	4868	5496.67	29.4183	31.234	30.6288	20.5931	17.7318	18.6856	6.31425e-08	0.433119	0.0314535
NDST2	1013	1042	1032.33	741	656	684.333	7.33547	6.66333	6.88737	4.28502	4.46253	4.40336	0.000342979	-0.127211	0.0775081
CNPY4	169	148	155	112	92	98.6667	3.55561	2.90283	3.12042	1.74507	1.72982	1.7349	0.107928	-0.562212	3.64817e-05
PRSS23	12780	14945	14223.3	10593	8443	9159.67	91.1835	91.5966	91.4589	132.995	60.6076	84.7368	4.4398e-12	-0.652825	0.00622407
L3MBTL1	906	1045	998.667	651	664	659.667	6.49067	6.33938	6.38981	4.03598	4.48027	4.33217	0.000745596	1.9681	1.41674e-11
TENT5B	207	384	325	200	180	186.667	2.37204	3.85107	3.35806	1.82172	1.93493	1.89719	0.0663752	-0.923968	0.00318984
ODF2	1792	2148	2029.33	1362	1312	1328.67	13.4739	13.9689	13.8039	8.54669	9.87584	9.43279	9.09401e-06	-0.24585	0.308978
HDAC10	1197	1449	1365	1137	670	825.667	12.4601	13.9212	13.4342	9.7125	6.54822	7.60298	0.00237823	-0.191687	0.00168802
LMNTD2	205	222	216.333	149	130	136.333	3.39087	3.30009	3.33035	1.88905	1.84467	1.85946	0.0656219	-0.0449831	0.567903
ZBTB12	574	681	645.333	430	413	418.667	8.31249	8.6177	8.51596	4.94634	5.60275	5.38395	0.00388138	-0.0993206	0.215163
MPND	418	576	523.333	365	299	321	7.36	8.63621	8.21081	5.37369	5.06597	5.16854	0.0116847	-0.38376	0.00188929
ZNF439	126	99	108	81	60	67	1.64267	1.15906	1.32026	0.659414	0.57484	0.603031	0.159338	-0.408269	0.000689196
SERPINF2	40	66	57.3333	14	38	30	0.468312	0.676204	0.606907	0.130393	0.423709	0.325937	0.250493	-0.571235	0.0294763
SLF1	535	459	484.333	346	323	330.667	2.45984	1.84357	2.04899	1.26172	1.39384	1.3498	0.0148907	-0.103506	0.195175
QARS	7286	8599	8161.33	6127	4792	5237	84.0866	84.5442	84.3917	54.5763	51.0404	52.219	5.32802e-10	-0.413124	0.0464628
ZNF765	419	469	452.333	318	278	291.333	2.68502	2.60564	2.6321	1.62934	1.9712	1.85724	0.0116246	0.137768	0.229334
SHTN1	4961	5293	5182.33	3662	3367	3465.33	24.0647	23.048	23.3869	14.369	15.6914	15.2506	2.53493e-09	-0.0615114	0.436746
ADAM10	7017	8101	7739.67	5482	4880	5080.67	16.9806	17.3351	17.217	10.542	11.1478	10.9459	1.70556e-11	0.189977	0.304512
JAK3	139	156	150.333	97	91	93	0.691593	0.6847	0.686998	0.381695	0.425709	0.411038	0.113469	-1.65381	0.0162955
IL17RB	53	61	58.3333	33	31	31.6667	0.703227	0.719095	0.713806	0.344033	0.38552	0.371691	0.229451	-0.200072	0.398999
SGSM2	7022	8599	8073.33	5867	4847	5187	41.8661	46.0442	44.6515	28.3245	28.0252	28.1249	2.46581e-10	-0.161575	0.140261
SDC2	559	618	598.333	454	344	380.667	4.03986	3.90247	3.94827	2.60584	2.32864	2.42104	0.00533666	-0.26516	0.00102531
PLA2G4B	348	500	449.333	101	275	217	3.16127	3.97311	3.7025	0.727776	2.3424	1.80419	0.256895	-1.3029	4.08748e-07
ADGRG2	1296	1314	1308	932	850	877.333	7.39973	6.56563	6.84366	4.24245	4.54129	4.44168	0.000122498	-0.552963	0.00302069
NAPRT	141	158	152.333	88	101	96.6667	1.94318	1.97028	1.96125	0.985612	1.3175	1.20687	0.119406	1.03929	0.00387797
TRIM26	1663	1933	1843	1326	1133	1197.33	16.919	15.2197	15.7861	10.2008	10.024	10.083	6.64591e-06	0.101962	0.250153
ST3GAL5	2130	2389	2302.67	1877	1235	1449	21.3249	20.7378	20.9335	16.2104	11.4297	13.0232	0.000108161	-0.106343	0.438254
PADI1	260	318	298.667	210	173	185.333	1.83614	1.96168	1.91983	1.17534	1.14558	1.1555	0.0388636	-1.44173	1.05562e-09
FANCE	567	569	568.333	476	297	356.667	6.03286	5.28327	5.53313	4.00889	2.95418	3.30575	0.0138852	-0.800582	0.000929039
SPATC1	43	53	49.6667	11	35	27	0.575126	0.622879	0.606961	0.114621	0.440133	0.331629	0.256564	0.0903532	0.247934
BTD	1147	1149	1148.33	943	635	737.667	9.39609	8.12445	8.54833	6.10183	5.40738	5.63886	0.00122766	-0.260091	0.0629036
SP4	658	785	742.667	474	496	488.667	2.91977	3.04154	3.00095	1.66706	2.06191	1.93029	0.00347099	-0.86205	0.000994066
GALM	811	801	804.333	576	521	539.333	8.90592	7.66577	8.07915	5.00457	5.38942	5.26114	0.00165647	-0.242825	0.0232695
RAB11FIP3	2474	2711	2632	1970	1597	1721.33	17.2164	17.2503	17.239	11.6818	11.0586	11.2663	5.72233e-07	0.117978	0.186452
GLS	10580	10250	10360	8283	6156	6865	65.8112	55.5868	58.995	41.6026	36.4917	38.1953	1.27508e-07	-0.0661158	0.310185
PLCD1	265	259	261	190	158	168.667	2.42861	2.07566	2.19331	1.37697	1.35498	1.36231	0.0494026	-0.243911	0.0589825
PCNA	2417	2773	2654.33	1953	1612	1725.67	48.8124	48.9588	48.91	31.3383	30.5233	30.795	4.16952e-07	0.309227	0.0729083
KAT6B	935	1042	1006.33	735	615	655	3.4228	3.33532	3.36448	2.29699	1.91272	2.04081	0.000393151	0.175251	0.405108
ZNF543	240	339	306	195	185	188.333	1.77607	2.19622	2.05617	1.14726	1.28599	1.23975	0.0466339	-0.218309	0.00282343
CBFA2T2	1880	2175	2076.67	1536	1248	1344	7.14792	7.69171	7.51044	7.27947	6.86291	7.00176	3.97678e-06	-0.353767	0.292235
KCNC4	987	1151	1096.33	780	678	712	3.27574	3.84479	3.6551	2.85048	3.1914	3.07776	0.000254461	-0.180551	0.00424778
AC018630.2	204	192	196	135	124	127.667	4.04789	3.78201	3.87064	2.12252	2.8718	2.62204	0.0816946	-0.428661	0.0341886
ZNF444	443	491	475	385	248	293.667	6.64435	5.99633	6.21234	4.56678	3.69149	3.98326	0.0186701	0.874351	7.76305e-11
SLC36A4	1357	1519	1465	1135	842	939.667	6.54671	6.40917	6.45501	4.55262	3.62043	3.93116	0.000116177	-0.020252	0.871448
GBE1	3621	4146	3971	2905	2444	2597.67	28.4608	28.45	28.4536	18.1343	17.9906	18.0385	9.96535e-09	-0.052093	0.602757
LDB1	2970	3592	3384.67	2512	2003	2172.67	36.8915	38.8298	38.1837	24.7743	23.4217	23.8725	2.65877e-07	-1.15624	0.0152931
NUDT4	4707	5450	5202.33	3840	3162	3388	33.7357	33.3182	33.4574	20.3055	20.4901	20.4286	1.55469e-09	-0.106183	0.364623
APEX2	1215	1373	1320.33	948	824	865.333	10.1686	10.0459	10.0868	6.30592	6.46599	6.41263	7.81194e-05	-2.36393	3.63372e-08
CYB561D2	283	292	289	211	173	185.667	5.61404	5.05885	5.24391	3.22164	3.24092	3.23449	0.0407434	0.571356	4.04751e-05
GLI4	772	1042	952	687	546	593	17.1374	20.132	19.1338	12.0791	11.4451	11.6564	0.00169289	-0.150898	0.126001
MLF1	355	412	393	260	253	255.333	4.55392	4.71237	4.65955	2.64465	3.10859	2.95394	0.0213133	-0.0234486	0.710401
OAS3	1605	1913	1810.33	1240	1165	1190	6.76616	6.89561	6.85246	4.20482	4.58534	4.4585	1.87028e-05	0.897758	4.9064e-22
REL	660	725	703.333	450	485	473.333	1.74166	1.61467	1.657	0.8795	1.1628	1.06837	0.00489935	-0.0685954	0.632421
MLH1	1137	1371	1293	852	854	853.333	12.3719	12.1882	12.2495	7.20169	8.22114	7.88133	0.000284162	-1.65835	2.53286e-08
PELI2	117	160	145.667	67	103	91	0.535507	0.641922	0.60645	0.242089	0.444922	0.377311	0.158092	-0.240394	0.296993
ACAP3	1777	2130	2012.33	1547	1145	1279	12.9355	14.6927	14.107	8.92759	7.48619	7.96665	3.15711e-05	0.172442	0.0536382
ZNF517	253	261	258.333	184	158	166.667	3.46544	2.83392	3.04443	2.06422	1.76315	1.86351	0.0518689	-0.274626	0.00168244
LDLRAP1	2117	2466	2349.67	1635	1510	1551.67	19.5656	19.9171	19.7999	12.0025	13.0833	12.7231	2.0464e-06	-0.00303131	0.968657
BBC3	544	569	560.667	407	350	369	8.04046	7.33961	7.57323	5.56661	5.74434	5.68509	0.00647166	0.608542	0.0685484
PKMYT1	1347	1493	1444.33	1123	835	931	18.3922	20.959	20.1034	13.6891	11.9662	12.5405	0.000136924	0.959597	1.16669e-07
BRMS1L	459	562	527.667	335	350	345	4.74554	5.09694	4.9798	2.71831	3.3481	3.13817	0.0120141	-1.22466	2.1109e-06
CEP97	678	854	795.333	469	557	527.667	2.28362	2.66753	2.53956	1.3463	1.69627	1.57962	0.00725856	-0.0096964	0.900855
MYSM1	2079	2349	2259	1492	1536	1521.33	7.37956	7.30731	7.33139	4.15549	5.03297	4.74047	1.89058e-05	0.0539308	0.765406
TMEM121	69	104	92.3333	54	50	51.3333	1.22195	1.59903	1.47334	0.755643	0.823418	0.800826	0.198985	-0.307205	0.302721
GIGYF1	2314	2883	2693.33	1980	1599	1726	9.99129	10.8329	10.5524	6.82169	6.3857	6.53103	2.46039e-06	-0.0622792	0.860581
TRIM5	995	972	979.667	749	605	653	9.09419	7.82135	8.24563	5.47119	5.22297	5.30571	0.000934988	-0.858364	5.34434e-10
INHBB	216	215	215.333	134	148	143.333	1.83115	1.58887	1.66963	0.896498	1.17161	1.07991	0.0801872	-0.0542819	0.50421
ORAI3	1715	1986	1895.67	1415	1137	1229.67	22.11	22.1738	22.1525	14.5056	13.8165	14.0462	1.13966e-05	-0.0798979	0.33564
NUDT14	265	334	311	248	153	184.667	8.50093	9.52154	9.18134	6.34088	4.64456	5.21	0.0548116	0.0999673	0.776144
ALG12	955	1229	1137.67	828	667	720.667	5.04595	5.68612	5.47273	3.46037	3.3386	3.37919	0.000564432	-0.41575	0.000154002
BTBD8	161	179	173	114	107	109.333	0.722969	0.70072	0.708136	0.404489	0.44759	0.433223	0.102375	-0.451177	0.353489
UNC45A	4028	4722	4490.67	3337	2718	2924.33	33.1069	34.1377	33.7941	21.9012	21.1277	21.3855	1.34024e-08	-0.624469	2.35689e-05
KATNAL2	50	95	80	40	43	42	0.623192	1.5002	1.20787	0.541277	0.798045	0.712456	0.229643	-0.542437	1.40213e-05
PDK3	138	123	128	97	71	79.6667	1.5099	1.0321	1.19137	0.987908	0.71358	0.805023	0.145978	-1.14606	0.0192668
SAMD15	151	130	137	83	96	91.6667	1.59435	1.20354	1.33381	0.696445	0.950661	0.865922	0.142987	-0.0898999	0.667945
ZNF559-ZNF177	62	79	73.3333	58	25	36	0.875627	0.758211	0.79735	0.759753	0.461195	0.560714	0.235388	0.138638	0.0121843
DNAJC22	1171	1324	1273	922	795	837.333	7.44668	7.41819	7.42769	4.78538	5.10017	4.99524	0.00012255	-0.137545	0.209053
ZNF510	550	520	530	397	334	355	3.07762	2.56664	2.73697	2.06437	1.90028	1.95498	0.0102133	-0.716312	0.0567328
OBSCN	2116	2309	2244.67	1630	1429	1496	2.66706	2.41142	2.49664	1.69218	1.51027	1.5709	2.22556e-06	-0.897263	0.00082202
USP18	79	75	76.3333	48	45	46	1.00354	0.8299	0.887779	0.483082	0.531233	0.515183	0.212151	-1.35791	1.94679e-08
ZNF587	2280	2451	2394	1744	1529	1600.67	9.81825	9.12985	9.35932	6.18081	6.0871	6.11833	1.51219e-06	-0.085526	0.128356
ZNF714	123	133	129.667	76	86	82.6667	0.598301	0.591321	0.593648	0.36617	0.590116	0.515467	0.149856	0.396856	9.3149e-07
RAPGEFL1	325	344	337.667	240	211	220.667	3.27949	4.02734	3.77806	1.43133	2.48617	2.13456	0.0309313	0.110908	0.222379
HFE	1057	1282	1207	769	823	805	7.07477	8.07367	7.74071	5.0667	4.40768	4.62735	0.000894698	-0.202394	0.0125722
INO80	3549	3629	3602.33	2664	2318	2433.33	15.9772	13.6675	14.4374	9.52072	9.78384	9.69614	1.75773e-07	0.245495	0.111871
EPB41L4A	266	284	278	218	152	174	1.53411	1.43159	1.46577	0.997309	0.821325	0.879986	0.0540185	-0.102104	0.435334
AP1M2	266	345	318.667	261	149	186.333	4.59893	5.11224	4.94114	3.41792	2.19175	2.60047	0.0633328	-0.458208	7.58984e-05
ANXA6	9310	11549	10802.7	8112	6363	6946	102.849	111.462	108.591	72.0602	65.5647	67.7298	2.49677e-09	-0.0822978	0.286028
TMEM101	1224	1537	1432.67	1047	854	918.333	21.282	24.4056	23.3644	14.687	14.0795	14.282	0.000146745	0.876234	0.000115137
MKNK1	1203	1310	1274.33	982	757	832	13.5518	12.5007	12.8511	8.64922	7.75623	8.05389	0.000227219	-0.0132486	0.993351
ZNF385A	243	185	204.333	144	139	140.667	2.80076	1.74338	2.09584	1.24387	1.48676	1.4058	0.0965268	0.197187	0.303897
ZNF169	108	130	122.667	73	77	75.6667	1.22182	1.39012	1.33402	0.726669	0.883523	0.831238	0.15899	0.175004	0.0518591
DET1	298	240	259.333	223	140	167.667	3.37321	2.46115	2.76517	2.07617	1.5136	1.70112	0.0788181	-0.176252	0.0544728
FANCF	516	619	584.667	399	373	381.667	4.74858	4.9739	4.89879	2.91362	3.21352	3.11355	0.00725885	0.309754	0.00522985
METTL25	69	94	85.6667	64	35	44.6667	0.989115	1.13807	1.08842	0.675279	0.491979	0.553079	0.219541	0.157339	0.548414
RRM2B	2125	2279	2227.67	1516	1521	1519.33	12.3828	12.3028	12.3295	7.71028	8.61655	8.31446	1.85378e-05	0.0138573	0.969538
CNN3	5376	5985	5782	4400	3517	3811.33	67.4739	65.6484	66.2569	43.8679	41.3987	42.2218	3.67756e-09	-0.441516	0.0972248
TDRD3	609	620	616.333	467	378	407.667	6.38007	5.68343	5.91564	3.9213	3.63544	3.73073	0.00591572	-0.508651	0.0141613
PIGBOS1	302	255	270.667	211	165	180.333	9.97356	7.31791	8.20313	5.61194	5.10462	5.27373	0.0608029	-0.199733	0.0468848
MED14	4499	4930	4786.33	3687	2888	3154.33	16.3397	15.2788	15.6324	10.4419	9.48901	9.80665	3.59612e-08	-1.06395	0.0195067
THOP1	3182	3817	3605.33	2711	2151	2337.67	19.2232	20.3311	19.9618	12.7321	12.0098	12.2506	3.15637e-07	-0.534558	0.00176878
TGFB1I1	2572	3060	2897.33	2225	1690	1868.33	37.2647	38.7976	38.2866	25.7757	22.8295	23.8116	3.35638e-06	-0.19686	0.00305034
COL4A1	207	264	245	155	156	155.667	0.847973	0.972759	0.931164	0.505548	0.597203	0.566651	0.0714436	-0.199011	0.0308391
ZNF184	367	342	350.333	263	219	233.667	3.21028	2.61244	2.81172	1.82884	1.80264	1.81137	0.0328338	-1.65345	1.79652e-13
KLHDC3	2628	2941	2836.67	2192	1687	1855.33	37.4036	36.5841	36.8573	24.7816	22.5072	23.2653	1.99565e-06	-0.428407	0.00572029
TLCD2	1138	1324	1262	964	741	815.333	5.17764	5.26423	5.23537	3.48303	3.15885	3.26691	0.000286634	-0.645412	0.0139546
MAN1C1	105	139	127.667	81	74	76.3333	0.609613	0.707738	0.67503	0.375925	0.406234	0.396131	0.158154	-0.575967	0.105827
FN3KRP	965	1164	1097.67	789	679	715.667	14.4596	15.1842	14.9426	9.43614	10.1743	9.92824	0.000460693	-0.902744	0.0162266
SMC4	6826	7506	7279.33	5548	4462	4824	34.9422	35.0139	34.99	22.1146	21.1851	21.4949	7.55681e-10	-0.0408319	0.492619
DDN	73	77	75.6667	49	42	44.3333	0.52877	0.484045	0.498953	0.281381	0.281921	0.281741	0.220633	-0.239068	0.141279
KPTN	558	795	716	523	401	441.667	8.9619	11.4788	10.6398	6.67758	6.10386	6.2951	0.00856906	0.264993	0.0083797
JUND	888	1244	1125.33	912	557	675.333	12.9465	15.8599	14.8888	10.5647	7.61211	8.59631	0.00703506	-0.548472	1.76869e-06
ASAP3	1903	2232	2122.33	1679	1201	1360.33	14.4777	13.6573	13.9307	9.20648	7.88565	8.32592	6.199e-05	-1.15298	0.00131007
TRIP6	3833	4316	4155	3198	2491	2726.67	56.4245	54.5269	55.1595	36.2086	33.8638	34.6454	1.22156e-07	-0.0952664	0.377725
ZNF292	1684	1992	1889.33	1201	1319	1279.67	4.40674	4.45782	4.44079	2.47227	3.19158	2.95181	0.000238833	-0.0737363	0.450176
NPR2	210	190	196.667	173	94	120.333	1.54296	1.22145	1.32862	1.01132	0.738148	0.829205	0.117669	0.0097222	0.908407
BORA	317	372	353.667	247	219	228.333	4.22031	3.52677	3.75795	1.90089	2.64294	2.39559	0.030955	0.0562677	0.62026
TLE6	112	83	92.6667	75	48	57	1.76099	1.46735	1.56523	1.0601	0.894071	0.949414	0.203258	0.156186	0.00796199
EHMT2	2511	2865	2747	2123	1626	1791.67	17.0489	16.9948	17.0128	11.3999	10.4133	10.7422	3.17662e-06	-0.925989	0.0404119
FRMD3	2959	2899	2919	2233	1859	1983.67	15.4771	13.5003	14.1592	9.35887	9.0714	9.16723	3.8031e-06	0.112191	0.398301
SPPL3	2073	1951	1991.67	1574	1238	1350	13.6495	11.1908	12.0104	8.19153	7.60572	7.80099	9.30559e-05	-0.779676	0.00103502
CALR	23709	28295	26766.3	20436	15903	17414	338.651	353.234	348.373	231.815	213.008	219.277	6.36155e-11	-0.565447	0.00652304
MYO19	5513	6483	6159.67	4429	3917	4087.67	37.2211	39.2331	38.5624	24.7355	25.7424	25.4068	1.01224e-09	-0.783091	9.11758e-05
DOK4	1420	1849	1706	1184	1070	1108	14.6503	17.636	16.6407	9.96839	10.7707	10.5032	0.000106401	-0.14322	0.117454
TAS2R14	58	54	55.3333	39	26	30.3333	0.845881	0.683144	0.73739	0.442896	0.345735	0.378122	0.254962	-0.07698	0.47886
AFF1	4872	5132	5045.33	3847	3151	3383	14.6468	13.4378	13.8408	9.34784	9.03868	9.14174	1.76676e-08	0.762859	6.03415e-07
HSPA12A	1289	1426	1380.33	923	948	939.667	6.46474	6.01909	6.16764	3.48599	4.32653	4.04635	0.000327261	-0.702368	0.0011271
HDGFL2	3427	4116	3886.33	3201	2075	2450.33	41.9548	43.6117	43.0594	30.7943	23.97	26.2448	7.68318e-05	-0.710029	7.97392e-07
PARP11	561	602	588.333	384	409	400.667	3.66643	3.29629	3.41967	1.91236	2.51257	2.3125	0.0103398	-0.27255	0.00208356
LZTS1	58	51	53.3333	39	24	29	0.281135	0.209735	0.233535	0.146663	0.106565	0.119931	0.259424	-0.735277	0.00111674
ZNF487	72	123	106	66	54	58	0.917606	1.38228	1.22739	0.847073	0.641354	0.709927	0.203272	-0.740457	0.000507438
DHRS2	87	45	59	46	32	36.6667	1.3822	0.61822	0.872881	0.580488	0.4781	0.512229	0.255934	-0.135954	0.096845
FSD1L	378	362	367.333	243	258	253	2.60906	2.06985	2.24958	0.956034	1.32487	1.20193	0.0357784	0.015961	0.883183
TACC3	6357	7149	6885	5360	4106	4524	63.575	62.0758	62.5755	43.2797	38.5331	40.1153	1.44879e-08	-0.81793	0.00100345
ZNF614	469	416	433.667	309	296	300.333	3.19626	2.50641	2.73636	1.80851	1.91239	1.87776	0.0247607	-0.103379	0.67641
EFNA4	233	243	239.667	188	133	151.333	5.33586	4.66649	4.88961	3.36692	2.67919	2.90843	0.0740691	-0.263508	0.013774
POLA2	1107	1316	1246.33	1066	622	770	8.6798	8.83768	8.78505	6.36101	4.51348	5.12932	0.00512284	-0.0517601	0.501144
CADM4	850	952	918	720	532	594.667	10.5985	10.3775	10.4512	7.13375	6.22258	6.5263	0.0018291	0.156145	0.0500229
DNAJC27	277	347	323.667	231	191	204.333	1.69225	1.76027	1.73759	1.30244	1.1279	1.18608	0.0424655	0.970676	3.11499e-10
MICALL2	1128	1209	1182	971	661	764.333	9.81758	9.22224	9.42069	6.71629	5.39396	5.83473	0.00140476	-1.7228	4.5212e-05
C4BPA	167	128	141	114	80	91.3333	2.09934	1.34634	1.59734	1.23059	1.08725	1.13503	0.151801	-0.959088	9.2327e-07
SCAI	342	466	424.667	286	261	269.333	0.946122	0.934141	0.938135	0.961183	0.585571	0.710775	0.0272075	0.167702	0.192611
UGT1A4	110	62	78	42	61	54.6667	1.35906	0.668272	0.898534	0.408286	0.710658	0.609867	0.239396	0.419734	3.73893e-05
CRYBG3	2745	3381	3169	2084	2148	2126.67	6.95157	7.48497	7.30717	4.19287	5.15472	4.83411	1.36722e-05	-0.841821	0.0049409
PAGR1	1240	1239	1239.33	898	825	849.333	19.7905	17.29	18.1235	11.3833	12.3501	12.0278	0.000385889	0.244726	0.210074
TAOK2	3806	4286	4126	2999	2652	2767.67	22.8631	22.2448	22.4509	13.8851	14.9	14.5617	2.35354e-08	0.367806	0.0326926
SRRT	4224	4746	4572	3644	2654	2984	41.8687	41.1607	41.3967	28.5444	24.4895	25.8411	1.18767e-06	0.0684625	0.382971
ANKRA2	429	500	476.333	335	301	312.333	5.64317	5.75662	5.71881	3.49969	3.70616	3.63734	0.0151008	-0.207363	0.0104498
IL17RA	1008	1182	1124	843	680	734.333	3.18236	3.26174	3.23528	2.11652	2.01253	2.04719	0.000507851	-0.841032	0.0507032
PXMP2	285	416	372.333	248	224	232	8.4209	10.9172	10.0851	5.62193	6.1022	5.94211	0.0427507	-0.21688	0.0113449
BMPR1A	1531	1664	1619.67	1220	1012	1081.33	4.64986	4.16908	4.32934	2.85299	2.55923	2.65715	4.88746e-05	-0.0151987	0.924426
SUSD2	230	245	240	165	154	157.667	1.82939	1.70524	1.74663	1.04532	1.14575	1.11227	0.0710931	-0.02463	0.735376
ZNF496	2281	2435	2383.67	1787	1514	1605	11.8006	10.8472	11.165	7.23387	7.28165	7.26572	3.39216e-06	0.114437	0.407595
SDHA	14320	16216	15584	12066	9403	10290.7	173.106	174.12	173.782	117.406	100.812	106.344	1.55447e-10	-0.160631	0.295121
ZNF850	369	386	380.333	271	245	253.667	1.34788	1.22279	1.26449	0.795268	0.829275	0.817939	0.0274122	-0.0178048	0.755279
CTRL	52	58	56	30	33	32	0.868512	0.791672	0.817285	0.372639	0.563606	0.49995	0.262131	-0.0257699	0.736475
FAM50B	574	662	632.667	515	342	399.667	9.15729	9.17577	9.16961	6.40396	4.78499	5.32464	0.0118087	-1.06694	0.000268329
CTDSPL2	1646	2246	2046	1454	1246	1315.33	6.64678	8.25594	7.71955	4.9991	4.86105	4.90707	0.00011497	0.327539	0.000202406
CUL4B	6800	7396	7197.33	5336	4639	4871.33	40.3915	37.9007	38.731	24.5967	24.995	24.8622	4.19341e-10	-0.165045	0.186786
SLC26A10	100	163	142	82	85	84	1.19435	1.71085	1.53868	0.819603	0.972833	0.921756	0.172013	-0.319723	0.000356695
STARD10	755	846	815.667	682	436	518	12.5896	13.1153	12.9401	9.44472	5.91029	7.08844	0.00764537	0.0789692	0.528462
FRAT2	325	353	343.667	252	212	225.333	3.98344	3.78655	3.85218	2.4522	2.44034	2.44429	0.0360217	-0.112968	0.276367
C4orf33	368	490	449.333	297	287	290.333	4.71152	4.76	4.74384	3.17543	3.91535	3.66871	0.0256594	0.0151203	0.879175
CYP3A5	371	415	400.333	306	235	258.667	3.74952	3.96503	3.8932	2.58262	2.77923	2.71369	0.0270796	-0.571983	1.17683e-07
OBSL1	3392	3643	3559.33	2878	2087	2350.67	25.6894	26.108	25.9685	18.5831	16.3012	17.0618	6.81179e-06	0.349667	0.157817
FAM186B	67	48	54.3333	28	38	34.6667	0.810735	0.548431	0.635866	0.218314	0.352072	0.307486	0.270074	-0.167157	0.0559193
CRB3	125	96	105.667	85	58	67	3.60777	2.3644	2.77886	1.94243	1.49114	1.64157	0.196237	-0.455333	0.0019391
CNTNAP1	708	874	818.667	579	517	537.667	3.64577	3.93484	3.83848	2.36866	2.49428	2.4524	0.0028594	-2.16438	3.49354e-09
KIZ	384	365	371.333	259	254	255.667	4.44816	3.60556	3.88643	2.71167	2.84195	2.79852	0.0352913	-0.469303	2.11913e-07
DAPK2	108	108	108	75	64	67.6667	0.857445	0.772236	0.800639	0.300891	0.34034	0.32719	0.186156	0.0267115	0.713775
HYAL3	98	161	140	91	75	80.3333	1.49751	1.99539	1.82943	1.01649	0.993685	1.00129	0.174835	0.158116	0.0253371
ATXN7L2	104	102	102.667	64	67	66	0.928779	0.799467	0.842571	0.45441	0.559673	0.524585	0.196049	0.0557456	0.451773
ZNF621	1409	1570	1516.33	996	1071	1046	8.00257	7.54756	7.69923	4.76156	5.52404	5.26988	0.000539055	-0.0810362	0.279921
APOBEC3C	1698	2012	1907.33	1495	1112	1239.67	16.5169	17.0662	16.8831	11.5217	10.1496	10.607	9.15419e-05	-0.246712	0.00139174
LANCL2	834	838	836.667	658	513	561.333	5.20564	4.57291	4.78382	3.26218	3.01195	3.09536	0.00303747	-0.350959	0.0175878
ASIC3	74	64	67.3333	31	50	43.6667	0.896026	0.678507	0.751013	0.298918	0.571677	0.480757	0.258993	-0.155221	0.0418677
TTC31	1409	1532	1491	1019	1030	1026.33	12.107	11.4943	11.6985	6.97657	8.34893	7.89148	0.000278502	-0.0488086	0.919712
SYNPO	2553	2890	2777.67	2096	1733	1854	12.8239	12.6659	12.7185	8.18387	8.29263	8.25637	1.3706e-06	-0.310054	0.000228512
SLC25A42	281	369	339.667	301	142	195	2.44242	2.80567	2.68459	2.08012	1.15598	1.46403	0.0944918	-0.262215	0.0945537
INPP5J	188	253	231.333	155	140	145	1.50868	1.85539	1.73982	1.0115	1.09076	1.06434	0.0897351	-0.363008	5.21329e-05
OAZ3	37	50	45.6667	18	28	24.6667	0.686818	0.74185	0.723506	0.267406	0.632549	0.510835	0.288141	-0.728672	2.3787e-06
CLN6	1580	1918	1805.33	1403	1055	1171	20.1439	20.5176	20.393	13.5347	11.8822	12.433	0.000129542	-0.301912	0.000593863
PCSK4	270	277	274.667	231	144	173	2.8805	2.53969	2.65329	1.93769	1.42439	1.59549	0.0761687	0.0129577	0.881512
NUMBL	732	773	759.333	441	586	537.667	5.58547	5.55721	5.56663	3.40458	4.3819	4.05613	0.0190655	-0.475994	1.84047e-05
SRCAP	6701	6086	6291	4881	4172	4408.33	18.0697	19.5247	19.0397	12.3253	14.4575	13.7468	3.39913e-06	-0.272264	0.00179099
MED16	3125	3447	3339.67	2566	2073	2237.33	24.9785	25.1034	25.0618	16.3925	15.6943	15.927	5.6849e-07	-0.121663	0.249554
USP5	5429	6082	5864.33	4652	3496	3881.33	47.5503	46.4522	46.8183	32.3535	28.6537	29.887	1.91804e-07	0.244293	0.166336
FDPS	3762	4349	4153.33	3220	2509	2746	83.329	82.7714	82.9573	58.1786	51.9942	54.0556	3.72901e-07	-0.0210878	0.680704
ARMC2	80	56	64	47	36	39.6667	1.1419	0.71542	0.857578	0.304859	0.279036	0.287644	0.257953	0.260694	0.00730616
CDC5L	2250	2237	2241.33	1833	1345	1507.67	9.51578	8.27123	8.68608	6.15987	5.33332	5.60884	0.000104928	-0.690614	1.50719e-05
SYT13	245	431	369	246	208	220.667	1.29101	1.98736	1.75524	1.02891	1.02562	1.02672	0.0715376	-0.0489676	0.493751
CENPK	732	810	784	564	511	528.667	13.4071	12.8321	13.0238	7.73274	8.37434	8.16047	0.00303747	0.147595	0.105702
INKA2	221	255	243.667	161	160	160.333	1.00261	1.00992	1.00749	0.578496	0.681629	0.647251	0.0791633	-0.0717927	0.254296
WDR90	1940	2200	2113.33	1573	1341	1418.33	10.6126	10.2539	10.3735	6.67301	6.91843	6.83662	1.01523e-05	-0.00237684	0.9758
CABLES1	3989	4354	4232.33	3474	2449	2790.67	22.0498	20.7968	21.2144	15.3886	12.4932	13.4583	1.00122e-05	0.170372	0.19582
VPS9D1	1159	1536	1410.33	1091	799	896.333	11.545	14.008	13.187	8.74872	7.54395	7.94554	0.00113348	-0.150637	0.603105
ZFX	1473	1329	1377	1049	927	967.667	5.47745	4.90665	5.09692	4.00912	3.70984	3.8096	0.000928279	-0.272882	0.0106212
GINS3	1943	2261	2155	1658	1310	1426	24.5387	28.0066	26.8506	16.644	14.8224	15.4296	2.14173e-05	0.552822	0.00163739
MROH6	109	170	149.667	105	77	86.3333	0.852787	1.38205	1.20563	0.742113	0.60811	0.652778	0.169449	0.166303	0.153799
PDHB	1765	2117	1999.67	1402	1320	1347.33	31.3779	32.9278	32.4112	19.8237	22.023	21.2899	3.98552e-05	-1.20426	1.13835e-15
PCDHB12	68	50	56	30	39	36	0.478063	0.305732	0.363176	0.164233	0.257326	0.226295	0.275836	-1.19221	0.000883277
TMX4	975	1115	1068.33	768	696	720	4.29486	4.28985	4.29152	2.68413	2.87176	2.80921	0.000814228	-0.416152	3.56428e-06
ADCK5	735	864	821	667	456	526.333	10.2004	10.5947	10.4632	7.54763	5.95563	6.4863	0.00633443	0.0554882	0.52197
PPP1CC	7538	8111	7920	6102	5004	5370	81.8288	76.7396	78.436	53.6559	51.6153	52.2955	1.81496e-09	-1.98735	2.21373e-11
ZNF181	636	613	620.667	498	379	418.667	8.947	7.74109	8.14306	5.06497	4.84719	4.91979	0.0110474	-0.0140026	0.934061
ARRB2	1190	1419	1342.67	969	862	897.667	20.4388	20.2999	20.3462	13.3325	13.3651	13.3542	0.000277718	-0.216809	0.000495623
BUB1B	2142	2361	2288	1755	1432	1539.67	15.6195	15.203	15.3419	10.1695	9.97567	10.0403	9.52458e-06	-0.44091	0.229943
RASL11B	64	106	92	72	33	46	0.861804	1.25714	1.12536	0.775765	0.415329	0.535474	0.254342	-0.12491	0.144707
TRIM34	152	230	204	128	125	126	1.78049	2.36051	2.16717	1.18855	1.36784	1.30808	0.124577	-0.401851	9.87267e-06
VWA1	711	972	885	740	438	538.667	4.33608	5.25251	4.94703	3.82682	2.60464	3.01203	0.0169451	-2.04802	1.73913e-13
APLP2	137552	152349	147417	114363	91879	99373.7	1130.61	1079.98	1096.86	739.659	713.249	722.052	7.8956e-13	-0.767008	7.61878e-09
GNE	4795	5239	5091	3958	3170	3432.67	25.1266	23.9597	24.3487	16.6422	15.8263	16.0983	6.0854e-08	0.181413	0.0197586
PARP16	548	560	556	412	362	378.667	5.88581	5.17173	5.40976	3.50779	3.73296	3.6579	0.0120214	1.78747	1.41964e-10
GPD1	62	57	58.6667	24	44	37.3333	0.593635	0.433931	0.487166	0.165721	0.402768	0.323752	0.282677	-0.0470937	0.47475
SAC3D1	273	270	271	212	162	178.667	5.02269	4.56029	4.71442	3.00893	2.81086	2.87688	0.0690287	-0.802869	5.90659e-06
SOAT1	4349	4636	4540.33	3164	3171	3168.67	17.2858	16.1504	16.5289	9.98905	11.8167	11.2075	1.76279e-06	-0.208547	0.0232142
ZMYM3	4389	5230	4949.67	3710	3103	3305.33	21.7985	22.7492	22.4323	14.6027	14.5361	14.5583	4.96646e-08	0.05356	0.613198
SBK1	44	56	52	20	35	30	0.239346	0.266032	0.257137	0.08542	0.176771	0.146321	0.293365	0.419361	0.00350986
RHOBTB3	16135	16469	16357.7	11903	11220	11447.7	82.0136	72.7082	75.81	47.4294	52.9448	51.1064	4.03814e-09	-0.10357	0.288933
POR	4440	4963	4788.67	3793	2900	3197.67	48.3148	47.0347	47.4614	32.8372	29.471	30.5931	4.4501e-07	-0.0590847	0.597983
GAB1	228	230	229.333	131	175	160.333	0.78847	0.809281	0.802344	0.352743	0.571951	0.498882	0.114827	-0.010177	0.880464
TIGD2	1231	1224	1226.33	920	815	850	10.4825	9.04894	9.5268	6.17517	6.45479	6.36158	0.000676314	1.03906	0.00353432
LCAT	253	113	159.667	156	89	111.333	6.20843	2.80929	3.94234	2.95101	2.04475	2.34684	0.209155	-0.0646046	0.313212
ZNF570	315	380	358.333	232	244	240	2.00185	2.15711	2.10536	1.33041	1.58728	1.50166	0.0469833	1.40967	2.67804e-14
NDC1	2581	2734	2683	2030	1745	1840	13.6567	12.6455	12.9826	8.53263	8.65914	8.61697	3.8681e-06	-0.29636	0.0278669
LBR	4667	5004	4891.67	3668	3207	3360.67	33.9281	31.8053	32.5129	21.2107	21.807	21.6083	4.02989e-08	0.550768	7.22861e-07
CCNG2	961	1255	1157	757	787	777	5.23835	7.35196	6.64742	3.48366	5.07667	4.54567	0.00268193	-0.400311	0.000121173
G2E3	1111	1309	1243	929	780	829.667	5.35451	5.45195	5.41947	3.51596	3.43435	3.46155	0.000478322	-0.0215371	0.797567
C17orf67	65	106	92.3333	67	40	49	0.864628	1.24637	1.11912	0.711062	0.497027	0.568372	0.249359	-0.244165	0.0102386
NBPF12	2273	2249	2257	1537	1649	1611.67	10.0381	7.96681	8.65724	5.42929	6.98608	6.46715	0.000322884	0.092292	0.397615
CEP128	722	766	751.333	579	471	507	4.5592	3.98965	4.1795	2.80282	2.65518	2.7044	0.0047406	-0.145119	0.49794
TIFA	303	396	365	266	217	233.333	2.21859	2.27665	2.2573	1.38101	1.32561	1.34408	0.0456308	0.46201	0.000764536
LRCH1	2671	2947	2855	2003	1969	1980.33	15.4596	14.9126	15.0949	9.22137	10.6672	10.1852	1.04983e-05	-0.498727	6.56204e-12
DEPDC4	53	56	55	23	39	33.6667	0.962328	0.816062	0.864817	0.282563	0.736299	0.585054	0.292262	0.019283	0.915317
SPHK2	1159	1209	1192.33	924	756	812	12.3201	11.7331	11.9287	7.91997	7.17515	7.42343	0.000687747	1.69099	1.14974e-10
ASF1B	1477	1604	1561.67	1157	1026	1069.67	19.762	18.6712	19.0348	12.2271	12.8496	12.6421	0.000124185	-1.33721	7.13194e-07
SPAG4	273	330	311	218	197	204	5.87331	6.03946	5.98408	3.76289	4.45421	4.22377	0.0568746	0.0544365	0.505596
C6orf136	462	622	568.667	434	323	360	8.2449	9.28253	8.93665	5.35683	5.30919	5.32507	0.0203322	-0.482638	1.72538e-05
ZNF816-ZNF321P	134	177	162.667	121	87	98.3333	2.90122	3.35681	3.20495	2.08019	1.76627	1.87091	0.153975	-0.128475	0.213942
HKR1	1652	2028	1902.67	1443	1165	1257.67	21.2432	21.8026	21.6162	13.3375	13.1236	13.1949	8.28774e-05	0.0673338	0.315287
GPR15	389	532	484.333	368	273	304.667	8.4241	10.0817	9.52917	6.33555	5.54821	5.81066	0.0306973	0.410325	6.87489e-06
ELOVL5	8006	8811	8542.67	6349	5631	5870.33	80.2138	77.7871	78.596	51.4691	54.7423	53.6513	6.19799e-10	-1.1841	0.00282262
NPHP3-ACAD11	148	229	202	165	88	113.667	0.513801	0.698092	0.636662	0.456158	0.286672	0.343167	0.15987	0.08536	0.257738
RFWD3	3311	3675	3553.67	2600	2364	2442.67	19.7265	18.6726	19.0239	11.9597	12.6085	12.3922	5.49483e-07	-0.417546	0.000340349
CCDC24	329	403	378.333	308	202	237.333	5.30449	5.91496	5.71147	4.11646	2.97837	3.35774	0.0516073	0.455476	0.00967904
ZBTB3	111	156	141	97	79	85	1.0109	1.24229	1.16516	0.697292	0.669656	0.678868	0.177266	-0.105953	0.142391
MYH11	47	53	51	29	29	29	0.182461	0.181966	0.182131	0.090404	0.106475	0.101118	0.293467	-0.434506	0.0144096
NRIP2	68	79	75.3333	53	39	43.6667	0.672234	0.755086	0.727469	0.40953	0.355043	0.373205	0.257462	0.627217	9.02744e-09
ZSCAN32	745	779	767.667	551	522	531.667	7.7363	7.11032	7.31898	4.32359	4.50593	4.44515	0.0050411	0.363891	0.000202869
CHD3	9222	10498	10072.7	7538	6527	6864	38.8332	39.4922	39.2725	25.0688	26.3042	25.8924	1.46668e-10	0.0404152	0.581952
CLDN3	40	82	68	31	39	36.3333	0.834703	1.52738	1.29649	0.523921	0.762264	0.682816	0.291431	-0.429422	4.24707e-06
LDLRAD2	43	48	46.3333	35	17	23	0.286332	0.28084	0.282671	0.187357	0.106529	0.133472	0.305311	-0.206487	0.357828
SNX25	1172	1104	1126.67	850	766	794	9.7888	8.11237	8.67118	5.62996	5.9847	5.86645	0.00178674	0.317991	0.00252939
WDHD1	1140	1232	1201.33	846	830	835.333	5.4604	5.05477	5.18998	3.11415	3.61704	3.44941	0.000969567	-0.45696	6.70475e-05
ANKRD44	277	298	291	186	208	200.667	1.22115	1.2003	1.20725	0.721554	1.02274	0.922347	0.0746227	-0.126835	0.405309
ZNF701	354	304	320.667	247	212	223.667	2.19905	1.68568	1.85681	1.27659	1.60973	1.49868	0.0619322	0.00797789	0.931418
RGS9	352	407	388.667	305	226	252.333	4.07157	4.11514	4.10061	2.80631	2.43736	2.56034	0.0399467	-0.134725	0.0977615
KDM6A	1705	1724	1717.67	1268	1171	1203.33	8.58177	7.2952	7.72405	4.89118	5.56088	5.33765	0.000170128	0.443353	0.202735
IGDCC4	67	38	47.6667	21	38	32.3333	0.279716	0.137217	0.184717	0.068353	0.147314	0.120994	0.308045	-0.112025	0.0726217
SNX13	1934	2483	2300	1639	1490	1539.67	8.22308	9.04207	8.76908	5.45244	5.83104	5.70484	6.30294e-05	-0.195029	0.00727781
COMMD4	2100	2535	2390	1834	1471	1592	59.393	60.5887	60.1901	40.6443	37.347	38.4461	2.46731e-05	-0.253801	0.202211
CCDC150	412	469	450	320	296	304	3.11646	3.17131	3.15303	1.9401	2.13499	2.07003	0.0260057	0.0879837	0.252762
2022-03-08	2229	2082	2131	1570	1502	1524.67	12.4601	10.3709	11.0673	6.96482	7.97098	7.63559	0.000256485	0.13118	0.528276
CREG1	2270	2569	2469.33	1885	1571	1675.67	31.2353	30.9087	31.0176	20.6076	20.2749	20.3858	8.40888e-06	0.600567	9.69489e-05
FZD2	1167	1512	1397	984	908	933.333	15.0101	16.9959	16.334	10.0478	10.9512	10.6501	0.000780429	-0.237918	0.128992
PIKFYVE	3235	3409	3351	2281	2429	2379.67	9.15153	8.41477	8.66035	5.12981	6.52647	6.06092	6.06473e-05	-0.157414	0.0258114
HSD17B7	327	383	364.333	220	267	251.333	8.04627	8.04136	8.043	4.05915	5.91816	5.29849	0.0626368	-0.0722184	0.503215
STARD5	36	60	52	42	11	21.3333	0.421087	0.426516	0.424706	0.420885	0.055546	0.177326	0.316352	-1.58937	0.000417987
HSD17B4	6341	7137	6871.67	5262	4395	4684	57.4985	59.3871	58.7576	39.4098	39.5198	39.4831	4.84576e-09	0.327665	0.0138617
AC114490.3	144	118	126.667	91	84	86.3333	1.23339	0.882498	0.999462	0.620351	0.66922	0.65293	0.190195	1.45883	1.19972e-05
CKAP5	11374	11633	11546.7	8387	8063	8171	44.0034	39.3668	40.9123	25.9681	29.149	28.0887	6.1357e-08	-1.91589	5.95298e-09
UBN1	3196	3248	3230.67	2333	2265	2287.67	14.4762	12.5028	13.1606	8.13839	9.35088	8.94672	1.51245e-05	-0.00656364	0.896142
MPP5	4361	4317	4331.67	3429	2809	3015.67	24.0525	20.6932	21.813	14.2134	14.0502	14.1046	2.62789e-06	-0.109104	0.21036
CNTROB	3488	3814	3705.33	2915	2325	2521.67	27.4581	25.6607	26.2598	18.5459	16.6649	17.2919	1.27081e-06	-2.27523	2.62883e-12
PRMT9	645	673	663.667	479	452	461	5.45901	5.01257	5.16139	2.92719	3.26351	3.1514	0.00918679	0.208651	0.00556709
SOCS6	1246	1328	1300.67	935	894	907.667	5.83629	5.39304	5.54079	3.4513	3.8952	3.74723	0.000670453	1.68106	1.97005e-09
FRMD4B	579	530	546.333	452	336	374.667	3.42514	2.73394	2.96434	2.16123	1.97514	2.03717	0.0231994	-0.127888	0.195798
ALS2CL	930	1043	1005.33	840	570	660	5.55803	5.40243	5.45429	4.01469	3.34181	3.5661	0.00494807	0.239872	0.314094
C10orf95	64	101	88.6667	58	46	50	1.17495	1.6274	1.47658	0.851532	0.786679	0.808297	0.258196	-0.653303	0.000132259
PFKL	6247	7295	6945.67	5408	4314	4678.67	58.1897	59.3936	58.9923	39.9713	37.5095	38.3301	3.54861e-08	-0.180649	0.0094216
ZNF567	382	397	392	338	212	254	3.67948	3.37574	3.47699	2.643	1.97756	2.19937	0.0550294	-0.0829726	0.271873
SLC29A2	785	898	860.333	686	513	570.667	8.53681	8.56651	8.55661	6.02775	5.21553	5.48627	0.00468846	-0.349293	3.73414e-08
ZNF93	276	278	277.333	259	128	171.667	4.09567	3.24362	3.52764	3.68303	1.77313	2.40977	0.121279	-1.04975	0.000170617
SLC25A10	1612	1868	1782.67	1462	1034	1176.67	23.7668	24.5794	24.3085	17.5241	14.3926	15.4364	0.000524866	0.169162	0.441262
FANCA	1515	1428	1457	1138	971	1026.67	9.64713	7.70221	8.35051	6.02918	6.08531	6.0666	0.000782054	0.145237	0.169797
LRRC37A	547	651	616.333	471	377	408.333	2.94343	3.68068	3.43493	2.50558	2.19903	2.30122	0.0123479	0.0662601	0.42144
C6orf62	5533	6860	6417.67	4667	4185	4345.67	36.3702	39.4177	38.4018	24.3661	25.7958	25.3192	1.14157e-07	0.10049	0.552667
WDR91	607	760	709	482	479	480	3.59	3.93117	3.81745	2.26302	2.65786	2.52625	0.0105276	-1.19905	5.16609e-09
ZDHHC16	1493	1771	1678.33	1352	987	1108.67	27.1233	25.8126	26.2495	17.9066	15.4006	16.236	0.000493065	0.345372	0.0494186
NT5C2	11055	10832	10906.3	8389	7375	7713	101.453	86.3365	91.3755	59.1247	62.614	61.4509	8.61931e-08	0.695131	0.00608088
RAB3A	90	147	128	86	69	74.6667	1.59137	2.40722	2.13527	1.20548	1.15315	1.17059	0.215125	0.0160839	0.902199
TOE1	602	608	606	485	377	413	6.83876	6.04508	6.30964	4.37843	4.02086	4.14005	0.0142255	0.107632	0.110151
PHF3	4829	5305	5146.33	3960	3331	3540.67	17.126	16.2597	16.5484	10.9097	11.1581	11.0753	6.11434e-08	0.105403	0.359936
TBC1D3D	1202	1534	1423.33	1135	821	925.667	15.4323	17.2176	16.6225	11.5745	9.88618	10.4489	0.00161488	-0.380854	4.01254e-05
FAM76B	1077	1006	1029.67	816	677	723.333	10.4116	8.50872	9.14302	5.70663	6.11595	5.97951	0.00327895	-0.0051689	0.940362
XK	66	83	77.3333	44	49	47.3333	0.344288	0.375067	0.364807	0.180217	0.234964	0.216715	0.270787	-0.0474615	0.802443
NNAT	56	119	98	61	48	52.3333	1.24413	2.17858	1.8671	1.02478	0.992736	1.00342	0.27092	-1.95316	2.8531e-05
FOXO4	554	703	653.333	540	353	415.333	4.55964	5.0574	4.89148	3.52942	2.71807	2.98852	0.0224871	0.0915037	0.115405
HECTD2	549	562	557.667	426	363	384	3.42239	3.26136	3.31504	2.14974	2.33154	2.27094	0.0161612	-0.255809	0.000358191
GALNT4	912	981	958	690	657	668	4.58795	4.31363	4.40507	2.75494	3.0968	2.98285	0.00273108	-0.122241	0.201352
MYLK	1547	1778	1701	1282	1099	1160	5.7357	6.99465	6.575	4.48319	3.79327	4.02325	0.000118982	0.0246487	0.687183
UGP2	2228	2460	2382.67	1792	1572	1645.33	28.7939	26.9962	27.5955	18.4738	18.9388	18.7838	1.3657e-05	-1.21389	2.30695e-08
CREBBP	5408	5502	5470.67	4004	3829	3887.33	14.0175	12.3727	12.921	8.0715	9.56011	9.06391	1.37356e-06	-0.323929	0.18708
DDX46	5192	6028	5749.33	4352	3714	3926.67	28.9615	28.077	28.3718	18.5071	18.9179	18.781	2.89433e-08	-3.25175	7.79127e-21
IKZF4	333	392	372.333	267	241	249.667	2.20358	2.17815	2.18663	1.31529	1.32404	1.32113	0.0451406	-0.0579054	0.753516
HCFC1	5472	6065	5867.33	4429	3872	4057.67	17.167	16.5198	16.7355	11.0897	11.4262	11.314	2.01376e-08	-1.86343	7.89616e-12
R3HDM2	2713	2844	2800.33	2194	1810	1938	17.3347	16.0624	16.4865	11.4445	10.8411	11.0422	9.71317e-06	0.02514	0.70964
SPTAN1	30370	34115	32866.7	25139	21352	22614.3	105.645	103.508	104.22	71.0091	71.3534	71.2386	1.96901e-12	0.135282	0.273659
TRAF4	2577	2971	2839.67	2191	1798	1929	31.5066	31.3714	31.4164	22.2594	20.8248	21.303	6.15514e-06	-0.0203446	0.792702
PRDX3	7955	9035	8675	6637	5605	5949	135.862	134.897	135.218	90.048	89.7655	89.8597	1.54905e-09	-0.129893	0.027214
CYBC1	1762	1962	1895.33	1518	1163	1281.33	27.0753	25.8063	26.2293	17.7491	17.0596	17.2894	0.000150647	-0.206677	0.103016
LPIN1	1751	2005	1920.33	1353	1328	1336.33	10.274	9.64981	9.85787	5.40914	6.33052	6.02339	0.000155534	0.0287186	0.817644
ARHGAP19	779	920	873	641	569	593	3.91705	4.00041	3.97262	2.5413	2.65234	2.61533	0.00374288	0.0527149	0.428384
FBXO46	993	1279	1183.67	955	671	765.667	11.2196	13.0525	12.4415	7.74085	6.81935	7.12651	0.0040458	-0.353974	0.0927099
LLGL1	4974	5432	5279.33	4004	3497	3666	31.7264	30.3303	30.7956	20.2827	20.9253	20.7111	6.11434e-08	-0.0125323	0.892088
KANSL2	1354	1631	1538.67	1160	979	1039.33	18.9847	22.2895	21.1879	13.9599	13.3487	13.5524	0.0003083	-0.0688632	0.219962
MAGI3	1102	1190	1160.67	899	747	797.667	4.84367	4.68907	4.7406	3.18228	3.06952	3.10711	0.00108196	-0.640931	3.56809e-08
FANCI	3378	3459	3432	2519	2400	2439.67	21.6672	19.4939	20.2184	13.1767	13.807	13.5969	1.11139e-05	-0.899735	5.46555e-08
ADAMTS3	292	296	294.667	222	191	201.333	1.23407	1.09671	1.14249	0.746179	0.759295	0.754923	0.0715496	-0.174884	0.0239974
ZNF396	64	92	82.6667	47	51	49.6667	0.646188	1.00538	0.885649	0.477065	0.519561	0.505396	0.273754	-0.637851	0.0208331
CDKN1B	2860	3449	3252.67	2405	2128	2220.33	29.2468	30.835	30.3056	19.5351	20.408	20.117	4.06196e-06	-0.749804	0.025881
SYT14	263	278	273	206	173	184	0.876664	0.918831	0.904775	0.591698	0.643786	0.626423	0.0809076	-0.324383	0.000304373
LENG1	229	348	308.333	214	185	194.667	4.02097	5.35324	4.90915	2.99466	3.05037	3.0318	0.0908362	-0.49395	0.138097
HECW2	312	367	348.667	246	230	235.333	1.23361	0.849887	0.977794	0.477537	0.575469	0.542825	0.0550064	-0.264298	0.1574
CENPM	811	825	820.333	682	495	557.333	23.6944	21.4627	22.2066	16.0325	13.1497	14.1106	0.00807386	-0.371451	0.0736361
SHANK3	540	715	656.667	404	473	450	2.42947	2.39186	2.4044	1.68303	1.69694	1.69231	0.0282475	-0.322106	0.0312747
ALYREF	1556	1802	1720	1341	1077	1165	38.8604	39.329	39.1728	26.5876	25.2052	25.666	0.000187109	0.136333	0.228065
SSH3	2798	3353	3168	2463	1973	2136.33	27.0857	28.9363	28.3194	19.4132	17.8276	18.3561	8.29988e-06	-1.13576	9.0557e-10
ZNF528	371	384	379.667	295	240	258.333	4.04682	4.03534	4.03917	2.91154	2.74323	2.79933	0.045058	0.0705853	0.420762
FAM53B	1904	2237	2126	1579	1397	1457.67	9.59687	9.86828	9.77781	6.30895	6.71758	6.58137	4.44671e-05	0.104569	0.729952
ZNF589	403	436	425	334	262	286	3.26975	3.14743	3.1882	2.049	1.90233	1.95122	0.0359565	0.0198419	0.788144
UBALD2	736	933	867.333	604	581	588.667	13.0767	14.0622	13.7337	8.51035	9.5297	9.18992	0.00630973	-0.19236	0.00275222
ZNF846	213	208	209.667	135	154	147.667	3.65002	3.21479	3.35987	1.73337	3.08694	2.63575	0.131505	0.372299	0.128161
RBAK	1402	1428	1419.33	1102	938	992.667	5.86495	5.21292	5.43026	3.68203	3.67716	3.67878	0.000557168	0.0160912	0.840637
SFI1	908	1024	985.333	812	579	656.667	6.11233	5.9273	5.98898	4.25352	3.74495	3.91447	0.00473911	0.130302	0.141878
DNAH1	256	427	370	235	235	235	0.535363	0.772383	0.693376	0.387946	0.456958	0.433954	0.0884521	0.080725	0.239005
ACADSB	1817	1993	1934.33	1436	1306	1349.33	8.62978	8.13757	8.30164	5.42629	5.93295	5.76407	8.20606e-05	0.15607	0.114549
BPTF	4508	4681	4623.33	3652	3012	3225.33	13.5103	11.5553	12.2069	8.38379	8.07053	8.17495	8.93215e-07	-0.00965609	0.942889
WIPI2	2788	3178	3048	2401	1915	2077	26.0292	28.5888	27.7356	16.874	17.4121	17.2327	7.81551e-06	-0.00365655	0.955506
PRDM2	988	1082	1050.67	779	706	730.333	4.46709	4.06507	4.19908	3.29978	3.1431	3.19533	0.00184876	-0.115244	0.417472
BMP8B	305	366	345.667	259	214	229	1.71326	1.80282	1.77297	1.1591	1.12901	1.13904	0.0577005	-0.249533	0.168572
LMO7	2652	2797	2748.67	2217	1735	1895.67	16.4347	16.3739	16.3941	10.827	11.2868	11.1335	2.78902e-05	-0.27637	0.216464
PANK3	4307	4827	4653.67	3389	3195	3259.67	11.1642	10.9137	10.9972	6.96203	7.74845	7.48631	6.94164e-07	-0.192664	0.05992
RCBTB2	174	196	188.667	112	139	130	1.46113	1.50723	1.49186	0.741923	1.09002	0.97399	0.15742	0.679822	2.77464e-08
RNF38	1541	1833	1735.67	1240	1180	1200	8.14045	8.42297	8.32879	5.16317	5.83352	5.61007	0.00027144	0.121105	0.660967
C1orf159	775	820	805	659	490	546.333	9.79734	10.3993	10.1987	7.29912	6.08749	6.49137	0.00768364	-0.272588	0.0110871
GPC2	37	40	39	31	12	18.3333	0.455501	0.467973	0.463816	0.258272	0.116686	0.163881	0.336125	0.374649	0.00318635
GPRASP1	47	70	62.3333	31	39	36.3333	0.213132	0.277692	0.256172	0.111353	0.163295	0.145981	0.311164	0.118937	0.120013
CA11	79	131	113.667	74	63	66.6667	1.15756	1.67528	1.5027	0.85984	0.869999	0.866613	0.244415	-1.70077	2.4471e-11
FAM208A	2626	2879	2794.67	2035	1933	1967	12.017	11.5714	11.7199	7.4852	8.27787	8.01365	1.78687e-05	-0.766303	2.8938e-09
FBXL20	974	1033	1013.33	795	652	699.667	2.94056	3.17576	3.09736	2.00453	2.38986	2.26142	0.00243332	0.177249	0.0117396
PHC3	2605	2668	2647	1904	1895	1898	6.40195	5.73427	5.95683	3.66562	4.34999	4.12187	9.52732e-05	-1.64255	0.000181621
TP53I11	2012	2300	2204	1746	1376	1499.33	19.3428	20.7116	20.2554	13.4279	12.1025	12.5443	6.77041e-05	-0.322795	0.0395399
MBTD1	1198	1377	1317.33	950	899	916	6.25338	6.21973	6.23094	3.92312	4.31367	4.18349	0.000890192	-0.387861	0.0615594
CAT	2714	3198	3036.67	2151	2101	2117.67	32.3549	33.2994	32.9845	20.305	23.3485	22.334	2.45672e-05	0.323072	0.000771239
ZNF200	292	398	362.667	292	195	227.333	2.66941	3.41841	3.16875	2.05283	1.48243	1.67257	0.076073	0.045427	0.987555
ZNF141	550	706	654	528	371	423.333	5.25747	6.11937	5.83207	4.05724	3.25579	3.52294	0.0212106	0.424548	8.98093e-06
RIC8B	522	562	548.667	407	367	380.333	3.2552	2.93647	3.04271	2.14635	2.21651	2.19312	0.0193816	-0.433219	2.63729e-05
MIB2	1695	1862	1806.33	1484	1097	1226	15.1436	15.2971	15.2459	11.2944	9.93136	10.3857	0.000412358	0.793179	2.22673e-07
NFIA	550	728	668.667	509	403	438.333	1.97152	2.20147	2.12482	1.40056	1.55243	1.50181	0.0166379	-0.147385	0.535495
SMPDL3A	175	143	153.667	131	89	103	2.57526	1.83736	2.08333	1.54776	1.21926	1.32876	0.186175	-0.0450273	0.605919
IL18BP	524	562	549.333	396	378	384	4.48483	4.02662	4.17936	2.7832	3.11146	3.00204	0.020679	-0.0490158	0.532346
HYLS1	794	907	869.333	637	583	601	10.6943	10.5734	10.6137	6.77819	7.29446	7.12237	0.0045646	0.644158	0.00807988
PIP4K2B	3122	3508	3379.33	2589	2218	2341.67	14.846	14.5829	14.6706	9.96542	9.90137	9.92272	2.17072e-06	-0.115462	0.192625
ABCA7	4082	4372	4275.33	3500	2660	2940	16.554	15.8296	16.0711	11.2827	10.3278	10.6461	6.57888e-06	0.115828	0.0684731
DLG3	1568	1742	1684	1333	1066	1155	9.10913	8.94197	8.99769	5.95474	5.64694	5.74954	0.000256216	-0.785723	5.42143e-05
PKD1L2	204	221	215.333	148	147	147.333	2.43546	2.05783	2.1837	0.787469	1.22728	1.08068	0.124074	-0.535145	0.0384516
ZNF579	525	740	668.333	618	285	396	6.81467	9.26327	8.44707	6.09099	2.96684	4.00822	0.0818071	-0.279935	0.000570525
RNF224	72	83	79.3333	47	52	50.3333	1.08687	1.08406	1.08499	0.556848	0.727207	0.670421	0.280456	0.390771	0.0108427
AL117339.5	58	85	76	33	54	47	0.395002	0.506542	0.469362	0.178239	0.345953	0.290048	0.305425	-0.588588	0.124908
PNKP	1260	1373	1335.33	1140	773	895.333	20.7924	19.8838	20.1867	13.8878	11.6977	12.4278	0.00324351	-0.0435478	0.556966
MYL5	548	583	571.333	471	343	385.667	6.95611	8.39635	7.91627	5.84762	5.46262	5.59095	0.0225803	-0.558686	6.52986e-06
SEPT1	61	97	85	58	43	48	1.02932	1.44705	1.30781	0.786103	0.681184	0.716157	0.284186	0.077045	0.313195
BNC2	55	86	75.6667	64	24	37.3333	0.481383	0.547191	0.525255	0.276289	0.163781	0.201284	0.315299	1.10481	8.56265e-06
TBL1X	6209	6600	6469.67	5164	4174	4504	29.6609	27.5447	28.2501	19.2907	18.7957	18.9607	1.79481e-07	0.0939252	0.207641
SEC23A	7288	8150	7862.67	5982	5236	5484.67	48.311	47.8943	48.0332	31.3783	32.288	31.9848	7.06995e-09	-0.463712	1.03945e-06
PTTG1	2248	2727	2567.33	2030	1579	1729.33	75.4435	81.6144	79.5575	56.3867	51.1236	52.878	6.72098e-05	-0.823947	0.00263094
HNMT	3015	3259	3177.67	2635	1942	2173	31.4102	30.5867	30.8612	22.4491	20.2083	20.9552	5.08391e-05	0.0386731	0.65382
MAML3	1242	1440	1374	1167	781	909.667	4.9301	4.99485	4.97327	3.68365	2.905	3.16455	0.00357579	-0.266489	0.111368
TIGD1	276	307	296.667	207	203	204.333	2.85505	2.77214	2.79978	1.70299	1.96443	1.87728	0.0804293	-0.0283888	0.764349
IFT80	1591	1705	1667	1217	1164	1181.67	12.032	11.8962	11.9415	7.09133	8.80756	8.23548	0.000378731	-0.189606	0.0246895
DAG1	4756	5555	5288.67	4196	3310	3605.33	25.3793	25.4858	25.4503	16.3305	15.7461	15.9409	7.98615e-07	-0.133123	0.046176
HDHD3	334	450	411.333	311	245	267	5.79039	6.65773	6.36862	4.32891	3.94309	4.0717	0.0536048	-0.54893	5.10346e-05
ARHGAP42	3289	3373	3345	2559	2285	2376.33	13.0125	12.4442	12.6336	9.79155	9.7349	9.75379	8.99152e-06	0.224124	0.0318195
TBC1D3G	578	681	646.667	499	406	437	7.5943	7.82618	7.74889	5.20609	5.00346	5.07101	0.013997	-0.244232	0.000197279
TENM3	2288	2283	2284.67	1742	1579	1633.33	5.70593	4.97577	5.21916	3.45062	3.6915	3.61121	0.000112475	-0.629534	2.42229e-05
AP5M1	1766	1762	1763.33	1370	1194	1252.67	4.53739	3.83776	4.07097	2.56349	2.71637	2.66541	0.000329582	-0.227701	0.000607399
IREB2	4059	4250	4186.33	3081	2948	2992.33	17.5215	16.1479	16.6058	10.699	11.9932	11.5618	5.6767e-06	-2.86416	7.44497e-17
ZNF628	428	378	394.667	321	257	278.333	3.05877	2.54998	2.71958	2.06223	2.17273	2.1359	0.0559104	-0.143368	0.746654
IQCG	266	240	248.667	212	147	168.667	3.6034	3.02172	3.21562	2.3124	2.03844	2.12976	0.11606	0.0130959	0.853425
ZNF17	378	392	387.333	323	229	260.333	4.10198	3.80981	3.9072	3.02846	2.2331	2.49822	0.0562212	0.598978	0.00359738
CACNA1G	55	58	57	37	33	34.3333	0.182305	0.16749	0.172428	0.095813	0.101942	0.099899	0.317306	0.00397816	0.960068
RALGAPA2	442	445	444	304	326	318.667	1.64919	1.36202	1.45774	0.887724	1.15339	1.06483	0.0456481	-0.0450521	0.697404
SNRNP25	619	804	742.333	614	411	478.667	14.9252	16.5022	15.9765	11.7047	9.35321	10.137	0.0213516	-0.031356	0.731122
TMEM173	3097	3856	3603	2684	2355	2464.67	47.8935	52.2534	50.8001	33.1505	34.6568	34.1547	8.04425e-06	-0.549842	0.000161208
NKTR	3066	3573	3404	2481	2329	2379.67	12.3002	12.5504	12.467	7.44868	8.59731	8.21443	7.61016e-06	-0.399154	0.23915
MT-ND6	18564	25725	23338	18184	13961	15368.7	960.924	1163.96	1096.28	747.667	677.675	701.005	8.4907e-06	0.221581	0.0354995
MTSS1L	6357	7525	7135.67	5710	4419	4849.33	37.1677	39.135	38.4793	26.8515	25.5917	26.0116	5.58873e-07	-0.164389	0.0462276
ZNF43	254	293	280	250	138	175.333	2.97056	1.87877	2.2427	1.86273	1.38271	1.54272	0.124426	-3.90266	5.64322e-17
USP11	5658	6568	6264.67	4974	3949	4290.67	45.8957	46.6155	46.3756	32.0484	30.0769	30.7341	3.02574e-07	-0.364005	0.000285397
DCXR	985	1053	1030.33	872	612	698.667	30.6429	28.4428	29.1762	21.4671	17.6001	18.8891	0.00597679	1.23594	0.000138687
KIF25	233	314	287	184	197	192.667	3.00525	5.65379	4.77094	2.69706	3.43036	3.18593	0.105058	-0.230308	0.00622184
SRSF3	9465	10564	10197.7	8053	6588	7076.33	96.1517	94.05	94.7506	64.3992	68.3631	67.0418	6.78274e-09	-0.403934	0.000593158
SCG2	206	134	158	139	98	111.667	2.17101	1.22867	1.54278	1.16042	0.964633	1.0299	0.205698	-0.500795	0.138518
AGBL5	2601	2846	2764.33	2135	1834	1934.33	27.1804	25.4908	26.054	17.5322	19.1379	18.6027	1.25666e-05	0.10368	0.13615
ASTE1	359	395	383	259	275	269.667	3.767	4.15205	4.0237	2.20626	2.79108	2.59614	0.0589151	-0.0209088	0.799217
MARC1	729	936	867	650	549	582.667	3.53148	3.68982	3.63704	2.4644	2.45778	2.45999	0.00736865	0.174799	0.383954
APAF1	1181	1294	1256.33	889	897	894.333	5.01257	5.05572	5.04133	2.98342	4.19344	3.7901	0.00210303	-0.211789	0.0391775
ITPRID2	16490	17643	17258.7	14060	10973	12002	87.4601	81.9584	83.7923	60.1128	54.8763	56.6218	2.43057e-08	0.0790846	0.38987
ZNF799	174	164	167.333	135	101	112.333	1.79204	1.48309	1.58607	1.12094	1.09061	1.10072	0.171774	0.811451	0.00115503
CENPN	1523	1711	1648.33	1184	1156	1165.33	25.9825	23.7757	24.5113	14.1266	16.533	15.7308	0.000524981	1.06155	1.98114e-07
ZNF468	3527	3419	3455	2580	2479	2512.67	29.0327	24.9061	26.2817	16.2524	18.4105	17.6912	7.13444e-05	-0.716638	2.6326e-06
ATG9A	3165	3545	3418.33	2902	2015	2310.67	23.1642	22.7601	22.8948	16.9824	15.1828	15.7827	0.000169542	0.174023	0.340307
GPRASP2	74	107	96	59	59	59	0.533915	0.669817	0.624516	0.323084	0.378909	0.360301	0.272225	0.554454	0.0155031
PTPN6	924	1263	1150	871	707	761.667	11.9332	14.384	13.567	8.81985	8.57259	8.65501	0.00490571	-0.3247	1.85906e-06
ZFP3	309	324	319	226	223	224	1.61072	1.4749	1.52017	0.936657	1.08837	1.0378	0.0759583	0.506434	1.29563e-05
NFATC1	689	669	675.667	565	422	469.667	4.41423	3.73347	3.96039	3.09444	2.51732	2.70969	0.0178503	0.269623	0.0203557
LYPD6B	3476	3753	3660.67	3112	2195	2500.67	73.1235	69.3052	70.578	52.8146	43.7779	46.7901	0.000111407	-0.31126	0.193569
THAP9	262	260	260.667	175	192	186.333	2.33388	1.97605	2.09532	1.25383	1.3718	1.33248	0.112235	-0.73725	0.000831702
TMX1	2772	3118	3002.67	2370	1937	2081.33	18.9791	18.5721	18.7078	12.8183	12.3859	12.53	1.17445e-05	-0.0529516	0.60022
MCM9	403	460	441	303	312	309	2.39724	2.5155	2.47608	1.42833	1.91068	1.7499	0.0454595	0.546001	0.000598802
NELFB	2597	3300	3065.67	2385	1912	2069.67	27.4672	30.0352	29.1792	19.9439	19.1325	19.4029	5.7796e-05	-0.304083	0.00049563
PELI3	401	545	497	331	340	337	4.21795	4.83933	4.6322	2.74506	3.50763	3.25344	0.0454984	-0.210427	0.0039724
RAB37	126	88	100.667	73	71	71.6667	1.3271	0.848066	1.00775	0.544759	0.713508	0.657258	0.261705	-0.293128	0.00809609
CCDC171	116	88	97.3333	64	72	69.3333	0.509462	0.318842	0.382382	0.222063	0.317423	0.285636	0.267213	-0.247291	0.250833
PSMD3	4079	5009	4699	3817	2836	3163	51.3648	55.1354	53.8785	38.1777	33.4856	35.0496	2.43563e-05	-0.0395281	0.851851
CMTM4	864	1091	1015.33	718	691	700	8.57558	9.23683	9.01642	5.48312	6.40255	6.09607	0.00531088	0.0930476	0.304775
PTPRA	2172	2289	2250	1707	1550	1602.33	17.5415	14.591	15.5745	10.5241	10.5976	10.5731	8.60919e-05	0.218846	0.0823596
TTC23	761	857	825	601	569	579.667	7.08282	5.98016	6.34772	4.46147	5.76053	5.32751	0.00753297	-0.119605	0.15341
AHI1	2271	2112	2165	1797	1424	1548.33	13.1581	12.2044	12.5223	7.58328	7.46832	7.50664	0.00066329	-0.00348363	0.980422
DNAH2	9104	9616	9445.33	7994	5807	6536	17.0696	15.6992	16.156	11.7796	11.4725	11.5748	5.2498e-06	0.607686	6.37299e-05
SLC2A13	481	673	609	392	427	415.333	1.94178	2.46045	2.28756	1.30787	1.64275	1.53112	0.0388869	1.18122	4.73645e-18
EIF2AK1	6722	7583	7296	5667	4817	5100.33	41.125	40.5297	40.7282	27.4904	27.6851	27.6202	2.7967e-08	-0.107367	0.326834
AS3MT	541	607	585	470	362	398	6.11332	5.99702	6.03578	4.21637	3.82693	3.95674	0.02219	-0.0744506	0.295052
USP49	886	894	891.333	664	628	640	4.07881	3.47364	3.67536	2.67382	2.52806	2.57665	0.00678067	0.120565	0.334937
LRP1	2943	3439	3273.67	2472	2188	2282.67	5.37118	5.51204	5.46508	3.60586	3.74729	3.70014	6.92679e-06	0.0119709	0.928288
SGF29	357	383	374.333	294	238	256.667	8.46392	8.42519	8.4381	5.67084	5.33756	5.44865	0.0570875	-0.324757	0.137671
TMSB15B	68	100	89.3333	54	55	54.6667	1.07247	1.3557	1.26129	0.713997	0.802605	0.773069	0.288127	-0.0374237	0.763144
PIK3IP1	139	121	127	109	71	83.6667	1.55985	1.18456	1.30965	0.951513	0.726964	0.801814	0.229891	-0.148371	0.1607
SLC6A6	10263	11995	11417.7	8946	7386	7906	45.0891	46.0326	45.7181	33.1747	32.4629	32.7001	8.1346e-09	-0.111825	0.326701
ZNF625	143	108	119.667	98	75	82.6667	3.03446	1.76367	2.18726	1.3046	1.70685	1.57277	0.238381	0.0177096	0.853256
WDR83	226	261	249.333	178	166	170	4.71074	4.52608	4.58763	2.82396	2.91918	2.88744	0.113078	0.22698	0.0459527
PRR14	724	937	866	651	551	584.333	9.18794	10.2441	9.89202	6.51421	6.7716	6.6858	0.00874806	-0.130484	0.517571
RNF34	1082	1286	1218	995	735	821.667	15.1031	15.014	15.0437	10.9794	9.32075	9.87364	0.00317574	0.0576905	0.41115
DNASE1	1450	1648	1582	1231	1033	1099	8.67731	8.24366	8.38821	5.66542	6.10349	5.95747	0.000439011	0.318266	0.0774647
EBLN2	55	44	47.6667	35	26	29	0.88157	0.619776	0.707041	0.445628	0.37966	0.401649	0.342852	2.08742	1.41558e-13
HGSNAT	1578	1629	1612	1235	1110	1151.67	8.84446	8.09844	8.34711	5.35798	5.70527	5.5895	0.000552769	0.533555	0.388348
STARD7	4038	4366	4256.67	3252	2909	3023.33	33.0824	31.0576	31.7325	21.1673	22.4823	22.044	1.67256e-06	-0.0954085	0.233421
SLC16A5	1847	2061	1989.67	1644	1226	1365.33	26.3054	24.9617	25.4096	18.4585	16.2194	16.9658	0.000411567	-0.0228197	0.825268
ZNF789	426	553	510.667	373	330	344.333	4.66441	5.41488	5.16472	3.34947	3.53172	3.47097	0.0356981	-0.0993799	0.140758
TSEN54	716	844	801.333	646	490	542	10.6495	11.213	11.0252	7.84406	7.07416	7.33079	0.0105055	0.1546	0.0202394
CSAD	395	354	367.667	275	263	267	5.40509	4.23624	4.62585	2.6231	3.96267	3.51615	0.0698684	0.0886859	0.858608
DNM2	9407	10353	10037.7	8135	6420	6991.67	76.1651	70.8925	72.6501	50.7268	48.0084	48.9145	7.9465e-08	-0.0594742	0.5397
PHF1	1906	2134	2058	1672	1294	1420	24.5858	25.1802	24.9821	16.1811	14.8754	15.3106	0.000223861	0.701249	0.00154718
GOLGA6L10	108	133	124.667	95	70	78.3333	0.828074	0.904266	0.878869	0.488198	0.619731	0.575887	0.23415	-0.318035	0.101806
SCN1B	1171	1414	1333	1047	841	909.667	15.7788	17.0925	16.6546	12.2761	11.4959	11.756	0.00152569	-0.0267252	0.859372
EPN1	7512	8940	8464	6980	5134	5749.33	21.1549	22.9254	22.3352	19.6372	17.4777	18.1976	4.60267e-06	-0.149472	0.284079
SHROOM3	4414	4063	4180	3442	2813	3022.67	11.2046	16.6544	14.8378	6.74223	6.5032	6.58288	0.000104479	-0.449056	4.00931e-07
PRKX	665	805	758.333	523	536	531.667	2.99259	3.16818	3.10965	1.86959	2.26098	2.13052	0.0149571	-0.0369827	0.6388
THNSL2	45	44	44.3333	39	14	22.3333	0.463537	0.33378	0.377032	0.237772	0.097225	0.144074	0.356857	-0.285087	0.00223859
PCMTD1	1929	2185	2099.67	1673	1346	1455	16.5392	16.8731	16.7618	12.8913	11.9285	12.2495	0.000138617	-0.137364	0.114323
ADCY9	4268	4738	4581.33	3819	2822	3154.33	15.2077	14.8397	14.9624	10.9356	9.51114	9.98594	1.97727e-05	-0.206931	0.0536046
SP3	3874	4485	4281.33	3198	2921	3013.33	24.4292	23.724	23.959	16.1466	15.2775	15.5672	2.12956e-06	-1.2204	1.51151e-06
CENPC	896	822	846.667	661	594	616.333	3.77493	2.9863	3.24917	2.17773	2.33534	2.2828	0.0115868	-1.0733	7.57802e-10
KIAA1328	164	201	188.667	124	130	128	1.16795	1.15814	1.16141	1.18893	1.11427	1.13915	0.170338	-0.283967	0.00564979
OSBPL7	1058	1237	1177.33	887	788	821	7.956	8.20017	8.11878	5.29504	5.52505	5.44838	0.00208324	0.0308893	0.668265
TIGD3	41	61	54.3333	10	44	32.6667	0.542788	0.715605	0.657999	0.102285	0.545232	0.397583	0.363831	1.0713	1.95003e-10
LRCH4	1234	1415	1354.67	1138	809	918.667	13.7902	13.6542	13.6995	9.98408	8.30993	8.86798	0.00312615	-0.00384856	0.973935
CPQ	61	72	68.3333	41	44	43	0.848064	0.874536	0.865712	0.449112	0.56981	0.529577	0.320441	-0.0586217	0.485613
NIPSNAP3B	43	43	43	17	32	27	0.722639	0.696991	0.70554	0.237128	0.452764	0.380885	0.360767	-0.24253	7.0925e-06
PDE8A	4044	4032	4036	3311	2658	2875.67	30.539	26.3013	27.7138	21.152	18.3966	19.315	2.3964e-05	-0.1241	0.523287
OFD1	1748	1859	1822	1426	1225	1292	13.4212	12.9186	13.0861	8.68048	8.89412	8.82291	0.000275153	-0.148781	0.0428394
CSK	2548	2581	2570	2069	1714	1832.33	27.1642	23.1305	24.4751	16.686	15.9997	16.2285	9.54518e-05	-0.0595615	0.685844
CDK1	2462	2400	2420.67	1946	1641	1742.67	34.955	30.107	31.723	22.1341	22.0306	22.0651	0.000210983	-2.15487	7.72323e-10
DHX58	556	527	536.667	442	349	380	6.33318	5.57587	5.8283	4.15069	3.94719	4.01503	0.0338813	-1.16969	1.31801e-09
BTBD19	209	271	250.333	167	171	169.667	4.52304	4.18212	4.29576	2.77832	2.76282	2.76799	0.130361	-0.897951	1.81463e-09
ANK3	37	81	66.3333	33	38	36.3333	0.16415	0.178129	0.173469	0.042013	0.070198	0.060803	0.347708	0.278533	9.45293e-05
RNF141	1769	1982	1911	1422	1326	1358	12.3052	11.6532	11.8705	7.73889	8.41317	8.18841	0.000262617	0.12256	0.0878704
MRPL16	2588	3142	2957.33	2368	1849	2022	60.7667	63.8892	62.8484	43.6715	40.1918	41.3517	7.19239e-05	-0.44283	0.0878816
TECR	4227	4822	4623.67	3984	2715	3138	99.3636	98.4858	98.7784	73.8175	59.5327	64.2943	0.00019491	-0.167352	0.200964
PCDHB11	267	327	307	220	204	209.333	1.72344	1.8458	1.80502	1.1303	1.23652	1.20111	0.0918931	0.331972	0.0380424
MTBP	500	528	518.667	413	336	361.667	4.47516	4.15647	4.2627	2.90712	2.81413	2.84513	0.0315225	-0.185722	0.292878
BAP1	2861	2882	2875	2388	1863	2038	20.4806	18.301	19.0275	13.8137	12.1978	12.7364	0.000124185	-0.0568774	0.584438
PRIMPOL	220	209	212.667	167	139	148.333	2.66912	2.27246	2.40468	1.65507	1.59614	1.61579	0.145768	-1.07854	4.4546e-07
C11orf95	994	1098	1063.33	877	662	733.667	5.03245	5.00749	5.01581	3.46265	2.96717	3.13233	0.00477983	-1.89541	1.67547e-11
ANKHD1-EIF4EBP3	3503	7457	6139	3728	3442	3537.33	12.436	21.9343	18.7682	10.7109	11.1196	10.9834	0.291121	-0.436585	0.000224895
ZNF302	1016	1090	1065.33	851	697	748.333	10.84	10.5835	10.669	7.07889	6.67674	6.81079	0.0035314	-0.866357	0.000234793
ZWINT	2581	3092	2921.67	2276	1900	2025.33	39.0131	40.753	40.173	27.0028	26.9287	26.9534	3.18352e-05	0.490667	0.297719
CCDC159	192	229	216.667	166	133	144	5.12444	5.61903	5.45416	3.18136	3.46453	3.37014	0.145843	0.0341882	0.583499
H2AFV	4276	4920	4705.33	3571	3202	3325	63.1962	64.589	64.1247	45.4377	48.3288	47.3651	1.28745e-06	-0.690725	5.90004e-07
POLL	1653	1863	1793	1341	1240	1273.67	19.0478	18.1455	18.4462	13.9427	14.2647	14.1574	0.000372609	-0.309444	1.57769e-05
NHLRC1	159	330	273	208	132	157.333	1.91066	3.48589	2.96082	1.99437	1.49377	1.66064	0.198257	-1.35493	1.96015e-06
GTF2I	5709	5984	5892.33	4879	3795	4156.33	35.1722	32.4542	33.3602	23.6288	21.8802	22.4631	4.35954e-06	0.305162	0.138544
FOXQ1	1412	1821	1684.67	1405	974	1117.67	16.6074	18.728	18.0211	13.1329	10.7438	11.5402	0.00372424	0.252782	0.0278563
ZNF772	937	1043	1007.67	761	689	713	7.9029	6.23709	6.79236	6.98181	6.96525	6.97077	0.00423142	0.350145	0.0459341
DPYSL3	175	258	230.333	158	146	150	0.891345	1.15173	1.06494	0.641094	0.678902	0.666299	0.156335	-0.956533	1.41423e-06
MRNIP	2973	3480	3311	2589	2170	2309.67	27.8445	28.865	28.5249	20.3608	19.6355	19.8773	1.22457e-05	-0.144863	0.320726
SENP1	1328	1426	1393.33	1057	966	996.333	8.01231	7.08347	7.39308	4.91694	5.35885	5.21155	0.00121683	0.183199	0.5602
ARHGAP9	175	146	155.667	154	73	100	1.93335	1.44121	1.60526	1.26723	0.677527	0.874093	0.24246	0.168613	0.065404
CROT	373	413	399.667	336	236	269.333	3.74695	3.21904	3.39501	2.90801	2.2181	2.44807	0.0662188	0.668053	2.54141e-05
HYKK	126	171	156	109	97	101	1.25232	1.52079	1.4313	1.26927	0.9181	1.03516	0.21096	-1.66315	1.11881e-06
TMEM141	1104	1446	1332	1041	828	899	39.0298	44.7139	42.8192	29.2331	27.4689	28.057	0.00342753	-0.0722195	0.370905
TMEM94	3550	4255	4020	3218	2548	2771.33	20.2013	20.8004	20.6007	14.2659	13.08	13.4753	1.36613e-05	-0.024019	0.888497
RUFY1	1848	2013	1958	1593	1261	1371.67	19.2849	18.5659	18.8056	13.1526	12.5746	12.7673	0.000316653	-0.550178	3.86913e-09
MPHOSPH8	767	969	901.667	693	576	615	5.16678	5.64033	5.48248	3.76514	3.52066	3.60216	0.00865832	-2.47802	5.99906e-09
NUP62CL	162	211	194.667	124	136	132	2.78893	3.44237	3.22456	1.82102	2.61212	2.34842	0.179335	-1.17114	2.77772e-08
RBMX	8242	9222	8895.33	6896	6014	6308	81.955	74.7419	77.1463	54.8435	64.5501	61.3146	2.10069e-08	-0.0380761	0.811522
CALM3	9503	11891	11095	8941	6878	7565.67	112.984	123.646	120.092	84.4355	76.7496	79.3116	2.30212e-06	-0.166904	0.0384673
ARHGEF12	14003	14815	14544.3	11385	9963	10437	43.4222	39.7759	40.9913	30.5265	29.4719	29.8234	1.00699e-08	-0.0303168	0.866385
ZNF44	456	444	448	343	312	322.333	4.87647	3.87894	4.21145	2.84779	3.06511	2.99267	0.0485499	-0.178724	0.426183
ZNF362	889	962	937.667	708	649	668.667	8.18767	7.7432	7.89136	4.93271	5.31692	5.18885	0.00594696	-0.590365	0.223338
TBC1D17	1442	1753	1649.33	1461	902	1088.33	17.2341	18.2297	17.8978	13.9691	9.91061	11.2634	0.00874408	-0.716245	0.281701
FAM13A	979	861	900.333	754	605	654.667	6.92059	5.03466	5.6633	4.28242	3.65637	3.86505	0.0149758	-0.210851	0.0035434
RHEBL1	113	132	125.667	99	71	80.3333	2.59688	2.56941	2.57857	1.81457	1.41688	1.54945	0.244464	-0.464792	0.018832
LZTS2	2248	2734	2572	2048	1632	1770.67	16.6684	20.7302	19.3762	14.0504	12.688	13.1421	0.000134726	-1.31911	3.59073e-13
PPIP5K1	2033	1949	1977	1452	1478	1469.33	10.6467	9.50185	9.88347	5.77168	7.16598	6.70121	0.00169711	-0.409592	0.0336781
MEIS1	179	194	189	173	93	119.667	1.1302	1.15646	1.1477	1.06713	0.684575	0.812092	0.202815	-0.0951702	0.359157
CHRNA5	478	475	476	363	332	342.333	3.92152	3.11037	3.38076	2.67539	2.33132	2.44601	0.0431135	-1.21657	7.47273e-09
PHACTR4	2203	2393	2329.67	1801	1595	1663.67	10.1111	10.1222	10.1185	7.48271	7.18989	7.2875	9.38779e-05	-0.426166	0.0986268
USP6NL	1671	1895	1820.33	1345	1278	1300.33	4.66228	4.67687	4.67201	3.44807	3.95401	3.78536	0.000500054	-1.70173	9.9419e-05
EFCAB14	3700	3886	3824	3181	2460	2700.33	17.723	16.3191	16.7871	12.0218	11.1216	11.4216	3.30959e-05	0.27672	0.00230042
INTS8	903	1030	987.667	711	703	705.667	5.30729	5.50754	5.44079	3.34319	3.86584	3.69162	0.00680576	-0.203092	0.00628524
DMXL2	5378	5727	5610.67	4363	3868	4033	18.7627	16.2832	17.1097	11.7676	11.6569	11.6938	9.15506e-07	0.0499652	0.491324
FOXRED1	2444	2798	2680	2173	1713	1866.33	33.8008	34.1139	34.0096	23.888	22.2386	22.7884	8.56583e-05	-1.02917	3.58618e-05
NCOA2	1966	2263	2164	1597	1517	1543.67	6.40822	6.69659	6.60047	4.56346	4.58975	4.58099	0.000242108	-0.968325	0.0292366
FAM151B	40	47	44.6667	24	28	26.6667	0.629609	0.79184	0.737763	0.392186	0.537025	0.488745	0.368286	-0.23535	0.339396
TTC32	209	203	205	196	100	132	7.15625	6.05153	6.41977	5.3297	3.18433	3.89946	0.199893	-1.21415	6.86235e-07
HSPB1	5158	7799	6918.67	5732	3389	4170	142.858	191.42	175.233	126.638	87.079	100.265	0.216843	0.222651	0.00825829
SFXN5	468	588	548	486	288	354	3.20274	3.3773	3.31912	2.5445	1.81529	2.05836	0.0665431	-2.6299	1.69354e-18
IL20RA	163	179	173.667	128	114	118.667	1.29393	1.21394	1.2406	0.78054	0.832891	0.815441	0.186953	-0.0227736	0.785592
RETREG3	1349	1585	1506.33	1155	1009	1057.67	10.025	10.2896	10.2014	7.08122	6.73274	6.8489	0.000965411	-0.094571	0.220311
PRCP	4711	4893	4832.33	3736	3388	3504	43.4387	39.8366	41.0373	27.6638	28.4863	28.2121	5.02035e-06	-0.0284475	0.770706
EEPD1	349	407	387.667	294	255	268	1.98564	2.02464	2.01164	1.32957	1.3597	1.34966	0.064593	0.195808	0.038532
PPIG	3873	4293	4153	3431	2645	2907	25.611	21.5246	22.8867	15.4453	15.5506	15.5155	1.79099e-05	-0.00589046	0.91742
INPP5E	951	1112	1058.33	859	665	729.667	7.61099	7.77732	7.72187	5.45858	4.9894	5.14579	0.00544473	0.0761189	0.585121
CCP110	874	1013	966.667	659	717	697.667	4.46631	4.53543	4.51239	2.59599	3.38242	3.12027	0.0127322	-0.0565781	0.440604
PTOV1	3370	3835	3680	3279	2097	2491	53.0888	61.1791	58.4824	44.7444	31.9616	36.2225	0.00142393	0.00885643	0.889701
IQCC	269	351	323.667	254	194	214	3.56303	4.0403	3.88121	2.62936	2.41171	2.48426	0.100578	0.00922286	0.885893
KCTD18	700	768	745.333	519	552	541	6.63317	6.42238	6.49264	4.05241	5.12361	4.76654	0.0207727	-0.530559	0.0023285
TGM1	53	58	56.3333	33	37	35.6667	0.827672	0.655798	0.713089	0.365812	0.592992	0.517265	0.353826	-0.103869	0.049143
PLXNB3	2232	2538	2436	1957	1583	1707.67	9.89946	9.73886	9.79239	7.12114	6.59362	6.76946	0.000109281	-1.52735	0.000830333
MRC2	3290	3623	3512	2785	2350	2495	14.9579	14.417	14.5973	10.0393	10.0385	10.0388	1.00995e-05	-1.51669	0.00932289
ARMC5	587	763	704.333	517	469	485	3.79652	4.33517	4.15562	2.90187	2.96448	2.94361	0.0218363	-0.593159	0.00253321
UBE2V1	14369	16272	15637.7	12520	10298	11038.7	178.799	180.508	179.938	124.087	122.091	122.756	7.36633e-09	0.024636	0.784862
DARS2	1891	2084	2019.67	1493	1442	1459	15.6524	14.8752	15.1343	9.69376	11.3211	10.7787	0.000434027	0.164235	0.211814
GNPAT	1697	1911	1839.67	1484	1194	1290.67	17.4452	17.2825	17.3367	12.1421	11.6803	11.8342	0.000463882	-0.127846	0.286671
DROSHA	4772	5316	5134.67	3942	3546	3678	26.838	26.1337	26.3685	17.6878	18.5413	18.2568	1.30459e-06	0.233694	0.216623
PEBP1	7582	8532	8215.33	6718	5297	5770.67	121.409	119.425	120.086	85.4509	79.5384	81.5092	5.53703e-07	0.377162	0.00143408
SMYD4	1189	1371	1310.33	1088	812	904	7.54276	7.59585	7.57815	5.57544	4.86083	5.09903	0.00339536	1.51792	5.55601e-07
HLA-DMA	49	68	61.6667	49	26	33.6667	1.23158	1.45313	1.37928	0.938491	0.612694	0.721293	0.358142	-0.427815	0.0565559
DGAT2	135	155	148.333	123	82	95.6667	1.49153	1.49648	1.49483	1.0788	0.845946	0.923563	0.229269	-1.44818	8.01103e-06
NACC2	2849	3368	3195	2343	2251	2281.67	11.3793	11.7498	11.6263	7.43297	8.42448	8.09398	6.92765e-05	0.61823	8.07051e-05
DSCC1	248	277	267.333	171	203	192.333	2.90373	2.84212	2.86265	1.58601	2.23188	2.01659	0.139853	0.0878226	0.308705
SLC35E3	899	1067	1011	800	653	702	1.37184	1.42462	1.40703	0.970447	0.934947	0.94678	0.00596378	-0.157239	0.0205282
DLL1	40	67	58	27	38	34.3333	0.339507	0.500635	0.446926	0.182862	0.301466	0.261931	0.36818	-2.58619	3.72132e-19
PTPRG	2866	2984	2944.67	2425	1941	2102.33	9.06499	8.28106	8.54237	6.46473	6.06473	6.19807	8.81887e-05	-0.204643	0.306452
IGF1R	4266	4864	4664.67	3218	3503	3408	9.70265	9.74897	9.73353	5.82894	7.69468	7.07276	0.000259514	0.394918	0.000329792
FAM117A	865	1042	983	732	672	692	10.0702	10.5165	10.3677	6.68862	7.23336	7.05178	0.00694266	0.20906	0.350197
TTBK2	1598	1980	1852.67	1337	1299	1311.67	4.45496	4.83745	4.70996	3.03826	3.34274	3.24125	0.00112216	-0.0300193	0.687174
ARPIN	1385	1859	1701	1140	1230	1200	5.56092	6.33919	6.07977	3.31432	4.87139	4.35236	0.00607569	-0.116944	0.33455
ZNF687	1986	2430	2282	1901	1386	1557.67	11.6831	12.7591	12.4004	9.01338	7.71798	8.14978	0.000924283	-1.12498	1.38064e-05
RAPGEF5	680	796	757.333	594	495	528	2.90359	2.93002	2.92121	1.95719	1.90291	1.921	0.0145194	0.134995	0.0856896
ABTB1	1166	1143	1150.67	1033	692	805.667	16.675	14.1131	14.9671	11.5929	9.2492	10.0304	0.0129991	-0.0541821	0.485641
ATL3	2821	3146	3037.67	2345	2091	2175.67	11.1763	10.9742	11.0416	7.16867	7.72089	7.53682	2.87321e-05	-0.198287	0.380856
CDC7	602	685	657.333	471	472	471.667	5.13273	5.11736	5.12248	3.21893	3.84042	3.63325	0.0253709	0.132724	0.181126
DIP2C	1628	1817	1754	1317	1236	1263	5.89337	5.84582	5.86167	3.95234	4.32854	4.20314	0.000708651	-0.549444	0.0111363
MGAT2	2687	2956	2866.33	2070	2106	2094	27.1704	26.1266	26.4746	16.6241	19.9738	18.8572	0.000278204	0.317126	0.28125
CARMIL1	1484	1556	1532	1233	1031	1098.33	7.46082	6.80874	7.0261	4.92836	4.83613	4.86687	0.00121479	0.0210185	0.788707
ZFAT	659	800	753	576	499	524.667	3.8821	4.13066	4.0478	2.67379	2.84016	2.78471	0.0159415	0.0867369	0.223856
INPPL1	11700	12858	12472	10168	8216	8866.67	72.6887	71.7436	72.0586	49.9962	48.0482	48.6975	6.9769e-08	-0.418305	3.12248e-07
DNAAF3	329	290	303	260	194	216	4.48268	3.42909	3.78029	2.76178	2.24871	2.41973	0.116771	0.474786	0.00065846
SEPT4	65	111	95.6667	72	46	54.6667	0.963367	1.84736	1.5527	1.15911	0.652018	0.821049	0.324307	-0.115456	0.0906202
POU4F1	314	298	303.333	263	186	211.667	1.87557	1.55615	1.66262	1.24484	1.03742	1.10656	0.115726	0.0998677	0.972645
MTA3	1572	1632	1612	1369	1027	1141	18.133	18.0711	18.0918	13.5033	11.757	12.3391	0.00207754	0.209747	0.621508
JADE3	1550	1481	1504	1056	1180	1138.67	8.6128	7.16202	7.64561	4.61613	6.09318	5.60083	0.00888648	-0.956783	0.0883767
REV3L	2332	2616	2521.33	1821	1843	1835.67	6.16616	5.86455	5.96509	3.80597	4.49703	4.26668	0.000418598	0.0199677	0.91983
PCDHB14	366	426	406	312	268	282.667	2.0592	2.09239	2.08133	1.39258	1.41278	1.40604	0.065197	-0.202685	0.00861952
ZNF222	232	201	211.333	166	147	153.333	4.05357	3.33415	3.57396	2.29323	2.33614	2.32184	0.169196	-0.103854	0.153643
SECTM1	1044	1067	1059.33	877	697	757	12.9662	11.5037	11.9912	8.64344	8.88253	8.80283	0.00645684	-0.117778	0.12237
AC092718.3	97	271	213	129	28	61.6667	1.42257	3.25887	2.64677	1.97554	0.779112	1.17792	0.363794	-0.534096	5.23957e-09
ZFP30	247	330	302.333	191	221	211	1.45172	1.44834	1.44947	0.6759	0.922933	0.840589	0.135598	-0.469766	0.0672107
MAMDC4	95	189	157.667	93	100	97.6667	0.718577	1.2313	1.06039	0.555109	0.690449	0.645336	0.274441	-0.184613	0.0804249
ZNF213	411	441	431	369	260	296.333	4.16959	3.90302	3.99188	3.04488	2.67936	2.8012	0.0682404	-0.275708	0.00364555
FAM110A	213	209	210.333	178	128	144.667	3.26158	2.80705	2.95856	2.11025	1.79217	1.8982	0.170528	-0.0868248	0.467418
TSNAXIP1	80	107	98	79	49	59	0.93087	1.2381	1.13569	0.883427	0.501167	0.628587	0.30999	-0.196168	0.0715924
LRRC37A2	579	551	560.333	447	389	408.333	2.77316	2.30736	2.46263	1.70194	1.74639	1.73157	0.0376951	0.242111	0.0828742
NDE1	1580	1747	1691.33	1363	1119	1200.33	20.7428	18.3883	19.1731	12.7943	12.6524	12.6997	0.000772511	-0.328385	0.391989
TBC1D3L	242	389	340	286	170	208.667	3.05148	4.29557	3.88087	2.86772	2.01452	2.29892	0.155786	-0.0168821	0.813652
[truncated: 10,191 more rows]
