# Supplementary material for: Irbesartan overcomes gemcitabine resistance in pancreatic cancer by suppressing stemness and iron metabolism via inhibition of the Hippo/YAP1/c-Jun axis
Source: J Exp Clin Cancer Res. 2023 May 4;42:111. doi: 10.1186/s13046-023-02671-8 (PMC10157938; doi:10.1186/s13046-023-02671-8)
Supplement: Supplementary file 5 — Additional file 5: Table S7. RNA-sequencing of PDX01-vector_c-Jun-OE. [file 13046_2023_2671_MOESM5_ESM.xls]

## Sheet: PDX1-vector_V.S._PDX1-c-Jun-OE
Gene name	logFC	FDR	P.Value
JUN	6.11913	1.34e-05	2.6971e-05
CLCA1	5.40665	6.07e-07	7.02893e-05
CRISP3	5.10522	8.77e-05	4.10901e-06
PROM1	5.00944	2.99e-07	9.81587e-10
PIGR	4.96154	1.47e-07	3.61457e-07
SI	4.81496	9.55e-15	0.000560043
REG4	4.45713	1.31e-11	0.000243204
CLDN2	4.44002	0.0851021	4.48345e-06
KRT20	4.42369	0.00288106	1.69306e-05
MUC5B	4.37136	3.1e-12	2.38363e-07
CTSE	4.30439	0.00572146	0.000377611
BPIFB1	4.25471	0.0224465	1.96574e-05
CEACAM5	4.19678	0.00288069	0.000181645
GABRP	4.18769	0.0113783	1.54165e-05
DMBT1	4.17503	4.34e-05	5.22552e-05
REG1A	4.1666	6.07e-07	0.00209018
DAZ2	4.13713	0.0113861	0.040597
TCN1	4.12547	0.0848575	7.74894e-06
PGC	4.02642	0.0854199	0.00137553
MUC5AC	3.97341	0.0224949	0.000506352
LGALS4	3.96291	0.000714868	2.81668e-05
FAM3D	3.93352	0.0855716	9.46177e-07
CEACAM6	3.8253	0.00143697	0.000237681
ITLN1	3.81035	0.0852845	0.000316522
GP2	3.80936	0.0439571	0.00525484
CLDN17	3.8086	2.52e-06	0.0493775
TM4SF20	3.78447	0.0855876	0.000158829
DUOX2	3.76222	0.54058	0.000305394
MUC6	3.71642	0.0851576	0.000488291
TMPRSS4	3.69009	0.540059	0.000665949
PLEKHS1	3.68034	0.540372	2.56843e-08
CLDN18	3.67137	0.0851734	0.00313353
PPP1R1B	3.64862	0.0113809	1.56325e-05
SLC34A2	3.62419	0.544432	1.84171e-05
FER1L6	3.58797	0.307741	0.000241398
A4GNT	3.58407	0.011377	2.21516e-07
RP11-1220K2.2	3.53064	1.7e-08	1.43597e-05
CEACAM7	3.52103	2.98e-07	9.48812e-05
ATP10B	3.49276	0.161966	1.01915e-06
GCNT3	3.49017	0.0113848	3.80316e-06
HABP2	3.48688	0.0856197	3.19671e-06
S100P	3.4774	0.00572559	0.000981062
TRIM31	3.43862	0.0850547	1.191e-05
SPINK4	3.42778	0.0854757	0.00183275
B3GNT6	3.38621	0.0851813	0.000517177
MAGEA9	3.38546	0.0224804	0.00239231
VSIG1	3.31542	0.0851259	0.000262959
GGT6	3.27978	0.0856357	2.65228e-05
TFF1	3.25652	0.161597	0.00156205
AGR2	3.25032	0.0439615	0.000280389
GIF	3.24587	0.161707	3.54795e-08
C4BPA	3.23454	0.162062	3.75836e-06
IYD	3.23302	0.0439527	4.13048e-05
ONECUT1	3.22797	0.0224272	1.36508e-05
TSPAN8	3.22617	0.309044	3.89125e-05
LCN2	3.22118	0.304149	0.00116542
TFF2	3.221	0.0113731	0.000792037
OLFM4	3.21683	0.00572077	0.00624929
TMC5	3.19088	0.0849757	9.15894e-06
POF1B	3.17364	0.0224998	8.64744e-06
SPDEF	3.15655	0.0851496	5.54917e-06
APOA4	3.13972	0.0439217	0.0170012
REG3A	3.13502	0.0113822	0.0285651
ST6GALNAC1	3.13343	0.0224369	0.000126373
BTNL8	3.13269	0.0853084	0.000205812
CFTR	3.13105	0.0851417	0.002248
RASEF	3.10689	0.0854119	9.01743e-06
WDR72	3.10415	0.0856277	0.000139143
SLC5A1	3.10028	0.00287996	6.3271e-07
C9orf152	3.09821	0.161611	1.35851e-07
FTL	3.08787	0.161747	0.00306078
CHP2	3.06123	0.161652	0.00051625
ALDOB	3.05386	0.162007	6.71155e-07
MMP7	3.05103	0.306776	0.0024476
PDZK1IP1	3.04711	0.0224731	0.000282175
EPS8L3	3.04502	0.00035508	0.000151777
TMPRSS15	3.0411	0.0855636	0.0177319
MEP1A	3.03861	0.0849836	9.42038e-05
TFRC	3.0312	0.0224248	0.000464521
SLC26A3	3.02327	0.0851655	7.6599e-05
C4BPB	3.02255	0.0439881	2.54902e-06
ELF5	3.02121	0.0224538	0.000196342
ANXA10	3.00625	0.00572352	0.000591463
LYZ	2.99642	0.0224297	2.9614e-06
FREM2	2.98026	0.0853482	1.33675e-06
BCL2L15	2.97195	0.306425	3.73352e-06
RETNLB	2.95592	0.305934	0.0210699
CYP2C18	2.95386	0.300685	0.000280551
BCAS1	2.93779	4.34e-05	5.14968e-05
SLC3A1	2.93059	0.307058	0.000549017
SLC4A4	2.92565	0.308071	2.85037e-05
GALNT4	2.92064	0.000355029	1.5949e-06
PRSS8	2.88515	0.305143	0.0020918
SLC17A4	2.874	0.303942	2.99006e-05
KBTBD12	2.87049	0.0853163	6.9166e-05
MUC4	2.86869	0.00288179	0.00061979
MSLN	2.86641	0.305725	0.00314794
HOXB9	2.86406	0.303574	0.000563722
SLC28A3	2.86294	0.0855077	6.13851e-06
ERN2	2.85971	0.0849126	0.000444747
MMP1	2.85206	0.0113718	0.00234633
MUC3A	2.84727	0.304426	2.94735e-05
HSD17B2	2.84654	0.0852766	0.000159285
NR1H4	2.84327	0.0439306	4.07471e-05
CPA2	2.84317	0.00571871	0.0289013
LRRC31	2.83961	0.308925	3.99859e-05
SOX2	2.83504	0.0224756	0.00220163
ZG16B	2.82234	0.0224852	6.21041e-05
CLRN3	2.82216	0.08511	3.68146e-05
C1orf106	2.81443	0.0854438	0.000717513
SULT1B1	2.81365	0.161625	0.000246185
SHH	2.80306	0.0439659	6.8354e-05
CDX2	2.80081	0.308498	6.20041e-06
VNN1	2.80031	0.0224659	2.36687e-06
C11orf53	2.79764	0.306051	6.70051e-06
DUOXA2	2.78372	0.161679	0.00204475
CXCL6	2.77918	0.0852131	0.00013867
GPR128	2.77859	0.542394	0.000155774
SOX9	2.7724	8.77e-05	1.61741e-07
CRISP2	2.76676	0.161939	0.000249578
PSCA	2.75651	0.0113679	0.0119434
CCDC129	2.75371	0.0850705	4.59646e-06
GRHL2	2.75303	0.00143678	4.0166e-05
HHLA2	2.74616	0.00572421	0.000159757
SLC26A9	2.74254	0.022449	0.0022731
LRRC19	2.72897	0.0113692	1.2976e-05
PAX9	2.72434	0.0852925	1.72535e-05
BCL2L14	2.70883	0.00572008	3.02782e-06
HKDC1	2.70277	0.30073	0.000216243
GPX2	2.69628	0.0113705	1.72704e-05
ADH1C	2.69362	0.301975	8.30545e-05
SULT1E1	2.68167	0.162021	0.000435614
NRAP	2.66918	0.0855956	5.94589e-07
FUT3	2.66639	0.309092	0.0012795
CPA1	2.65257	0.54299	0.0731529
FABP2	2.64757	8.77e-05	0.00754479
FABP1	2.64453	0.30037	0.020204
ANKRD22	2.64396	0.0113874	6.128e-06
HNF4G	2.64144	0.307646	5.13213e-07
SLC13A2	2.62382	0.0853402	0.000728443
APCS	2.62077	0.0850309	0.00222939
GSX1	2.61597	0.542815	0.0230746
CAPN9	2.61426	0.16198	0.000232503
ODAM	2.61221	0.000355232	0.000680563
TRPV6	2.60515	0.0439394	0.00152329
IGF2BP3	2.59606	0.022478	0.000954953
AOC1	2.58056	0.544256	0.000372027
GPA33	2.5725	0.0848968	4.73101e-05
CRP	2.56199	0.0224635	0.0232043
GPRC5A	2.55282	0.305701	0.006773
PIK3C2G	2.54953	0.301498	0.000386162
POU5F1	2.54208	0.0144326	0.0024403
KLK1	2.52993	0.303161	0.00383615
SH2D7	2.52925	0.16172	3.42627e-05
TNFRSF11B	2.52797	0.307199	1.41613e-05
SLC9A2	2.52693	0.161638	0.000134709
AGR3	2.52096	0.305445	2.61306e-05
CHRM1	2.51763	0.0224828	5.14536e-06
C6	2.51423	0.00288033	0.0020894
SLC6A20	2.51206	0.00035513	0.000110597
CDH17	2.51118	0.542464	0.00106905
DEFA6	2.50804	0.541311	0.156536
SCNN1A	2.50387	0.307269	0.000134816
COL17A1	2.5033	0.300415	0.0164253
CELA3A	2.502	0.161898	0.105791
C6orf222	2.49977	0.0850388	0.000615943
GJB3	2.4962	0.542114	0.00718799
MUC16	2.49438	0.542429	0.0269024
FTH1	2.48876	1.40198e-05	5.56271e-05
ABCG8	2.48373	0.161693	0.000185935
GUCA2A	2.47472	0.306964	0.000995039
UGT2B15	2.4725	0.08538	0.00138126
HS3ST5	2.47075	0.0850942	1.17892e-05
TRIM15	2.47068	0.306542	0.000752412
VSIG2	2.46949	0.301046	0.0010017
LIPH	2.45342	0.300708	0.000405708
TFF3	2.4529	0.085396	0.00270638
ABO	2.45198	0.301272	6.20325e-06
SYTL5	2.45131	0.0224562	6.88059e-05
CAPN8	2.45019	0.305051	0.000686336
FUT6	2.44299	0.084952	0.000278114
SLC15A1	2.44022	0.0224321	0.000221871
VWA2	2.43933	0.0057249	1.91532e-06
ABCC3	2.43904	0.0854598	3.68535e-05
HNF1B	2.43722	0.0113835	4.7426e-05
MOGAT1	2.42879	0.0852051	0.000185017
TACSTD2	2.42681	0.308119	0.00397282
LTF	2.42156	0.541416	0.00551429
EHF	2.42148	0.0852289	1.50943e-05
OTC	2.40216	0.0849678	0.000230322
TMPRSS3	2.4008	0.0113796	0.000134171
SLC12A2	2.39999	0.0224974	1.19609e-11
BARX2	2.39499	0.540128	6.18293e-05
CHST4	2.38413	0.303047	0.00167769
CCL20	2.38362	0.30475	0.00157752
NMUR2	2.37772	0.541381	0.00637543
SH3RF2	2.36945	0.0852528	0.00197641
CYP3A4	2.3657	0.305027	0.000176525
LEFTY1	2.36113	0.0439925	0.00600271
MUC13	2.35756	0.305399	0.00139615
KCTD14	2.35712	0.0224901	1.0311e-06
GPR110	2.35641	0.542289	0.00301287
CDCA7	2.35608	0.301317	0.000159429
GALNT5	2.35404	0.0852369	0.00218515
MUC1	2.34815	0.301069	0.00077273
SULT1C2	2.34658	0.0852686	0.00569976
PRSS21	2.34622	0.0853561	0.00160357
LRG1	2.34514	0.00288142	3.28498e-05
UGT1A10	2.34164	0.0224925	0.00196127
PLA2G4F	2.34132	0.0855556	6.27576e-05
ANXA13	2.33882	0.542885	0.000690006
GJB1	2.33341	0.085023	6.15603e-05
KLF5	2.32317	0.000355181	1.69561e-05
GATM	2.32066	0.00143754	3.13632e-06
RNF183	2.31996	0.541242	1.5257e-05
PKHD1	2.31879	0.542184	0.0012454
HOXA13	2.31681	0.16187	0.0125223
UBD	2.31426	0.0854518	0.000831348
SDR16C5	2.31333	0.306191	0.00156007
CPB1	2.31182	0.542534	0.089297
MYO7B	2.30684	0.0848732	0.000649349
SOSTDC1	2.30254	0.305864	0.00112356
CLDN10	2.30033	0.540476	0.0101078
TMEM92	2.29858	0.0439748	0.00119952
FLRT3	2.29743	0.307788	1.20326e-06
NR1I2	2.29331	0.161925	0.0024954
SLC44A4	2.29158	0.0855237	4.18316e-05
NXPE1	2.28858	0.305771	0.00117421
NDNF	2.28854	0.0849599	0.000206859
GALNT3	2.28498	0.301001	3.26455e-07
ATP13A4	2.28281	0.0439438	3.356e-06
KCNE3	2.26656	0.308711	4.57605e-07
BMP3	2.263	0.543517	1.74292e-05
MYO1A	2.26044	0.544044	0.00233022
IHH	2.25794	0.542744	0.00330494
CTRB2	2.25739	0.0439482	0.147326
AMBP	2.25179	0.00572214	0.00460886
CST1	2.24529	0.300303	0.0172948
DEFA5	2.24342	0.0849915	0.173794
S100A14	2.2423	0.308355	0.00794316
FGFR2	2.24072	0.307152	4.34809e-05
TDGF1	2.23649	0.302887	1.05816e-05
PRSS1	2.23466	0.085221	0.0820719
MST1R	2.23354	0.306565	0.000906301
CAPN6	2.23302	0.308878	5.62477e-05
LYPD6B	2.23089	0.022461	0.000526925
SLC39A5	2.22981	0.307128	0.000746343
FOXQ1	2.2252	0.161884	0.000133347
ARHGEF38	2.21507	0.00143716	5.6938e-08
SFN	2.21408	0.307882	0.0116613
NXF3	2.21254	0.542254	0.00168663
FAM83B	2.20793	0.543376	2.17833e-05
MUC20	2.20649	0.0850863	5.85307e-05
GDA	2.20006	0.307623	0.000475763
HOXA10	2.19987	0.304034	0.00256787
MYRFL	2.19882	0.161857	0.000521196
AKR1B10	2.17397	0.0439792	0.0121121
GKN2	2.17158	0.30734	0.0362574
TRIM29	2.17051	0.544291	0.0537793
SLC28A2	2.16769	0.308854	0.00457746
TOX3	2.15578	0.542499	1.6208e-05
CXCL1	2.15493	0.0850784	0.000649061
FMO5	2.15393	0.0848496	3.89706e-07
HSD11B2	2.15023	0.162035	8.62902e-06
LYPD6	2.14668	0.0852607	3.04537e-06
FCGBP	2.14012	0.541905	0.000986642
PLA2G10	2.1353	0.303413	0.0005602
BAAT	2.13357	0.305213	0.000930747
CYP2S1	2.132	0.305562	0.00115965
CDHR2	2.1316	0.0856437	0.00125227
VIL1	2.12951	0.30385	0.000858491
LGR5	2.12811	0.00572283	0.000673963
GCOM1	2.12709	0.0224441	1.45568e-05
PLS1	2.12605	0.54285	1.69447e-06
VTCN1	2.12423	0.304958	0.00173908
CXCL5	2.11976	0.54194	0.0412622
BTNL3	2.11974	0.0439704	0.0276344
CLDN1	2.11883	0.300775	3.98391e-05
AQP5	2.11815	0.303367	0.0227503
EPN3	2.11764	0.306028	4.87221e-05
CTRB1	2.11301	0.304449	0.146013
KLHDC7A	2.11048	0.542149	0.000244641
ONECUT3	2.10693	0.302089	0.0529752
SCGB3A1	2.10629	0.304588	0.00913275
ACE2	2.10571	0.0439836	0.00259451
HOXA11	2.09953	0.308545	0.00346525
FRAS1	2.09593	0.305236	2.93416e-07
NQO1	2.09053	0.543236	2.66732e-05
TNFSF15	2.09048	0.0439262	1.11261e-06
APOBEC1	2.08888	0.54187	0.00460019
MBOAT1	2.08725	0.540789	1.36107e-06
CLPS	2.08383	0.303689	0.148514
KCNJ13	2.08242	0.304218	0.000318781
ARHGAP40	2.0824	0.302339	0.00706401
GPR126	2.08225	0.305818	6.13085e-06
ANKFN1	2.07686	0.307694	5.55457e-05
ALDH3A1	2.07629	0.304357	0.00463666
CES3	2.07546	0.301725	4.34537e-05
TMEM45B	2.0745	0.0224514	0.00011424
TMEM105	2.06938	0.304334	0.000846974
C4orf19	2.0624	0.302681	3.98077e-08
EPHA7	2.061	0.0224586	0.000192119
OVOL1	2.05867	0.303321	0.00163045
SLC30A2	2.05043	0.0224683	0.0113192
FGG	2.04745	0.306753	0.00792591
CDHR5	2.0469	0.0851338	0.00249503
ARL14	2.04611	0.303138	0.0112669
KCNK5	2.04266	0.541172	8.70158e-05
LIPF	2.04197	0.303253	0.062475
TJP3	2.03939	0.302704	0.000404689
LRRIQ4	2.03896	0.53999	0.000132402
LIPM	2.03067	0.301929	0.0001868
ERICH5	2.03062	0.0851893	0.000308194
PLEK2	2.02706	0.304565	0.00285939
RNF128	2.02335	0.308996	1.43525e-05
F5	2.02206	0.306472	0.000233742
C19orf33	2.02178	0.0853243	0.00904875
SLC2A2	2.0207	0.302635	0.00642121
NCMAP	2.01777	0.0855796	1.22583e-05
CFB	2.01618	0.0856117	3.24964e-05
RHBDL2	2.01558	0.306448	0.000116564
CHRNA7	2.01443	0.0850151	3.47344e-06
CXCL3	2.01357	0.301476	0.000841087
MUC15	2.01268	0.543728	0.00480401
CAPN12	2.01082	0.161843	5.57873e-05
AMN	2.01077	0.0113757	0.000351362
MYEOV	2.01069	0.541207	0.0305343
H2BFWT	2.01041	0.0856517	0.0280209
ADAM28	2.00967	0.084889	0.000313153
F11	2.00937	0.0855157	0.00551894
PAH	2.00889	0.5432	0.0202724
ACSL5	2.00822	0.540893	5.98276e-05
GATA4	2.00522	0.305841	0.00420666
EPPK1	2.00485	0.304472	0.000791461
SFTPA2	2.00312	0.303024	0.00309751
HPGD	2.00095	0.300663	0.000493408
HAVCR1	1.99644	0.301182	0.00160111
SPINK1	1.99346	0.305678	0.00469413
CXCL8	1.9919	0.304264	0.00175078
STMND1	1.99018	0.540163	0.000679041
DHRS9	1.98859	0.307717	0.0224245
PTK6	1.98388	0.543306	0.0025857
MS4A18	1.98161	0.540824	0.169662
KRTAP4-1	1.98098	0.540615	0.0125694
SLC1A1	1.96768	0.303482	1.91796e-05
KRT23	1.96754	0.0855476	0.0191854
UGT2A3	1.96738	0.161775	0.0173587
GSTA2	1.96569	0.301431	0.0178452
CXCL17	1.9633	0.085388	0.0303417
SERPINA4	1.95888	0.303551	0.00470148
CA12	1.95716	0.304241	0.0025689
REG1B	1.95583	0.300933	0.181912
SLC6A14	1.9532	0.305631	0.0241917
FAM169B	1.95102	0.301612	0.000126783
IL1RAPL2	1.94929	0.543446	0.000101689
EFNA2	1.9477	0.307364	0.000626222
ANXA3	1.94733	0.301385	0.00381788
TRIM10	1.94664	0.043935	6.19338e-05
FUT2	1.946	0.30864	2.45244e-05
UGT2B17	1.94518	0.30845	0.0276998
E2F8	1.93399	0.303758	0.000732216
RBP2	1.93247	0.303827	0.00177916
C2orf72	1.93141	0.303873	1.80954e-05
RASAL1	1.93138	0.0224345	0.00254861
CYP3A5	1.924	0.301024	0.00151585
PRR15	1.92337	0.161584	0.000248833
TEX15	1.92226	0.305352	0.00130568
GNAT3	1.91859	0.304842	0.000573452
MMEL1	1.91853	0.544503	0.000143005
ITGB6	1.91769	0.304011	0.0320947
C6orf132	1.91678	0.301634	0.00146816
TFCP2L1	1.90915	0.309139	0.00042272
CHAT	1.90835	0.302453	0.00018082
ERBB3	1.90658	0.308	9.31516e-06
IL22RA1	1.90548	0.306378	0.00209717
DNAJC22	1.90519	0.300821	3.25067e-06
MFSD4	1.9046	0.30362	6.09628e-06
STX19	1.90225	0.0853322	8.60092e-05
GJB2	1.90174	0.305492	0.0333884
TNFRSF11A	1.90073	0.307906	2.70107e-06
ZBED6	1.8983	0.30819	0.0013347
NRG3	1.89576	0.301952	0.00380092
UGT1A1	1.89292	0.54415	0.0344844
GPR35	1.89135	0.543763	0.000365932
ENTPD8	1.88862	0.00571939	0.000404515
KRT7	1.88718	0.307011	0.0297775
SYNPR	1.88403	0.304726	0.00210901
SLC16A7	1.88144	0.543025	9.577e-07
PLA2G4A	1.88121	0.306074	7.15267e-08
METTL7B	1.87549	0.543833	4.83996e-05
CHRM3	1.86381	0.161829	0.000311232
MACC1	1.85809	0.303643	0.000106659
POU2F3	1.85715	0.300956	0.013051
PI3	1.8559	0.303666	0.0509197
G6PC	1.85558	0.302727	0.0184872
PTPRR	1.85341	0.0848811	0.00043346
SLC19A3	1.8507	0.302772	0.00258255
LAMB3	1.84654	0.305585	0.0280017
GALNT6	1.84284	0.307576	6.17183e-05
ANXA4	1.84009	0.30519	1.43309e-05
TINAG	1.83784	0.300325	0.0101523
SLC40A1	1.83737	0.303459	1.07758e-07
FUT9	1.83196	0.541276	0.00703411
FAM83E	1.83022	0.301884	0.00285805
SH2D6	1.82485	0.302978	0.000420631
ATP2C2	1.82425	0.303505	9.50138e-05
RAB27B	1.82422	0.308759	1.8624e-05
VGLL1	1.82283	0.544185	0.00682327
PTPN20A	1.82084	0.542604	0.00045131
TNS4	1.82074	0.0848653	0.0733884
LRRC66	1.81765	0.0854837	0.000603472
RASSF9	1.81302	0.303735	3.17588e-05
CXCL11	1.81299	0.00143735	0.00602737
CAPN5	1.81215	0.30055	2.01397e-05
STYK1	1.81144	0.0224877	0.00104094
CREB3L1	1.81104	0.161802	0.00020171
GPR15	1.81094	0.0854997	0.00241714
SLFN13	1.81035	0.541451	4.44877e-05
RHPN2	1.80961	0.306121	1.31482e-05
SRMS	1.80821	0.544221	0.000626061
KRT15	1.80796	0.0849047	0.0166849
HORMAD1	1.80782	0.304172	0.000476463
TMPRSS2	1.80694	0.303184	0.000233753
TMEM63A	1.80618	0.543622	8.41354e-06
CCL28	1.80555	0.306917	0.00295063
MYBPC1	1.8043	0.306401	0.0435675
CTRC	1.80199	0.301408	0.15997
CCL15	1.80094	0.308427	0.00428661
PDZD3	1.8009	0.306636	0.00779365
MYB	1.80083	0.302202	3.34402e-05
PRSS3	1.79987	0.308095	0.0222656
ERVV-2	1.79978	0.301521	0.0890166
SLC5A7	1.79914	0.30512	0.000640945
LCT	1.79637	0.304126	0.0245815
ONECUT2	1.79635	0.302932	0.00157315
NAT2	1.79477	0.302066	0.00129979
HOXB13	1.79384	0.0855396	0.0488547
LAMC2	1.79133	0.544467	0.0180086
FRRS1	1.78902	0.302293	0.000306832
FERMT1	1.78853	0.0224224	0.0102639
DQX1	1.78657	0.30243	0.00761456
TSPAN1	1.78318	0.542044	0.000785275
GPR160	1.78214	0.540754	4.01048e-09
CNGA1	1.78149	0.308142	6.20599e-05			#REF!
PPAP2C	1.78074	0.308593	0.000648829
FAM150A	1.78035	0.0224393	0.00204137
GABRA4	1.7765	0.302795	0.00167808
GIPC2	1.77509	0.30218	0.000515351
XKR9	1.77263	0.162076	0.000231656
SERPINA5	1.77227	0.54159	0.0196567
PRAP1	1.7709	0.305283	0.0304698
NIPAL1	1.7709	0.543974	5.42942e-07
CATSPERB	1.77008	0.301295	9.08104e-05
HMGCS2	1.76738	0.300573	0.0433108
KCNN4	1.76611	0.307317	0.0190376
IGF2BP2	1.76037	0.300978	0.00229989
UGT2B7	1.76004	0.543271	0.00833209
FEZF1	1.75935	0.303344	0.0230709
ADH6	1.7575	0.302658	0.00474761
PRKAA2	1.75517	0.307528	8.68365e-07
LTK	1.7549	0.0855316	0.000553444
APOB	1.75272	0.301861	0.0127816
ELF3	1.75142	0.303712	0.000135243
GFI1B	1.74936	0.300618	0.000170606
KIAA1211	1.74785	0.302134	4.21661e-05
MOGAT2	1.74742	0.307411	0.0174371
XDH	1.74711	0.161816	0.00764474
HTR1D	1.7439	0.304518	0.000335855
IGSF9	1.74359	0.542324	0.00721757
AZGP1	1.74347	0.543798	0.00539173
HOXA6	1.74201	0.300753	0.000228648
CCNI2	1.73701	0.307081	2.34216e-06
FSIP2	1.73663	0.542219	0.000279958
C14orf105	1.73485	0.307434	0.0103935
C6orf141	1.73307	0.304773	0.000512321
WIF1	1.73234	0.302749	0.0215383
CCDC68	1.73005	0.308379	5.03092e-05
PVRL4	1.72969	0.305167	0.0229712
NXPE2	1.72952	0.305981	0.00625757
NR5A2	1.72665	0.30168	0.000180167
PRODH	1.72143	0.161734	0.00242556
TLR3	1.72084	0.0851179	4.19596e-06
PLA2G2A	1.71968	0.303436	0.0681961
CP	1.71849	0.301839	0.0205333
PPARGC1A	1.71641	0.0224417	1.27532e-05
B3GALT5	1.71577	0.302043	3.78959e-05
PPP1R14D	1.71103	0.308332	0.00194084
TCEA3	1.7079	0.303597	2.35857e-06
LAD1	1.70787	0.304541	0.00113186
CLDN16	1.70618	0.308237	0.00014133
ENSG00000260092	1.70585	0.308474	0.035207
PROM2	1.70399	0.307034	0.0263531
B4GALNT2	1.70232	0.303988	0.0416327
PCSK9	1.69763	0.302362	0.00101409
NEURL3	1.69728	0.0113744	0.00519689
TMEM139	1.69439	0.305911	0.000263455
SERPINB5	1.69385	0.304865	0.0514814
ENSG00000124602	1.69048	0.300438	0.000229536
BMX	1.69016	0.30202	0.00160873
BMPR1B	1.68656	0.301227	0.00035083
ENSG00000275465	1.6853	0.301363	0.0116812
CYP2C9	1.68473	0.302909	0.0284188
CYP2J2	1.68362	0.30125	2.95764e-06
DKK1	1.68355	0.308403	0.039984
CORO2A	1.68149	0.306987	0.00018631
GPHB5	1.68123	8.13e-119	0.151033
HS3ST1	1.67915	0.161911	0.000261327
CCDC160	1.67739	0.305469	0.000211957
ANKRD36C	1.67706	0.309115	5.54799e-05
EVPL	1.67198	0.307953	0.00844353
HGD	1.66994	0.543904	0.000366455
ROS1	1.66962	0.300348	0.0165033
SDCBP2	1.6682	0.544362	0.000874423
PTGS2	1.66819	0.0849994	0.00822822
KCNJ15	1.66504	0.303001	0.0434738
HMX3	1.66349	0.305608	0.0206821
PLCH1	1.66286	0.540302	2.6555e-07
ADM2	1.66243	0.161952	0.00163246
MT1G	1.65845	0.30134	0.00790996
KITLG	1.65688	0.306144	8.04673e-06
CALN1	1.65625	0.305888	0.00749259
TMEM171	1.6558	0.302864	0.00133765
VIP	1.65508	0.0853641	0.00672897
HOXB8	1.65493	0.300505	0.0133584
AQP2	1.65476	0.304195	0.0042324
PALM3	1.65454	0.30767	0.000994355
GGT1	1.65403	0.307481	0.000659571
PLA2G12B	1.6523	0.306098	0.0115222
PAX7	1.65031	0.0851972	0.141312
SLC30A10	1.64935	0.306847	0.00100821
ALDH1A2	1.6485	0.0854039	0.00281924
DSC3	1.64526	0.307552	0.0127345
C3orf52	1.64101	0.308806	0.00051896
KCNJ16	1.63869	0.305958	0.0531418
EDN2	1.63584	0.307835	0.0032037
SLC5A9	1.63575	0.303804	0.000113413
IQGAP3	1.63422	0.30339	0.00283336
LGALS3	1.63415	0.540998	0.000513966
NTN4	1.63414	0.542359	4.17695e-09
FRK	1.63374	0.302111	1.00508e-06
TDRD1	1.63244	0.542079	0.000693529
ZIC5	1.63158	0.301748	0.0296435
ADAMTS19	1.62895	0.540406	0.00214245
NTSR1	1.62893	0.305538	0.0482533
SEL1L3	1.62539	0.300888	3.56735e-06
NCCRP1	1.6251	0.541067	0.00937098
ALPI	1.62381	0.302612	0.0662148
TMEM213	1.62332	0.306285	0.00444686
ASPM	1.62222	0.302271	0.00247215
CPA6	1.62149	0.302841	0.0425785
KRT19	1.6208	0.306168	0.0214946
FBP2	1.61821	0.540511	0.00594467
ITLN2	1.61733	0.308688	0.0448233
MAB21L2	1.61718	0.304057	0.0315247
HOXB6	1.61453	0.541835	0.000347744
PHGR1	1.61322	0.308308	0.0384433
ARHGAP8	1.61178	0.0849441	0.000124665
TC2N	1.60897	0.30883	4.04215e-07
HK2	1.60724	0.306214	0.0041477
ABCA12	1.60565	0.0224707	0.0114411
FAM3B	1.60449	0.301702	0.0141716
FGFR4	1.60349	0.303299	0.000479712
TGFA	1.60297	0.30902	0.000926371
CYP2B6	1.60171	0.303896	0.0131902
GSTA1	1.60122	0.0849284	0.0110772
MET	1.59892	0.307764	0.000699832
AADAC	1.59751	0.301137	0.00852132
C6orf223	1.5967	0.301114	0.00679801
TRPA1	1.59649	0.301816	0.00881911
PRSS46	1.59582	0.0849205	0.000606011
KLK11	1.59486	0.305259	0.102129
PTCHD1	1.59195	0.0849362	0.00214283
VILL	1.591	0.543341	0.00401389
CEL	1.58985	0.301091	0.189957
ZIC1	1.58879	0.0856037	0.0190018
LY75	1.58846	0.304819	0.000417746
IQGAP2	1.58811	0.306308	2.46657e-05
AKR1C3	1.58722	0.303276	0.000175043
EMR3	1.58602	0.30793	0.00571055
FGF20	1.58601	0.306331	0.00274539
ALDH3B2	1.58577	0.305329	0.0144687
DEPDC1B	1.58471	0.308569	0.00133286
CYP2W1	1.58382	0.300483	0.00768326
SGPP2	1.58206	0.303115	6.07475e-05
FOXA1	1.58194	0.302544	0.00231408
TMPRSS13	1.58131	0.539955	0.000379107
EPHX3	1.58123	0.307175	0.000263943
ARHGAP26	1.58116	0.300528	1.52217e-06
MALL	1.58049	0.302384	0.00107343
UGT1A8	1.5801	0.542709	0.00176959
COL10A1	1.57949	0.308284	0.0989163
MSX2	1.57865	0.162048	0.00544101
SIDT1	1.57809	0.304657	3.35795e-05
CYP4F12	1.57518	0.301544	0.00468151
ITGB4	1.57469	0.307222	0.0117483
CLDN3	1.57347	0.307977	0.00490729
CEMIP	1.57324	0.305655	0.00550866
FGF19	1.57288	0.300911	0.0792493
REP15	1.57139	0.308261	0.00079075
ATP1B1	1.57129	0.304103	2.42607e-08
DKK4	1.5701	0.540441	0.0051148
AIM1L	1.56921	0.0850073	0.0125688
SFRP5	1.56822	0.541555	0.0835313
B3GNT3	1.56774	0.300798	0.00510015
MOGAT3	1.56662	0.301657	0.0448597
FOLR1	1.56489	0.301159	0.0381495
MASP1	1.56336	0.308048	0.00359178
FA2H	1.56133	0.301998	0.00132815
PDE11A	1.56039	0.0850626	0.000200735
FPR2	1.56025	0.304611	0.00792121
ABCG5	1.55943	0.307458	0.00108577
OTX1	1.55877	0.308949	0.000335314
ZNF488	1.5563	0.301589	0.0023946
NGEF	1.55629	0.543868	0.00662092
PRR15L	1.55624	0.307505	0.000160322
MT1H	1.55462	0.161788	0.00972846
PRSS12	1.55388	0.540337	0.000423162
FAM111B	1.5529	0.30046	0.000364163
HTR1B	1.55289	0.303781	0.00274747
GALNT7	1.55239	0.302407	9.80802e-06
OCLN	1.55109	0.304981	1.408e-06
MKRN2OS	1.55102	1.4e-281	1.07932e-05
CELA2A	1.5491	0.304935	0.234398
SLC2A10	1.54839	0.54065	7.59846e-05
SYTL2	1.54808	0.306894	6.85103e-05
PLAC8	1.54803	0.302498	0.00340533
MAL2	1.54763	0.306706	0.000607441
PIP5K1B	1.54685	0.30687	0.00188841
BIRC3	1.54498	0.540233	0.00538544
CLDN23	1.54419	0.5418	0.00201679
MLK4	1.54404	0.307246	1.05202e-07
MUC17	1.54391	0.54173	0.187119
LGALS9C	1.53938	0.543692	0.00688002
PLD1	1.53768	0.30408	9.35303e-06
DPCR1	1.53675	0.303965	0.236121
KLK7	1.53672	0.540719	0.153289
SLC45A3	1.5344	0.306261	0.00134622
RHOV	1.53407	0.0850468	0.0513468
SAMD12	1.53345	0.305004	5.845e-06
LHFPL3	1.53096	0.543165	0.00388661
MMP12	1.53088	0.54408	0.0218231
ZG16	1.5298	0.306518	0.0495911
ESRP1	1.52959	0.308213	2.2739e-05
ACADL	1.52911	0.161994	0.00460529
SEMG2	1.52878	0.30307	0.0557779
SERPINA3	1.52637	0.308521	0.0048603
TMC7	1.52529	0.542569	0.00116816
ANLN	1.52339	0.302476	0.00599026
PIK3AP1	1.52337	0.303092	2.06797e-05
AGMO	1.52284	0.301204	0.0357034
BACE2	1.52183	0.307105	1.47499e-05
IL17REL	1.52094	1.82e-13	0.010329
TCP10	1.51776	0.0853004	0.0364184
SEMA3E	1.51643	0.306659	0.0124361
CYP3A7	1.51444	0.305376	0.000131073
MOCOS	1.51091	0.3068	0.000725985
BLNK	1.5097	0.30259	0.000489407
PLBD1	1.50921	0.302521	0.00408273
DCDC2	1.50851	0.543657	0.00272141
PPARG	1.50769	0.30694	0.00169943
RARRES1	1.50624	0.304796	0.00354345
STK31	1.50464	0.0852448	0.00469781
FBP1	1.50282	0.301771	0.000560775
SEC14L4	1.50212	0.0854917	0.00275464
NEK2	1.50093	0.30323	0.00221549
IGF2BP1	1.49898	0.306238	0.0373733
SEMA4G	1.49772	0.303919	0.000120099
SOX21	1.49619	0.307599	0.0380713
TMEM144	1.49359	0.541032	8.96784e-06
SH2D4A	1.4932	0.305306	0.000421876
B3GNT7	1.49312	0.161666	0.00174467
CLMN	1.49186	0.54278	4.80406e-08
ALX3	1.49098	0.301793	0.0639366
SOX6	1.49028	0.303528	0.000163511
TGIF2LX	1.48886	0.307812	0.288382
DAND5	1.48862	0.161761	1.23197e-06
EXPH5	1.48855	0.544115	2.81069e-08
SLCO4C1	1.48666	0.302955	0.0149472
LGR4	1.48605	0.0854677	4.34914e-06
OASL	1.48422	0.0854358	0.0197915
NKX2-1	1.48333	0.541974	0.120034
ABHD17C	1.48314	0.304403	9.20778e-05
TNFSF11	1.48284	0.304287	0.0164353
PLEKHH2	1.48236	0.305097	5.76932e-06
SERINC2	1.48054	0.308616	0.00146488
ZBTB7C	1.48001	0.30438	0.00139292
VNN2	1.47978	0.300843	0.0093503
ANKS4B	1.47952	0.30468	0.00816762
SULT2B1	1.4784	0.543939	0.0112383
GALM	1.47739	0.302316	2.97265e-05
CRYBG3	1.4767	0.30431	0.000109938
ACER2	1.47537	0.306355	0.00151876
ITPKA	1.47509	8.32e-11	0.00889558
UGT1A6	1.47491	0.304703	0.00600945
CTSS	1.47269	0.543587	0.000186314
POU3F4	1.47259	0.540684	0.0370081
SERPINA7	1.47158	0.306495	0.0326003
CYP4F11	1.47118	0.307293	0.0193107
OMP	1.47084	0.303207	0.000315328
SULT2A1	1.47029	4.75e-20	0.0881382
CREB3L3	1.46903	0.304888	0.0529804
LGALS2	1.4671	0.308783	0.0166944
KCNK1	1.46674	0.0854278	0.000559973
DCAF12L1	1.46585	0.542674	0.00893204
UNC13C	1.46455	0.308166	0.0100727
DHCR24	1.46399	0.308901	0.00103361
SOWAHB	1.46383	0.302248	2.06809e-06
SLC9A4	1.46197	0.541346	0.114298
MECOM	1.46183	0.54306	0.000399996
MYADML2	1.46121	0.304912	0.0258222
DLGAP5	1.461	0.301566	0.00655505
SPIB	1.45926	0.306729	0.0486436
DRD1	1.45721	0.540858	0.0151372
ENPP7	1.45678	0.305748	0.00301963
CWH43	1.45662	0.542955	0.0325639
IL1RN	1.45538	0.543411	0.0404619
FOXI1	1.45436	0.302225	0.0134219
TRIM40	1.45424	1.92e-21	0.0259612
CARD18	1.453	0.54313	0.0823454
KLK8	1.4506	0.302567	0.103343
GABRA2	1.45013	0.308735	0.0376523
GRTP1	1.45012	0.541137	0.000321988
CEP55	1.44938	0.540928	0.00577516
CCL24	1.44697	0.305074	0.021974
ILDR1	1.4465	0.30028	0.000177814
SHANK2	1.44142	7.6e-36	7.89573e-05
TRPV4	1.44135	0.540267	0.00125752
CXCR2	1.44023	0.305422	0.00506552
SH2D3A	1.44007	0.000189659	0.0159667
DNAH3	1.44	0.308973	0.00183594
GALNT12	1.43994	0.541695	8.57444e-06
RNF186	1.43862	0.309068	0.00684666
CA2	1.43847	0.306589	0.00545804
KCNQ1	1.43836	0.304495	0.000222151
TTPA	1.43769	0.307387	0.000576606
GSDMB	1.4375	0.301907	0.00164165
TST	1.43746	0.306823	1.50212e-06
HRASLS2	1.4363	0.305515	0.0237137
SYT12	1.4349	0.300866	0.0241027
MTTP	1.43405	0.0853721	0.0234349
ENSG00000273259	1.43262	5.79e-18	0.00280618
TMEM253	1.43259	0.000361558	0.00165861
ACY3	1.43246	0.544397	6.37684e-05
LRRC8E	1.43193	0.306682	0.000967525
PAQR5	1.43098	8.8e-11	0.000502669
MAPK15	1.43032	0.307859	0.0053206
PSAPL1	1.42906	0.543095	0.11894
NXPE4	1.42827	0.54292	0.0139469
TDRD5	1.42669	0.306004	0.0122953
CDX1	1.42566	0.540963	0.024063
OR52N2	1.42562	0	0.00164978
CD24	1.42531	0.540094	0.00129943
SLC52A1	1.42493	0.54166	0.00177356
MAB21L3	1.42231	0.541486	0.00262589
CALML4	1.42219	0.00130788	1.10524e-05
HOXC11	1.42018	0.00130771	0.106687
CHST5	1.41997	1.71e-06	0.0267325
DDX43	1.41901	0.542639	0.00950143
ASAP2	1.41871	0.300595	0.000141049
MYOCD	1.41778	0.308024	0.014387
CXCR1	1.41638	0.30064	0.0116325
ZSCAN23	1.4163	0.304634	0.00052213
SERTAD4	1.41507	0.308664	4.66095e-05
LEMD1	1.41493	2.19e-11	0.063027
BTBD16	1.41483	1e-61	0.00235814
TSPAN6	1.41402	0.00246728	1.20227e-05
SMAGP	1.41298	0.540545	7.48113e-05
TESC	1.41246	0.306612	0.00246331
TMEM30B	1.41172	1.18e-05	2.65457e-06
CA7	1.4115	2.23e-05	0.00305752
AKR1C4	1.41085	2.24e-05	0.0294908
NOX1	1.41084	0.302818	0.000506954
ASRGL1	1.41065	2.31e-18	6.44324e-05
LACTB2	1.41031	9.27e-14	4.83862e-08
GPR37	1.40933	1.93e-09	0.00159257
VSTM5	1.4071	0.54152	9.72994e-05
CXCL2	1.40537	0.543482	0.00924707
AC114494.1	1.40519	0.540024	0.00151486
RP11-903H12.5	1.40418	7.85e-05	0.00130787
CHDH	1.40324	0.00854576	6.20223e-05
HNF4A	1.40323	0.00854675	0.0140723
EXOC3L4	1.40051	7.85e-05	0.00574754
RGS13	1.39869	0.541625	0.0188023
F2RL1	1.39661	0	0.000854137
CCRL2	1.39519	0.000145657	0.000328894
KIAA1161	1.39497	7.76e-185	2.02689e-05
ATP8B1	1.39493	0.542009	1.79835e-05
ENSG00000274611	1.39266	0.541102	0.230416
RASSF6	1.39222	0.000269573	9.67187e-06
HMX2	1.39159	8.54e-15	0.0403879
FFAR4	1.39128	0.000269612	0.00844344
DEGS2	1.3905	1.55e-07	0.00349986
FAR2	1.39029	5.25e-07	3.2508e-05
TMEM2	1.38972	1.3e-17	8.98361e-06
COLCA2	1.38961	0.0285265	0.000654721
CLC	1.38718	0.000905712	0.0639214
SIX3	1.38666	0.0285175	0.0597371
TOP2A	1.38665	0.0285235	0.004651
TM4SF5	1.38639	0.0285205	0.0594732
SV2C	1.38499	7.55e-37	0.000762198
KCNS1	1.38458	0.000905588	0.0226832
NT5C1B	1.38385	4.95e-113	7.68061e-06
INPP4B	1.38348	0.00164584	0.000220936
TYRP1	1.38326	6.54e-09	0.00468174
SLC52A3	1.38103	4.25e-33	0.00375314
SLC35A3	1.3803	5.1e-241	4.36085e-08
CLSPN	1.37974	9.81e-05	0.00118384
SLC2A12	1.37914	6.74e-37	7.76718e-06
GBP3	1.37904	7.28e-19	0.00225562
HNMT	1.37874	0.541765	1.41804e-05
ENSG00000257062	1.37724	0.305794	0.0862285
CYP4A11	1.37603	0.302157	0.0271508
KLK10	1.37584	0	0.1339
DRP2	1.37419	8.93e-47	0.0122296
MYL1	1.37364	2.75e-100	0.353241
CARD6	1.37291	0.0029656	2.379e-05
MGST1	1.37049	0.00296597	0.0245797
GPC4	1.37025	0.00296672	7.7619e-07
CYP39A1	1.37019	0.0512586	2.08343e-05
ECT2	1.36874	0.00296785	0.000204427
DEFB1	1.36836	1.3e-16	0.048089
ITGA2	1.3677	0.00296747	0.00188379
ENC1	1.3658	0.0029671	0.000437958
KRTCAP3	1.36542	3.42e-21	0.0130669
PLA2G1B	1.36542	2.69e-10	0.243934
HEPH	1.36448	1.78e-41	0.000803233
PRND	1.36418	4.71e-93	0.0368289
HOXB5	1.36198	0.544009	0.00118514
PTGES	1.36193	0.000317322	0.0348394
SLC38A3	1.36084	0.000317368	0.0709213
ESCO2	1.3603	3.46e-05	0.00295751
NAALADL2	1.35857	0.00528466	4.51087e-05
RBM47	1.35737	0.00528594	4.76675e-06
TFPI	1.35578	0.0052853	0.000440971
MYZAP	1.35461	0.00528658	0.00689844
OR51F2	1.35445	1.33e-13	0.325575
AHR	1.35408	1.93e-11	3.35552e-05
PNLIPRP1	1.35406	2.8e-09	0.340331
LRRC26	1.35262	0.000564022	0.0932786
NCR3LG1	1.35016	0	0.000146019
MPZL2	1.34999	0.301453	0.00670145
CGN	1.34833	0.300393	0.000192533
ERBB2	1.34815	0	6.69554e-05
CABP4	1.3456	0	0.00301693
MCIDAS	1.34471	7.33e-07	0.000285739
MYO5C	1.34329	1.06e-113	9.24294e-06
PGA3	1.34312	0	0.0985448
EPS8L1	1.34292	0.00935376	0.0490262
PKP2	1.34233	0.0896103	0.00122769
TMEM56	1.34188	0.00934726	4.57604e-05
SPATA12	1.34163	0.00935159	0.00196214
LONRF3	1.33967	0.089602	3.38448e-05
STEAP1	1.33734	0.0896186	0.00448534
DSC2	1.33632	0.0895938	0.000190987
HJURP	1.33567	0.00934834	0.0120885
CASC5	1.33487	0.089569	0.0013962
C8A	1.33443	0.000109224	0.0311406
MTCL1	1.33378	0.0895855	1.04116e-05
SPAG1	1.33052	0.000109241	2.19168e-07
ITGB8	1.33016	0.00934942	1.25703e-05
SLC44A5	1.32971	0.00935051	0.0143719
GJB5	1.3297	0.0895608	0.107751
DAPP1	1.32968	0.00935267	0.020262
PROX1	1.32807	0.0895773	0.00469287
CA13	1.32722	0.543552	5.43143e-06
ACSM3	1.32706	5.51e-09	0.00106685
ABCA13	1.32624	0.000192591	0.019094
CPS1	1.32615	9.89e-19	0.0175303
NDP	1.32592	0.000192563	0.00900683
BCL11B	1.32417	0.00019262	0.00668395
EDN1	1.32373	7.17e-16	0.000331416
SAMD13	1.32334	0.00176566	0.000439898
RBBP8NL	1.32286	8.79e-08	0.00421335
TREH	1.32214	3.72e-05	0.00133657
F2RL2	1.3205	8.61e-17	0.00414925
FXYD3	1.32007	0.0163382	0.0072129
NPFFR1	1.31958	0.0163364	0.00677728
SCEL	1.31911	0.000336354	0.0778723
GMDS	1.31903	0.0163346	8.16026e-05
KRT12	1.31794	6.58e-10	0.00675925
CFI	1.31755	4.12e-72	0.000603385
ZC3H12A	1.3172	1.33e-47	0.0013072
FGFR3	1.31636	0.00307914	0.00643794
EDAR	1.31583	9.35e-140	0.0182613
SLC23A1	1.31531	3e-21	2.92199e-05
CLDN4	1.31487	0.000584131	0.00619882
CDH3	1.31397	0.00058405	0.0262813
KIF14	1.31363	6.86e-23	0.00575074
NOTUM	1.31286	0.000113012	0.00859212
TCF7L2	1.31282	5.15e-12	6.05431e-06
TNFRSF10A	1.3124	2.1e-146	0.00529648
GRHL3	1.31231	8.14e-07	0.00424721
SLC15A2	1.31217	0	0.000801755
ARHGAP42	1.31165	0.000195282	0.000239621
SMPDL3B	1.30658	0.153488	0.00208736
LAMA3	1.30629	0.0282876	0.0221691
PRSS16	1.30553	0.0282757	0.000225147
FAM160A1	1.30539	0.15354	6.39767e-05
RAB25	1.3043	0.0282787	0.0195207
NMU	1.30332	0.00530433	0.088461
PRRG4	1.30272	0.153527	1.37202e-06
SLC18A1	1.30083	0.0283114	0.0598019
MKI67	1.29959	0.0283055	0.0124471
TMEM97	1.29927	0.153501	5.07931e-05
MS4A10	1.29895	0.0283025	0.106878
STIL	1.29626	1.41e-06	1.85586e-05
KLK15	1.29572	0.0282936	0.0145087
VANGL2	1.29473	0.0282906	3.30641e-05
AHNAK2	1.29334	6.51e-18	0.0745274
SHROOM3	1.29239	0.0282846	2.47277e-05
CD2AP	1.28961	0.0283085	1.13463e-06
TSPAN15	1.2895	0.153514	0.00035332
KLHL23	1.28948	0.0282995	7.97622e-07
DOK5	1.28856	3.78e-05	0.0154393
SPINK5	1.2877	0.0282965	0.0181182
AIM1	1.28727	2.75e-07	0.0015396
ANO7	1.28699	0.153553	0.00285577
KPNA7	1.28603	0.0282816	0.00956464
CNDP1	1.28432	2.01e-30	0.00084633
EYA2	1.28406	3.92e-14	0.0394228
GPR115	1.28349	1.5e-19	0.0297901
XK	1.28313	1.44e-40	0.00312279
EGLN3	1.28222	6.44e-26	0.0287525
RNF43	1.28212	2.61e-15	1.59685e-05
FAM83D	1.28111	1.04e-08	0.00992774
LMO4	1.28009	3.17e-55	1.79501e-05
PAX2	1.27975	1.68e-81	0.0197292
IL7	1.27937	0.00908058	0.000221185
NLRP9	1.27907	0.000111126	0.00803721
AKR1C2	1.27862	2.33e-10	0.0120493
MPP7	1.27772	1.12e-60	1.99911e-05
NOSTRIN	1.27738	7.17e-06	6.8382e-06
INSL4	1.27722	4.58e-76	0.0527293
FRMD4B	1.27706	0.000569059	6.06566e-06
RAG1	1.27525	1.94e-105	0.000442221
ACSS1	1.27432	4.66e-07	1.839e-05
FCAR	1.27424	0	0.00764123
SAMD9L	1.27412	3.05e-08	0.000430757
OAS1	1.27294	2.54e-15	0.00109265
FZD5	1.2726	0.00296012	9.93548e-06
SPATA21	1.27167	0.00295975	0.00363918
XAF1	1.27148	0.0481353	0.0042918
KLK6	1.27137	0.0481257	0.178604
GAST	1.2702	0.000188873	0.202851
BAIAP2L2	1.26934	0.0029605	0.00366271
C2orf88	1.26821	0.0481161	0.00145115
CLIC6	1.26803	0.0481209	0.00532042
WNT2	1.26767	0.00295937	0.0820416
AP1S3	1.26701	9.93e-13	0.000883441
SEMA3C	1.26631	0.0481305	0.0155174
NBEAL1	1.26582	9.49e-65	9.56037e-05
TMEM82	1.26505	4.52e-46	0.038957
MYOM3	1.26471	1.34e-06	0.0199425
ETV4	1.26453	0.0153341	0.000325938
SVOPL	1.26344	0.000318355	0.00440529
TNNI1	1.26319	3.26e-22	0.000791423
ALOX5	1.26216	6.33e-32	0.00291493
NCEH1	1.26197	0.00496817	1.35794e-05
CASP10	1.26092	1.57e-21	2.82225e-05
NAT1	1.25958	2.07e-10	2.00438e-05
OOEP	1.25778	1.82e-109	0.0312573
COLGALT2	1.25766	7.53e-187	0.00876642
SYNE2	1.2572	1.26e-06	2.73313e-07
FADS6	1.25545	0.000532336	0.0201266
SLC7A11	1.25514	1.16e-10	0.00388505
CLCN1	1.25444	3.57e-15	0.0642996
RGS6	1.25433	4e-16	0.0603413
PRSS22	1.25412	1.87e-300	0.0189376
GOLM1	1.25341	1.96e-29	8.37319e-05
EREG	1.25327	6.38e-06	0.11361
EVX1	1.25312	3.35e-15	0.100694
DMRTB1	1.25275	0	0.267059
KDELR3	1.25162	3.66e-21	0.000682791
VSTM1	1.25154	0.0806683	0.00566921
NR0B2	1.25122	0.0805923	0.030862
FRMD3	1.25089	0.00829674	4.20165e-05
CLEC6A	1.25034	0.025589	0.00374334
EPS8	1.25019	0.259701	0.000273278
FAT1	1.24984	0.0806227	0.00070552
SH3BGRL2	1.24915	0.26011	1.15383e-06
TNIK	1.24768	0.0806607	2.73306e-05
MYO5B	1.24698	0.0806075	0.000392293
FHL2	1.2462	0.0805847	0.00167496
IGJ	1.24381	0.259844	0.149201
ALDH1L1	1.24376	0.0806759	0.0701721
CHRNA6	1.24373	0.00829383	0.0156949
PAK7	1.24346	0.259803	0.0617564
BMP4	1.24281	0.00088992	0.0069042
KCNQ4	1.24198	0.260008	0.00511206
IL17RB	1.24097	0.0806455	0.000196771
ST14	1.24086	0.259885	0.000741976
PLIN5	1.24036	0.260151	0.0109453
HYAL1	1.2403	0.260131	0.00418774
TSLP	1.23981	0.000890041	0.00402478
ASPH	1.23912	0.259783	0.000771855
MATN2	1.23897	5.38e-10	0.000334784
GALE	1.23892	0.260049	0.000475727
DUOXA1	1.238	0.259681	0.0248784
MFSD6L	1.2379	0.260028	0.00875066
FUT4	1.23755	0.0806531	8.50596e-06
ERVMER34-1	1.23714	0.259763	0.00268658
B3GALT2	1.23357	0.259742	0.0194155
COL4A4	1.23243	0.0806151	0.00611564
AKR7A3	1.23238	0.0082948	0.0288958
MTNR1A	1.23047	0.26009	0.0185801
INSC	1.22928	0.260069	0.033315
SPACA4	1.22902	0.259987	0.00503895
SCTR	1.22843	0.259967	0.129732
HOXA10-HOXA9	1.22778	0.0806303	0.132733
ENSG00000254732	1.22777	0.259824	0.00182163
CDH19	1.22662	0.0805999	0.0544897
GNG13	1.2263	0.0255918	0.0364277
NOTCH2	1.2262	0.0255836	0.00177804
CELA2B	1.22614	0.25964	0.285058
PRSS33	1.22539	0.0806379	0.104685
GBP2	1.22514	0.259926	0.00110696
TBX4	1.2251	0.259865	0.00234812
CT83	1.22489	5.38e-10	0.330958
DDAH1	1.22425	0.00829577	3.43573e-07
C8orf4	1.22408	0.259946	0.000808638
RAPH1	1.22398	0.0255863	0.000504654
IRX5	1.22374	0.259722	0.0196778
SPNS3	1.22213	0.259661	0.000349663
NPS	1.22204	1.27e-152	0.097812
ITIH2	1.22182	1.94e-16	0.0385373
C1orf210	1.22169	1.65e-10	0.00512159
ACKR4	1.221	3.61e-207	0.00635449
HMGA2	1.22099	8.51e-230	0.125941
LPAR3	1.22094	2.95e-16	0.0141299
IQCF5	1.2205	0.000483837	0.367625
HIST1H4H	1.22038	3.56e-07	0.00704516
ESRRG	1.2182	1.47e-89	0.0118696
GREM1	1.21758	7.26e-09	0.130914
LDHAL6B	1.21709	0.00146971	0.000359367
TBX10	1.21665	3.21e-06	0.00538445
SLC4A7	1.21586	5.05e-11	0.000162674
SH3BP4	1.21556	0.0044714	3.42571e-05
TRPM4	1.21504	4.57e-11	0.000794955
CCDC140	1.21491	5.28e-06	0.52064
OR1N2	1.21441	1.96e-08	0.606197
SLC26A8	1.21327	0	0.000743585
MYO1E	1.21278	4.53e-232	8.05616e-05
GULP1	1.21171	6.96e-89	0.000492587
KIF18A	1.21167	1.15e-88	0.00421858
PTGER2	1.21122	0.0420902	0.00422097
SLC27A2	1.21106	5.24e-07	0.00525282
SPAG17	1.211	9.72e-16	0.00868982
SFTA2	1.21085	1.24e-11	0.127171
TGFB2	1.21048	2.99e-91	0.00726051
SLC26A5	1.2104	5.59e-26	0.00153118
ENSG00000213204	1.21008	0.00730052	0.00102373
RAP1GAP	1.20939	5.54e-285	0.00134934
TRPM8	1.20891	1.3e-22	0.0143811
SLC38A11	1.20841	3.04e-28	0.0244245
FAM149A	1.20821	0.00129831	0.00010043
RND1	1.20818	0.00129797	0.00194045
C11orf86	1.20744	0.00129814	0.131911
EXO1	1.2067	9.47e-165	0.00685581
SLC25A21	1.20647	3.07e-32	0.0014949
CKAP2L	1.20638	3.44e-49	0.0102943
ARSD	1.20613	0.130177	7.79041e-08
KIAA1522	1.20611	0.130154	1.36821e-05
TTC6	1.20438	0.000126542	0.0148847
FAM110C	1.20434	0.130188	0.000149567
EFNA4	1.20358	0.0223289	0.00474757
IKZF2	1.20317	0.0039118	2.58018e-05
EPCAM	1.20299	0.0223265	0.000785433
C1orf186	1.20224	0.0223241	0.0251498
OSBPL3	1.20216	0.000126561	0.00298298
PLEKHA7	1.20118	6.9e-18	0.000254408
DOCK5	1.20082	0.1302	0.000603694
IMPG1	1.20012	2.52e-08	0.00159474
POC1B-GALNT4	1.19914	0.0223217	8.88382e-05
SLC25A24	1.19874	0.130211	3.52897e-05
PNLDC1	1.19796	0.130143	0.0110554
GDPD2	1.19792	0.130166	0.016788
FOXA3	1.19785	7.11e-21	0.0156187
ADAM9	1.19744	2.25e-06	0.00133983
CASP8	1.19687	1.24e-05	0.000199252
DRAXIN	1.19549	1.22e-06	0.0090505
GCKR	1.19537	0.00209881	0.0521653
PLEKHN1	1.19528	0.00209909	0.0521793
MMP10	1.1952	4.72e-16	0.0708255
KANSL1L	1.19515	0.0118138	5.36964e-07
PNLIP	1.19258	3.09e-97	0.429859
HIST1H3H	1.19241	3.62e-16	0.0438122
RANBP17	1.19168	4.1e-39	0.00214675
ITGA6	1.19151	5.76e-07	0.000852127
AXDND1	1.19112	0.00629207	0.0424941
AKAP7	1.18976	0.068389	0.00128073
NOS1AP	1.18924	0.0684021	0.000117971
CENPF	1.18864	0.0683955	0.00860642
ANPEP	1.18809	1.7e-06	0.0499213
CHMP4C	1.18786	9.12e-09	0.000234248
PBLD	1.18746	2.11e-28	0.000287299
RNF39	1.18717	0	0.00670032
RXFP4	1.18641	1.37e-295	0.00546742
CA9	1.18589	0.0358975	0.150053
HOXA5	1.18576	0.00180315	0.00097216
RRM2	1.1851	0.0359049	0.0146893
NUP62CL	1.18484	0.0359012	0.0001311
MELK	1.1846	5.11e-05	0.0268196
ZNF311	1.18454	0.00096525	0.000864535
HIST1H2BD	1.18444	7.91e-07	0.00149578
RASSF3	1.18341	5.33e-121	0.000273533
SPNS2	1.18337	4.31e-06	0.00109547
IL17RE	1.18254	1.2e-28	0.00073991
E2F7	1.18253	6.8e-08	0.0312349
PON3	1.18221	8.75e-24	0.0130205
PIWIL4	1.1819	0.0100184	0.000222992
ERCC6L	1.1813	0.0100195	0.00318135
TGM7	1.18119	0.00296635	0.0576527
TAC1	1.1811	3.62e-40	0.0485717
QSOX1	1.18072	4.37e-05	0.000311019
WWP1	1.17949	2.36e-05	1.20203e-07
LCK	1.17948	1.27e-05	0.0163882
NFKBIZ	1.17946	3.13e-08	0.00154629
APOL4	1.17923	3.67e-06	0.0105292
TCP10L2	1.1779	0.00152865	0.0578712
GJB4	1.17746	3.51e-31	0.0463827
IL9	1.17741	0.000127654	0.336492
ACBD7	1.17688	1.68e-06	0.00176445
SLC44A3	1.1763	4.9e-07	8.02143e-08
GCSAML	1.17617	5.1e-112	0.00943809
STXBP6	1.17526	1.62e-124	0.00179103
OR2A7	1.17372	0.0157503	0.000469264
FAM177B	1.17368	0.405332	0.0278054
NFAT5	1.17332	0.209602	0.000595832
MYO6	1.17284	0.209414	2.08276e-06
NOS2	1.1728	0.209345	0.00593691
UNC93A	1.17251	0.0567115	0.0345663
EPB41L4A	1.17225	0.40536	0.000192892
AC087762.1	1.1719	0.405277	0.0219845
EDEM3	1.17145	0.209499	2.12438e-06
POMK	1.17034	1.68e-05	0.0014989
SGMS2	1.17018	0.209362	0.000626554
VWA3B	1.1701	1.65e-09	0.00776175
TSPO2	1.16968	0.108004	0.00156458
FGD6	1.16931	0.209619	0.00262388
MCU	1.16928	0.405304	0.000130894
HOXB7	1.16928	0.209585	0.00939236
DSG2	1.16901	0.0567283	0.000553931
PNPLA3	1.169	0.405138	0.0440444
ENSG00000251537	1.16735	0.209653	0.00763788
CENPI	1.16731	0.20955	0.00303352
PTPRH	1.16625	0.405221	0.00206989
ZNF704	1.16516	0.20938	2.82976e-06
REPS2	1.16438	0.209568	9.0328e-05
HTN1	1.16423	0.0567171	0.164867
SNTN	1.16348	0.056706	0.0109114
SH3RF1	1.16325	0.015752	5.23688e-06
ESRP2	1.16273	0.000688548	0.000426682
IL1RAP	1.16247	0.209722	0.00546071
RAB11FIP1	1.16193	0.0567506	0.000959317
C2orf91	1.1618	0.056745	0.00910666
ALPK1	1.16175	0.0567227	0.000537176
MXRA5	1.16167	0.0157486	0.0729209
SYK	1.16134	0.0567338	0.00111865
SLFN5	1.16074	0.209482	0.000415081
KYNU	1.15887	0.209465	0.0337711
SP5	1.15835	0.209739	0.00673706
APOL6	1.15801	0.209533	5.27048e-07
PCK1	1.15793	0.209448	0.0836932
OR52E8	1.15743	0.0566892	0.384319
PCSK6	1.15739	0.20967	0.00588136
SLC16A5	1.15678	0.405249	0.0176973
CD55	1.15655	0.405193	0.00233557
CCDC64B	1.15629	0.209397	0.0119827
YAP1	1.15593	0.0297807	0.0021512
TNFSF10	1.1549	0.000370031	8.95401e-05
GKN1	1.15461	0.209687	0.327216
TRIM34	1.15416	0.0297838	0.000164939
GPR20	1.154	0.0157468	0.0162232
MALRD1	1.15389	0.209328	0.016821
ZPLD1	1.15328	0.405166	0.0617811
ABHD3	1.153	0.0157538	9.21443e-06
LRRC16A	1.1516	0.107994	1.46338e-05
ABCB11	1.15143	0.209431	0.0213484
TAAR1	1.14988	0.0566948	0.0466437
PGM2L1	1.14762	0.209756	0.000386665
RIPK3	1.14656	0.0567394	0.00136649
C1orf226	1.14588	0.108013	0.000715704
NSUN7	1.14522	0.209516	0.000459451
UHRF1	1.1451	0.405415	0.00868012
C12orf74	1.14507	0.0157555	0.000307871
TMEM52	1.14502	0.405388	0.0295726
EPHA6	1.14483	0.209773	0.0147642
PTPN5	1.14417	0.0157451	0.0261726
MB21D1	1.14321	0.209636	0.00114688
WNT5A	1.14319	0.209705	0.0195808
CXADR	1.14225	0.00448089	0.000386728
LPP	1.14196	0.0567004	9.71962e-05
FAM81A	1.14173	5.4e-140	1.99585e-06
CCDC88C	1.14143	1.91e-11	0.00219424
ESYT3	1.14124	1.67e-22	0.00136868
NHS	1.14058	7.68e-137	0.000717998
NHSL1	1.14037	1.08e-144	8.25275e-05
IGSF3	1.14031	1.17e-29	0.0010689
STS	1.14004	3.37e-33	0.000230348
SEC14L6	1.13995	2.63e-05	0.0385202
MYOF	1.13982	1.2e-238	0.00654009
ENTPD5	1.1396	0	0.000106732
ELOVL7	1.13898	0.000167774	5.19428e-05
SRD5A3	1.13897	8.05e-36	0.000101892
PIWIL2	1.13877	8.62e-08	0.00558407
TFAP2C	1.13764	0.000575415	0.0457725
FOXH1	1.13702	2.75e-67	0.0410352
CASP7	1.13676	0.00107471	6.75581e-07
TMTC2	1.13656	6.65e-31	1.17668e-05
CAPN13	1.13635	0.00200025	0.0375249
ABCC11	1.13611	6.39e-06	0.00305208
NCOA7	1.13542	5.02e-230	2.23299e-06
ANTXR2	1.13541	2.03e-16	0.00242948
SYBU	1.13498	5.2e-12	0.00085012
CDC42EP5	1.13453	4.39e-43	0.00237219
C1orf116	1.13437	5.33e-06	0.00527487
TJP2	1.13417	0.0130213	2.12766e-07
REST	1.13402	1.13e-99	0.000142851
AKAP5	1.13359	9.9e-06	2.72402e-05
CCSER1	1.13356	3.81e-07	0.000271402
CES1	1.13354	6.1e-24	0.0585306
IL2RG	1.13334	5.13e-95	0.0538201
CD1E	1.13318	2.72e-08	0.0829623
CREB5	1.13241	0.00089318	0.000903508
CARD14	1.13198	0.0245311	0.00147868
PDX1	1.13155	0.000893302	0.0383278
MNS1	1.13085	0.0245285	5.3239e-06
CLIC5	1.13084	6.3e-05	0.000999783
NR6A1	1.1296	2.97e-163	0.00109696
OPN3	1.12916	1.23e-08	0.000205869
MAGEB5	1.12898	8.1e-19	0.149983
PDE5A	1.12888	0.000116533	9.37758e-06
SPTLC3	1.12863	8.64e-12	0.000620092
ZNF217	1.12847	0.0462395	0.000536106
NUSAP1	1.12725	0.0462349	0.00271082
LIMA1	1.1268	0.0462303	4.01822e-05
IL17F	1.1263	0.00021563	0.27463
CHST9	1.12552	0.000215662	0.0813911
USP37	1.12533	1.29e-83	0.000232012
EPHX4	1.1253	5.63e-37	0.023012
ZBED9	1.12528	0.000397687	0.0368163
LRRC75B	1.12509	0.000397744	0.000122301
IRG1	1.12438	2.43e-28	0.100058
GAS2L3	1.1237	4.35e-13	0.000166629
ANO6	1.12339	7.04e-21	0.000179044
KIAA1217	1.1231	6.21e-10	0.000884073
KRT8	1.12267	6.46e-08	0.000280548
CCNB2	1.1224	3.03e-188	0.0204478
REL	1.1224	2.72e-12	0.000301509
MAOB	1.1224	1.65e-06	0.00436021
IL23R	1.12214	2.2e-07	0.00775079
GATA6	1.12081	2.73e-218	0.000356349
WNK2	1.12041	0.0872568	0.0174338
CDCA2	1.11987	1.27e-10	0.0182623
PCSK5	1.11977	0.0872246	0.00564893
TMEM210	1.11896	0.0872407	0.13286
PRR5L	1.11882	0.0107484	0.00307398
OXR1	1.11868	0.0107459	1.70296e-05
TMEM150B	1.11815	0.0107471	0.0445561
DTL	1.11774	0.0872165	0.00332295
CYP24A1	1.11772	0.0872326	0.116254
IL18	1.11652	3.06e-06	0.0119852
ARSE	1.11515	0.0872488	0.0015072
JPH1	1.11369	1.15e-60	0.000540777
PHLDA2	1.11324	1.31e-08	0.0434178
CERS6	1.11282	2.68e-88	6.09269e-06
GPR37L1	1.11178	4.59e-13	0.0219905
IL17RD	1.11174	1.37e-06	7.39357e-05
TFAP2A	1.11115	6.53e-17	0.0520704
ARAP2	1.11088	0.00254879	0.000466635
FAM102B	1.11006	1.88e-89	4.7138e-05
SUCNR1	1.11001	5.66e-36	0.0361735
SPP1	1.10978	6.53e-10	0.0668095
S100G	1.10814	0.0201311	0.217812
DTHD1	1.10751	4.61e-45	0.0537042
CRYZ	1.10735	7.69e-95	0.000115285
OR4F21	1.10728	1.02e-46	0.407381
CFHR3	1.10721	5.93e-36	0.00230979
KIF20A	1.10611	0.00472209	0.0105884
TGIF1	1.10492	8.72e-246	0.00271723
VEPH1	1.10417	0.00112763	0.0383241
GABRE	1.10288	5.04e-66	0.0293255
CEACAM3	1.0999	2.97e-62	0.0239261
SLC35D1	1.09958	4.69e-17	0.000104503
CA4	1.09932	5.74e-19	0.165045
TMEM123	1.09909	8.59e-39	2.2581e-05
KALRN	1.09896	0	0.000300592
PARD6B	1.0979	0.166279	0.000930241
TFAP2B	1.09673	0.166252	0.23869
KCNH8	1.0962	0.166266	0.0258938
SGOL1	1.09619	0.0378465	0.00744509
TINAGL1	1.09591	0.166293	0.00685179
GNA14	1.09537	0.00209104	0.00379651
SIM2	1.0952	0.0378426	0.0127712
GPRIN2	1.09423	0.000121407	0.0031477
CFAP221	1.0936	0.00879741	0.0620713
ITPR3	1.09231	0.166238	0.00652241
DDX60	1.09174	0.0378387	0.00137987
VWA5B1	1.09163	0.166307	0.118965
TNFSF9	1.09132	0.166224	0.0713578
CENPA	1.0906	1.73e-128	0.0285029
SEMG1	1.09043	2.26e-35	0.0592439
EFNA5	1.09024	1.13e-08	0.00410298
NIPAL2	1.08992	0	5.38891e-06
TUBB4A	1.0897	7.49e-11	0.0479613
MYPN	1.08778	0	0.0360431
CCK	1.0877	1.96e-22	0.154124
ANG	1.08769	2.84e-150	0.00268626
TBX15	1.08739	9e-34	0.098501
MCM10	1.08738	1.49e-63	0.0117552
FAM135A	1.08715	0.00041055	5.21467e-05
CCL25	1.08674	0.0163338	0.199299
SOX4	1.08649	0	0.000398527
TRNP1	1.08603	7.49e-15	0.00190388
TTK	1.0849	3.37e-15	0.0163383
SYTL4	1.08433	0.00171376	0.000693308
PROK2	1.08323	0.00171398	0.0390665
CABLES1	1.0832	6.28e-09	8.80593e-05
CEACAM1	1.08297	2.92e-45	0.00896837
NCAPG	1.08297	0.00716747	0.0148269
C20orf85	1.08288	0.0711012	0.239426
DENND1B	1.08195	0.071108	2.2279e-05
SLC41A2	1.08178	0.00716832	0.000189737
LANCL3	1.08177	5.06e-40	0.00741426
NEK10	1.08166	1.88e-100	0.00619032
CLINT1	1.08157	2.82e-134	8.67932e-06
LRRC8B	1.08146	1.76e-06	1.28966e-07
PTPRK	1.08136	0	0.000117301
ADD3	1.08075	0.00316486	0.000100642
ADTRP	1.0805	0.00316446	0.072492
PHOX2A	1.08013	1.63e-05	0.0102161
GRIN2B	1.07995	6.06e-90	0.00507495
DACT1	1.07957	5.71e-16	0.0031156
PDGFC	1.0794	1.61e-36	0.0313195
MAGI3	1.07843	0.0305141	5.84622e-07
CRACR2A	1.07838	3.23e-06	0.00629503
NEB	1.07837	0.0305173	0.0474199
GUCA2B	1.07815	0.0013979	0.112191
KIAA0101	1.07776	7.38e-65	0.0069537
APOL1	1.07642	4.27e-19	0.0115701
LRRN4	1.07635	0.0132557	0.0106758
RDH10	1.07553	0.0132572	9.52566e-05
ARSH	1.07523	2.86e-09	0.000550549
LRIG3	1.07498	6.39e-13	0.000176371
AQP8	1.07469	5.25e-11	0.293582
SSFA2	1.07394	2.36e-19	9.89889e-05
ZNF774	1.07367	6.43e-61	1.70394e-06
C11orf54	1.07275	1.09e-05	5.12723e-06
LDLR	1.07217	3.88e-14	0.00627301
MCEMP1	1.07106	0.00113844	0.121459
MITF	1.07056	0.00113859	0.00654356
TBC1D8B	1.07044	2.39e-21	4.93238e-05
VSIG10L	1.07002	7.9e-07	0.00326433
RBP4	1.06988	4.41e-61	0.0884442
RTKN2	1.06974	1.58e-27	0.0249244
PKDCC	1.06963	1.34e-183	0.000473453
CYP2C19	1.06962	7.18e-24	0.0596366
FMN1	1.06938	0.132132	0.000209504
TLCD2	1.06914	0.131971	0.00051863
BAIAP2L1	1.06906	0.318742	0.00113332
GRHL1	1.06886	0.318836	0.00113432
FMOD	1.06881	0.0246416	0.00361116
VNN3	1.06783	0.132143	0.0824374
AK7	1.06759	0.318978	0.00132546
PCDHA12	1.06751	0.31886	0.047879
ATOH1	1.06598	0.132086	0.420926
CYP4X1	1.06569	0.131994	0.0268981
FOXE1	1.06558	0.131948	0.0598503
LIPG	1.06526	0.13204	0.0065305
STK39	1.06509	0.318624	3.02551e-05
POLQ	1.06499	0.318813	0.0105367
SPINK13	1.06448	0.132028	0.0475861
ITGAV	1.06413	0.0107791	0.000485317
OTUB2	1.06387	0.000183848	2.97987e-05
DNMBP	1.06331	0.0246468	2.71671e-05
HOXC4	1.06295	0.132109	0.00805598
MIPOL1	1.06284	0.132005	1.86609e-05
MB	1.06282	0.0246442	0.0637903
RGS7BP	1.0628	0.000183903	0.0460426
CCR8	1.06244	0.131982	0.0566887
ENSG00000270757	1.06238	0.132154	0.00206683
SELE	1.06183	0.000928122	0.113628
ENSG00000267385	1.06173	0.000183875	0.0276482
CCDC117	1.0596	0.0246494	0.00066768
OR13D1	1.05924	0.000410977	0.282458
ENSG00000270149	1.05779	0.318601	0.00135234
SALL1	1.05741	0.318789	0.00393504
SAMD9	1.05705	0.318671	0.00299269
MS4A8	1.05655	0.0107779	0.0919239
ATP11A	1.0565	0.00209515	4.94945e-05
DEPDC1	1.05631	0.132097	0.0119381
CAPG	1.05607	0.0570916	0.0330964
AHCYL2	1.05575	0.132063	0.00032362
HMMR	1.05568	0.132017	0.0132882
GTSE1	1.05436	0.131937	0.0122103
CHPT1	1.05402	0.0571028	0.00025541
ENSG00000274322	1.05366	0.000927996	0.00421677
ST6GALNAC2	1.05347	0.132051	0.0114943
F13B	1.05326	0.13212	0.193671
ZNF728	1.05293	0.132074	0.015269
CTNND1	1.05243	0.319002	2.71885e-06
PRDM16	1.05234	0.0570803	0.0325123
HOXA9	1.05184	0.13196	0.00722293
ZCCHC16	1.0515	0.318766	0.0915025
PLEKHA6	1.05107	0.318719	0.00122549
KLK12	1.05104	0.318695	0.259012
OR10S1	1.05074	0.318907	0.428758
BTBD8	1.05057	0.318884	0.00240959
ERP27	1.05036	0.0570972	0.125309
CLDN7	1.05028	0.318648	0.00108258
SERPINA6	1.04987	0.318931	0.182376
SNAP23	1.04861	0.0570859	9.75967e-05
TRIM5	1.04861	8.26e-40	0.000107884
CREG2	1.04834	4.7e-28	0.0464537
MCCD1	1.0481	8.63e-16	0.110515
PRR5-ARHGAP8	1.04808	1.18e-06	0.00307362
CASP5	1.04805	1.11e-38	0.0123154
BCL10	1.04785	2.12e-49	0.000131082
CMPK1	1.04698	4.22e-29	1.98272e-07
BUB1	1.04693	4.99e-122	0.017742
MSLNL	1.04693	4.31e-07	0.117534
PLAT	1.04456	0.000753259	0.0441175
CCDC42B	1.04406	1.87e-52	0.0243407
WFDC2	1.04361	2.47e-68	0.0444152
BRIP1	1.04341	9.19e-183	0.00303038
ANKRD18B	1.04271	0	0.0565193
PLA2R1	1.04239	0	0.00692312
FGF6	1.04183	0.00384406	0.153592
PARP4	1.04179	7.88e-72	0.000294616
TMEM62	1.04174	0.00872567	1.01289e-07
LGR6	1.04108	0.0199313	0.137741
NFE2L3	1.03981	0.0199335	0.00100561
CDS1	1.03934	2.64e-182	0.000142212
PRKCA	1.03922	3.19e-06	3.2368e-05
SLC10A2	1.03897	0.00137954	0.375291
SLCO4A1	1.03885	2.33e-07	0.0181623
ALG1L2	1.0387	5.56e-18	0.000271896
ARHGAP6	1.03826	0.0456831	0.00109818
ANXA2	1.03738	0.00311647	0.0122711
C1QL3	1.03732	9.22e-53	0.0640043
PLSCR1	1.03702	5.16e-49	6.44406e-05
MARCKSL1	1.03678	0.000495824	0.000500601
ISX	1.03627	4.79e-137	0.146986
MARVELD3	1.03624	4.28e-28	0.000156034
CDH1	1.03611	2.92e-05	0.00270337
ABHD2	1.03583	5.55e-10	0.00153576
STK26	1.03551	8.45e-29	0.000669628
B3GNT5	1.03482	0.0159964	0.000726456
DPP10	1.03464	0.106152	0.144631
MYO3B	1.03463	0.106123	0.0197411
BTC	1.03423	0.106132	0.000516316
PKDREJ	1.03283	0.0159982	0.000514823
REG3G	1.03274	0.106142	0.465972
LYN	1.03269	1.71e-06	0.000168374
SUCLG2	1.0326	0.000145952	1.19576e-06
PAQR8	1.03183	0	0.00314015
CELSR1	1.03143	0	0.00944812
F3	1.03129	5.3e-05	0.0210484
HAND2	1.03099	2.29e-24	0.0197111
RAPGEF5	1.03062	5.81e-146	1.80929e-05
PTPN22	1.02993	1.55e-107	0.0467952
SERPINB8	1.02973	0.0368314	0.00020115
CENPE	1.02917	0.00203697	0.0132861
DDIT4L	1.0289	8.34e-218	0.0283778
GIMAP2	1.02887	7.58e-70	0.00245393
TMOD3	1.02853	0	8.59248e-05
MUM1L1	1.02817	1.11e-21	0.060104
TLR1	1.02751	0.000264934	0.00230124
RIPPLY3	1.0267	0.0128708	0.0289324
WISP3	1.02623	9.77e-149	0.135668
CDC42EP1	1.02602	7.89e-10	0.000646857
DNAJB13	1.02599	3.13e-11	0.0685397
OCLM	1.02586	2.84e-44	0.00416759
TEX26	1.02554	1.55e-255	0.0280415
AQP3	1.02523	8.1e-15	0.0291355
BCAN	1.02472	2.36e-08	0.0394433
PRSS45	1.02409	2.41e-89	0.0415883
IFI27	1.02353	8.99e-136	0.0564767
HCAR1	1.02343	0.252886	0.072308
TMEM125	1.02342	0.252826	0.00554932
BARD1	1.02265	0.252846	7.00252e-05
HDHD1	1.0221	0.0849501	7.85931e-06
UGT8	1.02207	4.72e-39	0.00275133
EN2	1.02191	0.252786	0.279074
HTR3A	1.02179	0.0849581	0.113201
KRT18	1.02112	0.0849422	0.000404329
PARD3B	1.02083	0.084982	1.90075e-05
IFI44L	1.02081	0.00370277	0.074971
RBM41	1.01944	0.252866	2.52157e-05
ENTPD7	1.01939	0.252806	0.000134207
MYH14	1.01902	0.0294146	0.00450584
NCAPH	1.01838	0.0294177	0.0174067
LYZL6	1.01786	0.084974	0.18807
LGALS9	1.01781	0.0849899	0.0129244
OPLAH	1.01732	0.0849661	0.00789163
KIF23	1.01711	3e-86	0.0084307
SLC44A1	1.01705	0.000140279	4.01988e-05
RBPJL	1.01701	8.48e-40	0.337771
POM121L2	1.01682	2.2e-41	0.0206698
DMRTA2	1.01648	0.00299058	0.121032
ACPP	1.01648	0	0.0402699
RAD54L	1.01616	7.98e-30	0.0273579
OPRK1	1.01601	4.12e-05	0.130376
ALDH3B1	1.01578	0.00835422	0.0141264
SLC22A18	1.01574	0.0083552	0.00479531
THEMIS	1.0153	1.58e-06	0.0953747
AKAP2	1.01466	5.79e-67	0.00562307
GCC2	1.01348	0	4.24273e-06
MYRF	1.01307	0.0235817	0.00520312
IGFALS	1.01305	0.0235791	0.0905923
HHAT	1.01304	1.39e-07	4.51348e-07
TEX35	1.0129	6.23e-18	0.0818439
PLCZ1	1.01258	7.3e-30	0.0951584
DMRTA1	1.01249	4.36e-85	0.0644583
KCNJ4	1.01132	1.12e-17	0.0211296
RIMKLA	1.0112	3.4e-60	0.00348985
CASP6	1.01072	2.84e-16	2.54893e-06
ATF7IP2	1.01068	2.85e-06	0.0023111
IDH1	1.01033	3.97e-57	7.68966e-05
FARP2	1.01031	0.0676869	1.14592e-06
CD207	1.00958	0.0676804	0.0751813
EPHA2	1.00939	1.31e-51	0.0427945
TPRG1	1.00905	2.75e-11	0.0498328
VANGL1	1.00902	2.33e-09	0.00193145
TMEM98	1.00858	9.91e-177	8.42478e-05
PON2	1.00824	6.75e-20	1.18284e-05
GDF15	1.0077	0	0.0281603
TRABD2A	1.00701	0	0.0579047
MBNL3	1.00648	4.84e-05	9.45726e-05
BAZ1A	1.00577	0.00539923	0.000950905
THSD4	1.00548	1.42e-05	0.0101833
RNF169	1.00536	3.86e-08	0.000865972
CRIM1	1.00499	1.52e-28	0.00024286
PTH2R	1.00494	0.000453139	0.0632617
FGFRL1	1.00473	4.47e-211	0.0195204
ALB	1.0045	1.16e-88	0.17183
RSPO2	1.00444	2.26e-87	0.0749798
PDPN	1.00436	3.24e-17	0.120316
SEMA4A	1.00377	1.31e-13	0.00659893
DTX4	1.00349	0	0.00047812
NR3C2	1.0026	0.197904	0.00271038
LRP5	1.00175	0.0151275	0.000146981
HOXB3	1.0014	0.197936	0.010698
CPD	1.00106	0.0540732	8.88563e-05
CDCA7L	1.00102	0.00434925	0.0143742
ARHGAP11B	1.00069	0.197985	0.00285893
AMMECR1	1.00011	0.197969	1.13655e-05
GLP2R	0.999149	0.197952	0.0395666
ENSG00000277877	0.998448	0.0540786	0.000991852
OAS2	0.998397	0.19792	0.0261141
MID1	0.998102	0.00434871	6.03203e-06
FAM150B	0.997896	0.0540893	0.140072
BICC1	0.997872	0.0540839	0.0328316
NWD1	0.99786	1.18e-20	0.0586217
SLC7A9	0.997606	0	0.0592473
LCOR	0.997572	9.56e-86	2.41205e-05
GUCY2C	0.996551	0	0.121941
LCE1C	0.996072	0.0120955	0.100495
SH3D19	0.995185	2.7e-42	0.000119425
ARHGAP32	0.99514	0.000815537	0.000117928
SLAIN1	0.994554	9.05e-85	0.00632913
TICRR	0.99321	0.0429254	0.0199078
LMO7	0.993143	0.0429297	0.00240111
OAS3	0.993088	0.0429211	0.0031501
KRTAP5-2	0.992786	9.45e-14	0.0177479
HNF1A	0.992758	1.04e-31	0.054555
PTP4A1	0.991839	4.81e-26	1.28273e-05
CARD11	0.991505	0.000654647	0.0360578
TOB1	0.991482	7.2e-10	8.33438e-05
ICK	0.991105	1.6e-62	1.84184e-05
ACBD5	0.990781	2.77e-18	4.65616e-06
AC093323.1	0.99038	1.3e-19	0.0281099
S100A11	0.990354	2.99e-13	0.0370262
CYP4F3	0.990313	3.46e-34	0.159866
PRKAA1	0.990081	0.629317	1.51598e-05
MROH2A	0.989204	0.0344225	0.0241277
SERINC5	0.988866	0.0344261	0.000299476
CYS1	0.988726	1.16e-274	0.0541913
MGLL	0.988067	2.56e-07	0.00455581
AREG	0.988066	4.74e-42	0.09589
HSPA2	0.987632	6.14e-27	0.00463738
SULF1	0.987408	8.65e-07	0.0914177
GNG12	0.985804	3.43e-17	0.000102654
FLRT2	0.985387	1.83e-09	0.0695691
PTER	0.985325	6.48e-235	0.000514125
TET3	0.984734	1.68e-38	9.78446e-05
LPHN3	0.984491	0.000222547	0.022469
NET1	0.984226	4.51e-16	0.00293181
CHRNB3	0.984172	8.07e-06	0.0190964
CDCA8	0.983823	1.1e-21	0.00917327
C9orf66	0.983394	0.000943228	0.00206511
PIK3C2B	0.983338	4.26e-25	5.79892e-05
CST5	0.98312	1.27e-21	0.0227069
CDC20	0.982902	0.123995	0.0453745
NXT2	0.982874	0.123984	2.97881e-05
STEAP4	0.981483	0.124006	0.0167058
POC1B	0.981403	3.78e-14	0.000104182
ARHGAP27	0.980982	2.52e-36	0.00329419
C12orf56	0.980544	2.32e-23	0.108895
DSEL	0.979731	2.62e-22	0.00761593
HHEX	0.979669	7.79e-19	0.00905111
DUSP21	0.979562	4.24e-08	0.457153
TNFRSF21	0.979463	9.33e-78	0.00165417
CYP4B1	0.979216	0.0139852	0.0618474
RNASE13	0.979124	6.71e-10	0.0362384
BIK	0.978509	0.0975425	0.0116443
ZNF676	0.978354	0.0975336	0.0145466
M1AP	0.978206	4.87e-05	0.0101857
AK4	0.978134	2.71e-103	0.0298235
ARHGAP12	0.977685	1.63e-78	1.57129e-06
ZNF724P	0.977675	6.96e-262	0.00223711
CRACR2B	0.977542	3.53e-10	0.0198754
KLF3	0.977395	0	3.0955e-05
C1orf115	0.977054	0.000205534	0.000169
PPM1H	0.977009	5.01e-42	0.000368158
ATP6V0A4	0.976595	0.00134689	0.0328546
TSPAN12	0.976573	1.2e-59	0.0039319
CDC25C	0.976339	6.01e-27	0.0226578
ADAP1	0.975815	0.0780564	0.0389982
ACTBL2	0.975718	0.0780491	0.100889
PRB2	0.975312	3.92e-28	0.163446
ITGBL1	0.97523	4.04e-10	0.0967735
CDK1	0.97466	2.26e-15	0.0138868
TPM1	0.974359	3.76e-78	0.000276974
LBX2	0.97425	8.52e-07	0.0203264
CHRFAM7A	0.974154	1.1e-38	0.00064306
RHAG	0.973539	6.93e-08	0.0286519
PTAFR	0.973046	5.53e-06	0.0115056
GDPD4	0.973034	0.0618841	0.0121296
KIF18B	0.972986	0.000559339	0.0306791
PHOX2B	0.972649	3.41e-19	0.0569739
FGD4	0.972286	0.00461989	0.000118022
ASS1	0.971948	1.9e-31	0.00397189
DNAH11	0.971616	4.97e-55	0.0963361
CDK6	0.971513	2.1e-118	0.000866292
FAM107B	0.971238	3.51e-12	0.000454528
KIF11	0.970863	5.26e-10	0.00486148
SLC22A23	0.970114	5.38e-23	6.84038e-05
IGSF9B	0.969761	7.82e-07	0.0401071
GLYATL2	0.969662	2.74e-135	0.0363951
HIST1H2AI	0.96923	5.19e-28	0.0612109
LCE1E	0.96917	4.54e-85	0.197466
ERICH4	0.96907	0.0394688	0.0914399
ANO9	0.968806	1.69e-32	0.0420303
CYP27B1	0.968743	1.14e-09	0.000986175
ASIC5	0.9685	1.39e-08	0.240947
CD97	0.96841	5.76e-87	0.00524705
LRRC6	0.968057	0.00153621	0.000611395
SLC6A19	0.967861	1.27e-14	0.237058
STOX2	0.967376	1.1e-58	0.0129792
IER3	0.967307	4.1e-179	0.0105422
TACC1	0.966922	1.29e-44	3.61644e-05
TAS2R38	0.966482	1.68e-297	0.164175
HMGCS1	0.96611	0.0199997	0.000215887
SAPCD2	0.96586	1.98e-23	0.0151875
RAPGEFL1	0.96585	1.11e-05	0.0281104
E2F2	0.965769	0.0159192	0.0199267
FOXL1	0.965646	6.41e-33	0.1217
NEIL3	0.96469	0	0.0198046
HPDL	0.964233	2.85e-19	0.031694
ATP11B	0.963965	0.000138101	6.91387e-05
SKA3	0.963871	0.00816714	0.015929
SLC38A5	0.963354	7.03e-288	0.161737
ZNF69	0.963202	8.58e-120	0.00017429
SLC17A9	0.962868	0	0.0364198
MUSK	0.962645	0	0.0611395
TM9SF3	0.962504	2.28e-60	5.9362e-06
ERBB4	0.962134	1.02e-11	0.0194235
CENPU	0.961654	8.44e-42	0.00472171
PCDH7	0.961459	7.65e-60	0.059183
ITPR2	0.96106	0.00337159	0.000271523
ATP1A1	0.960863	9.92e-182	3.47698e-06
HENMT1	0.960691	5.48e-120	0.00758431
MISP	0.95996	2.56e-17	0.0468769
LTBP1	0.959935	7e-51	0.0134359
MICALCL	0.959781	9.76e-10	0.0271128
KIT	0.959505	3.6e-13	0.0128295
CPED1	0.959488	0.629817	0.0332308
CST2	0.958939	5.33e-47	0.173185
CCDC60	0.95841	4.88e-195	0.107538
SDC4	0.957959	0.000241359	0.00491151
RNF223	0.957843	5.82e-104	0.0590482
SLC16A4	0.957445	0.000193866	0.0228322
AC108938.5	0.957419	0	0.00527285
ADH1A	0.957253	0	0.146871
PRRG1	0.957248	1.7e-13	0.00197108
PLA2G4D	0.956738	7.49e-19	0.0152438
NWD2	0.956659	4.39e-27	0.131879
SCN2B	0.956642	4.92e-08	0.0781754
STK38L	0.956401	1.56e-29	0.0002512
KLHL33	0.956207	0.628933	0.0274762
VAV3	0.956196	6.84e-104	0.00382314
TOR4A	0.955599	9.62e-55	0.01116
LUZP2	0.955116	4.36e-85	0.141104
CNNM4	0.954147	4.16e-24	0.000182153
SPATA6L	0.954095	0.470888	0.000450249
CCR4	0.953635	0.630318	0.146317
WFDC3	0.952902	0.630202	0.0282339
PDP1	0.952678	0.469478	0.000404762
TLR5	0.952625	0.469603	0.0010381
TANC1	0.952451	0.176052	0.000310779
FBN3	0.95223	0.46929	0.0256658
CD9	0.951419	0.469853	0.00683556
SHCBP1	0.95074	0.628817	0.0331054
OIP5	0.950229	0.470982	0.0105518
NCOA2	0.949615	0.629586	6.069e-05
TMEM154	0.949295	0.289092	0.0321146
ENSG00000274944	0.948411	0.22392	0.00291355
MICB	0.948106	0.628856	0.0221743
CXCL14	0.948084	0.176096	0.234539
MLPH	0.947796	0.629125	0.00361587
PPP1R9A	0.947767	0.469165	0.00320992
ZNF770	0.947606	0.468947	0.00424562
MFSD2A	0.947527	0.470292	0.0706563
HTR3E	0.947081	0.0441722	0.0955166
AGMAT	0.947008	0.0179491	0.00817132
C2orf61	0.946993	0.470574	0.121317
RD3	0.946979	0.629086	0.0404164
MOB3B	0.946161	0.63051	0.00120619
ELOVL6	0.945921	0.471077	0.000498353
NPBWR1	0.945432	0.630279	0.152798
TMPPE	0.945298	0.110733	0.000536878
KIAA1671	0.945156	0.289137	4.65897e-05
FGF7	0.945059	0.629547	0.0815915
IRAK2	0.944927	0.469634	0.0175544
FBXO34	0.944726	0.628971	1.15941e-06
CLCA4	0.942991	0.469041	0.128387
S100A16	0.942326	0.468916	0.0447849
CIDEC	0.942236	0.47114	0.198065
GNE	0.941559	0.469415	0.000244764
NOTCH2NL	0.94121	0.366548	0.0129112
RAB19	0.94105	0.630163	0.00426226
GPR39	0.940433	0.470605	0.0101747
GK5	0.940168	0.470511	1.68477e-06
NXNL2	0.940144	0.47026	0.0101858
GPR174	0.939588	0.470041	0.0947693
LRRCC1	0.939482	0.469884	2.82797e-05
IGSF5	0.93859	0.62947	0.0131539
IL23A	0.938504	0.469696	0.0141138
AC005477.1	0.938478	0.469259	0.177852
TMEM229A	0.938428	0.469134	0.0996826
NFE2	0.938158	0.471297	0.0320499
GNA15	0.938011	0.289025	0.0373563
TFPI2	0.937927	0.470135	0.151839
RTP4	0.937681	0.47001	0.0079715
FGF3	0.937272	0.28898	0.0703222
SLC22A9	0.937045	0.629432	0.085145
PPP1R1C	0.936858	0.110703	0.0207429
ZNRF3	0.936199	0.469103	0.00707019
TM7SF3	0.935363	2.53e-07	1.49956e-05
KCTD3	0.934954	0.288957	1.99161e-06
PTPRF	0.934153	0.110743	0.000156059
TLR4	0.933715	0.630086	0.00322375
UGT1A4	0.933587	0.629701	0.0755061
ENSG00000280537	0.933446	0.470637	0.0159794
RBFOX1	0.932886	0.470417	0.0573143
MFI2	0.932733	0.138307	0.0747657
CCDC148	0.932282	0.366389	0.00128286
SLC22A3	0.932125	0.470323	0.104988
CTTNBP2NL	0.932086	0.62974	4.30309e-05
SHB	0.93165	0.469978	0.000881886
PRR11	0.931092	5.87e-05	0.019767
GOLIM4	0.931087	0.110713	0.000384274
GAREM	0.931066	0.629278	0.00011877
TLL2	0.93073	0.0700896	0.00558548
BRINP3	0.930655	0.223848	0.0955093
CA3	0.930314	0.469072	0.0113835
FAM13A	0.93017	0.469009	0.000300449
CHRND	0.930148	0.471171	0.0238738
MGAM	0.930009	0.289181	0.0782376
CXCL10	0.929873	0.470951	0.145782
DLX3	0.929869	0.470762	0.0830662
RAD51	0.929614	0.289114	0.0179299
RNASEL	0.929543	0.289002	2.21925e-05
S100A6	0.929283	0.469665	0.023539
GFPT1	0.929162	0.629971	2.48018e-05
ACTRT3	0.928934	0.366442	0.00203402
MTUS1	0.928658	0.629778	3.39239e-05
TMEM133	0.928237	0.470229	0.00265127
PADI2	0.927861	0.470166	0.0192699
HSD17B11	0.927335	0.62924	0.000124882
SPTBN1	0.927121	0.629009	2.9058e-05
IL32	0.926997	0.468978	0.0421538
GLYATL1	0.926631	0.630549	0.0312509
MLC1	0.926601	0.366469	0.100763
STAT6	0.926518	0.366416	0.00212009
ARL6IP1	0.926253	0.110693	3.04644e-05
PLA2G3	0.926088	0.629163	0.224922
SORL1	0.925659	0.630125	0.00133993
PLCD3	0.925333	0.470731	0.0307775
MAGEA11	0.925036	0.289069	0.596577
USP53	0.924934	0.470072	5.46508e-05
EPHB4	0.924536	0.469916	0.00412375
SLC5A5	0.923452	0.0281628	0.118645
TM4SF1	0.923138	0.468853	0.0481932
PRKCI	0.922663	2.53e-07	0.000178527
AMIGO2	0.922537	0.366575	0.0220561
CHN2	0.92248	0.289226	0.000792277
PCDH18	0.921811	0.471266	0.012333
RORC	0.921546	0.471234	0.0232443
PIK3CG	0.921179	0.471045	0.0519369
ANO5	0.921144	0.470825	0.0289851
GFI1	0.921112	0.366495	0.0307654
LHX4	0.920297	0.47048	0.0017541
CREB3L4	0.920222	0.470448	4.23407e-06
SCIN	0.9199	0.470354	0.0471945
C1orf177	0.91959	0.629624	0.0151205
COBL	0.919318	0.629394	0.00758419
DNAH2	0.919006	0.469197	0.0337814
PDZD8	0.91886	0.0024354	0.000150331
LPGAT1	0.918043	0.628894	0.000145293
CYP4F8	0.917281	0.0114764	0.0797952
LDHD	0.917034	0.63024	0.00417809
ABCC6	0.916666	0.110723	0.00330388
TTC39A	0.916599	0.629855	0.00327629
NT5C2	0.916591	0.223884	0.000340854
CEACAM18	0.916285	0.46979	0.313734
EPHA4	0.91611	0.628779	0.0113868
SMC4	0.915837	0.468885	0.0023026
SBSPON	0.915416	1.06e-07	0.00993424
HTR2A	0.915142	0.289204	0.0613172
CLDN12	0.915087	0.470794	0.00046981
SLC35F5	0.914982	0.470543	3.6103e-06
COL22A1	0.914708	0.629663	0.102254
SKIL	0.914343	0.469384	0.00137382
TREML4	0.914301	0.366363	0.070212
ZBTB18	0.914086	2.45e-05	1.01163e-06
SLC9C2	0.914075	0.630048	0.0123629
SLC29A2	0.912467	0.629894	0.00046788
PRELID2	0.912424	0.470198	0.00266348
AMOT	0.912102	0.469947	0.00124541
NMI	0.912085	0.469728	0.000456276
HES1	0.911263	0.469446	0.000792913
ANKRD18A	0.910851	0.630433	0.0162822
ZNF208	0.91084	0.471108	0.0391905
INHBA	0.910711	0.630356	0.111494
RAVER2	0.91021	0.4707	7.13505e-06
ZNF552	0.909872	0.223866	1.97484e-06
EHHADH	0.909636	0.469228	6.21429e-05
GSKIP	0.909538	0.138295	0.000166754
PLEKHG7	0.909302	0.469509	0.0066964
ENSG00000258830	0.908813	0.471014	0.00441284
MAGI1	0.907793	0.47092	5.11873e-05
ZBP1	0.907562	0.176081	0.106576
AFP	0.907385	0.628741	0.0879386
EFNB2	0.907319	0.366522	0.00606351
LPHN2	0.906906	0.470103	0.00144299
PAMR1	0.90644	0.223938	0.0106776
LPCAT2	0.906148	0.629932	0.0140554
GAFA3	0.905865	0.469822	0.00249484
CD58	0.905081	0.629509	0.00526683
PPIC	0.904429	0.176037	0.00790523
PAQR4	0.904267	0.629201	0.000864332
ROR1	0.903995	0.469353	0.00842723
UBE2C	0.903938	0.17611	0.0842847
ZNF804B	0.903869	0.470857	0.0698295
UBXN10	0.903777	0.630009	0.0121366
PAFAH2	0.903739	0.470668	5.68705e-07
GNPNAT1	0.903543	0.469759	0.000249277
TPX2	0.903345	0.629355	0.057699
TOM1L1	0.903316	0.223902	0.000445627
HGF	0.903238	0.289159	0.0394727
TTC22	0.903193	0.289047	0.000934616
HOMER2	0.903045	0.176066	0.05584
FRMD5	0.902965	0.46954	0.0201279
MROH6	0.902776	0.471203	0.0731851
IQGAP1	0.902457	9.1e-05	0.000542082
SLC9C1	0.902141	0.110683	0.0158078
PLA2G2F	0.901413	0.469321	0.32844
CMTM6	0.901266	0.630472	0.000108708
PCP4L1	0.9011	0.630395	0.0358374
HAS3	0.900999	0.469571	0.0536959
CATSPER1	0.900808	0.289249	0.109853
SCYL3	0.900783	0	1.6651e-07
CYP4A22	0.900191	2.76e-90	0.101497
PGM2	0.900174	3.95e-30	0.000179437
PRDM5	0.899871	0	0.00161252
GSDMA	0.899526	6.72e-173	0.0402635
CNTNAP3B	0.899447	4.88e-11	0.0783349
DIAPH3	0.899336	5.04e-172	0.0378015
CDKN2B	0.899248	5.5e-60	0.0487829
ANO1	0.899182	7.59e-15	0.0391437
COL4A3	0.899129	4.36e-07	0.0483042
EFNB1	0.899095	4.36e-07	0.0120088
MFAP3	0.898902	2.75e-20	0.00387926
LAMC1	0.898694	1.37e-22	0.00145462
PAK1	0.898475	1.84e-21	0.000466908
BUB1B	0.898461	1.22e-08	0.012149
PLLP	0.898408	1.35e-25	0.0118264
SULT1C4	0.898388	0.000195553	0.0116058
BCL2L10	0.898281	3.03e-75	0.038015
TNFSF14	0.898079	3.16e-07	0.0504094
XPNPEP2	0.897358	0.000467204	0.214998
CA8	0.897224	2.29e-21	0.0459314
LAPTM4B	0.896162	0.000904911	4.40524e-05
NFIA	0.895633	3.3e-30	0.000108671
DTWD2	0.895507	6.58e-17	0.000104856
NHEJ1	0.895418	1.68e-159	5.03135e-05
INADL	0.895235	1.73e-160	4.45314e-05
ITGB1	0.895167	3.88e-24	0.00500451
SPATS2L	0.894809	7.04e-19	0.00276834
pk	0.894248	1.32e-95	0.00436157
DLEC1	0.893943	1.73e-09	0.0165886
CCDC186	0.893669	0.00422411	3.78606e-05
DEPDC7	0.893543	1.11e-123	0.0157302
NR2F2	0.893401	1.77e-258	0.00024423
KAAG1	0.893129	4.02e-143	0.0121877
TRIM72	0.89266	2.14e-30	0.050924
HOXA7	0.89258	1.8e-20	0.0366946
EGFR	0.891843	2.77e-20	0.0165801
STRN	0.890764	2.29e-18	3.16502e-05
ESPN	0.890661	1.51e-08	0.137532
CADPS2	0.889979	8.26e-52	0.000342988
GLB1L2	0.889769	2.89e-08	0.0196121
KLHL30	0.889731	0.000175128	0.0701049
IFIH1	0.889634	4.26e-17	0.000812232
ALDH1A3	0.889536	8.29e-14	0.055794
YWHAZ	0.889297	0	0.0003163
LYPD1	0.888884	0	0.0914858
DDI1	0.888468	0.0200527	0.0144602
GP9	0.888276	0.0200549	0.217969
DPYD	0.887608	0.0200505	0.0106522
PIWIL1	0.887309	7.11e-56	0.220403
LPAR5	0.886488	5.88e-62	0.0237036
VSX1	0.885906	0.000807478	0.0714539
HRH1	0.885464	0	0.0350031
PRKX	0.885034	3.28e-65	0.000874258
TMEM211	0.884324	3.5e-18	0.115261
HEATR5A	0.884051	5.33e-14	8.22327e-05
CENPK	0.884015	0.0313651	0.0162912
DSG1	0.883023	0.0313684	0.0628935
ZNF214	0.882838	2.15e-27	0.000165397
CDKL1	0.882726	1.03e-84	0.00190383
PLSCR2	0.882159	0.00015605	0.00250497
CST4	0.881997	1.18e-18	0.150663
SLC5A3	0.881931	0.0394749	0.00194691
CDH11	0.881099	3.13e-165	0.0951412
MZB1	0.879728	3.24e-123	0.197601
LRRC2	0.879637	0.00302059	0.0505509
ERVW-1	0.879568	6.35e-44	0.0314159
CHML	0.879554	4.56e-53	0.00142206
IRAK3	0.879249	3.99e-19	0.0161222
C3	0.878944	5.25e-29	0.152458
TRAM1	0.878836	2.53e-131	0.000135422
BACH1	0.878819	7.21e-169	0.000635629
RUNX1	0.878608	0.000462794	0.0286315
TUBA1C	0.878347	9.25e-127	0.0079992
F11R	0.878097	6.64e-11	0.00176821
APOBEC3C	0.87762	0	0.0107239
PAG1	0.87751	9.17e-07	0.0015534
GPSM2	0.877492	0.000717327	0.000941478
ABI3BP	0.877478	1.48e-19	0.0571518
PDLIM5	0.877309	3.01e-10	7.47434e-05
CD302	0.876528	8.02e-25	0.00425297
LNX2	0.87647	4.12e-42	2.66051e-05
ETNK1	0.876167	2.18e-06	0.0002769
FMO4	0.876072	0.0777832	0.0100531
NPY1R	0.875772	1.75e-208	0.055589
SLC16A1	0.875292	1.7e-20	0.0260813
NKAIN3	0.874804	0	0.0361975
DZIP1L	0.874787	2.71e-06	0.00356837
PID1	0.874774	1.13e-10	0.00696867
GPR141	0.874122	5.3e-44	0.0566679
PTGER4	0.873806	9.51e-66	0.00701251
CD200R1L	0.872676	1.79e-11	0.0282903
LRRC36	0.871571	4.27e-07	0.0063067
LRRN1	0.869882	1.7e-29	0.112438
TMEM159	0.869812	1.15e-44	0.0080549
BDH2	0.869676	1.03e-65	0.00500064
CLPSL1	0.868587	3.41e-15	0.287094
FNDC1	0.868477	1.29e-07	0.157131
AC090154.1	0.868132	6.77e-57	0.0356202
TRIM50	0.868033	5.48e-104	0.209136
DDIAS	0.867814	2.53e-16	0.0276132
TSPO	0.867144	0.0970538	0.0274481
RAB38	0.866994	0.0970627	0.0339235
PLEKHG1	0.866858	0.0970361	0.00194794
ACHE	0.866575	0.0970715	0.0368448
THBS2	0.866478	0.0970449	0.141538
SLFN11	0.866421	2.45e-11	0.00533224
UGT3A2	0.866209	1.56e-06	0.0696061
ARHGEF12	0.866011	0	0.000154543
FCHO2	0.865999	1.29e-52	0.000726456
VCAM1	0.865802	2.25e-16	0.103264
OVOL2	0.865729	4.48e-190	0.012691
ENSG00000271741	0.865454	4.71e-07	0.000825132
TIPARP	0.865383	1.74e-23	0.00207722
NFIB	0.865172	5.44e-09	0.00347862
CLCN3	0.864994	2.77e-20	0.000177747
IDE	0.864657	5.92e-99	5.44685e-06
EPHB6	0.864655	2.35e-27	0.0152564
REEP6	0.864427	0.123032	0.00833614
CANT1	0.864316	2.48e-12	4.11226e-05
AQP10	0.864316	0.0221745	0.101721
RETSAT	0.864231	1.46e-25	0.000376322
MAML2	0.863994	2.06e-18	0.00277318
PKN2	0.863687	3.38e-16	3.72881e-05
ESPL1	0.86357	8.42e-26	0.0381357
TLL1	0.863276	0.00098573	0.0829682
[truncated: 16,983 more rows]
