# Supplementary material for: Irbesartan overcomes gemcitabine resistance in pancreatic cancer by suppressing stemness and iron metabolism via inhibition of the Hippo/YAP1/c-Jun axis
Source: J Exp Clin Cancer Res. 2023 May 4;42:111. doi: 10.1186/s13046-023-02671-8 (PMC10157938; doi:10.1186/s13046-023-02671-8)
Supplement: Supplementary file 6 — Additional file 6: Table S8. RNA-sequencing of PDO04-vector_c-Jun-OE. [file 13046_2023_2671_MOESM6_ESM.xlsx]

## Sheet: PDO4#-vector_c-Jun-OE
gene name	logFC	FDR	P.Value
JUN	7.18055	2.02333e-07	3.81083e-06
PADI1	6.90881	2.92333e-05	0.00013579
EIF1AY	6.50211	9.96667e-08	0.0148957
KRT17	6.42579	4.9e-08	0.00158418
KRT6A	6.15767	3.18333e-15	0.00424543
CEACAM6	6.13258	4.36667e-12	0.0160682
SPRR1B	6.11078	0.0283674	0.00161251
FOSB	5.99651	0.000960352	3.58192e-06
LGALS7B	5.97751	1.03333e-12	0.00104621
UGT1A10	5.95936	0.00190715	0.00211698
UPK1B	5.90982	0.00748218	0.00737525
LHX1	5.79669	0.00096023	4.85669e-06
DDX3Y	5.63275	0.00379276	0.0242655
KRT5	5.56192	1.44667e-05	0.00479491
COL10A1	5.55387	2.02333e-07	0.0223557
CXCL5	5.52381	0.00379536	0.00792259
POSTN	5.52246	0.0282858	0.00149392
SFRP2	5.51241	0.0284733	0.013446
KBTBD12	5.50236	0.00749831	8.18993e-05
INS	5.45908	0.000238289	0.078676
MUC16	5.43124	0.0285239	0.00740278
COL7A1	5.40241	0.000478991	6.4489e-06
PROM2	5.33307	0.0284282	0.000105259
PPBP	5.3155	0.0146524	3.85455e-05
SPRR3	5.27876	8.4e-07	0.00174642
TRIM29	5.25847	0.0285292	0.0126782
LGALS7	5.23869	0.180193	0.0234313
ATF3	5.21064	0.0283859	1.73009e-05
PRSS21	5.17642	0.18002	0.000520597
SPRR1A	5.16276	0.180124	0.00273372
GREM1	5.15526	0.0283911	0.0090055
GABRP	5.09406	0.00379363	0.0547987
GPR115	5.04148	0.181477	0.000563896
CDHR2	5.00671	0.10258	0.000723562
CXCL8	4.99646	0.00379233	0.00188558
NR4A1	4.98055	5.66667e-09	0.00107975
PKP1	4.94993	9.93333e-08	0.0082108
PAX7	4.90792	0.0539887	0.0307102
CAPN9	4.89959	0.00379493	0.00114703
IGF2BP3	4.86363	0.0285399	0.00436293
TNS4	4.83671	0.00190853	0.026319
AHNAK2	4.83453	0.0283516	0.0125526
FAM83A	4.82798	0.0284919	0.00428301
DRD1	4.81853	0.0283938	0.000505116
DUOX2	4.78341	0.00749347	0.0528929
TMEM40	4.75618	0.0283753	0.00122391
FAP	4.75186	0.0285452	0.0156436
FOS	4.7304	0.0538658	7.31004e-06
SLC26A9	4.71706	0.0146538	0.0247394
DHRS9	4.69895	0.0539022	0.0166882
TWIST1	4.69226	0.0540207	0.00169517
BARX1	4.68281	0.0146509	6.06093e-06
FER1L6	4.67586	0.00747575	0.0151222
PRAME	4.67201	0.103015	0.0105416
STRA6	4.6685	0.101383	0.00239326
ABCA12	4.65747	0.00379103	0.00060486
EREG	4.64421	0.00190692	0.00446748
INHBA	4.62881	0.0283252	0.00521948
EGR1	4.62587	0.00749993	2.53399e-05
LYPD2	4.62397	0.0283832	0.0516436
HHLA2	4.62192	0.0146406	0.00356281
CST1	4.61873	0.00379406	0.0198551
UGT1A6	4.60093	0.00747896	0.00976936
GSTM1	4.59869	0.0284361	0.0262038
GALNT5	4.59057	0.0283806	0.0201818
LRRN1	4.58801	0.0284706	0.00179102
MUC4	4.58292	0.0285426	0.00132
COL1A1	4.56358	0.000959987	0.00269819
CYP27C1	4.53626	0.0538703	0.000993042
COL11A1	4.52988	0.0539158	0.0233811
FSIP2	4.51924	0.053884	0.00186547
CYP2C9	4.51922	0.0540024	9.2747e-06
TP63	4.50974	0.102259	0.000435422
UCN2	4.50236	0.00749105	0.000356656
SPAG17	4.49478	0.00011836	0.00167409
DPCR1	4.49423	0.0285212	0.0144677
ADTRP	4.49158	0.0283279	0.00534467
MMP11	4.4881	0.00747495	0.00180612
WNT2	4.4857	0.0283885	0.0122189
FIBIN	4.47015	0.0146627	0.00194005
AREG	4.46293	0.0074846	0.00230714
FNDC1	4.45913	0.00190784	0.00262445
MALL	4.45558	0.00747655	0.000120268
WNT7A	4.45069	0.0284494	0.0164791
IYD	4.42392	0.102142	0.00698248
ADAM12	4.41252	0.101978	0.00113628
SYT8	4.40981	0.100228	0.0135423
CILP2	4.40662	1.44667e-05	0.00200779
CXCL3	4.40214	0.102353	0.000916046
CRCT1	4.39157	0.10269	0.028754
EPYC	4.37571	0.000118343	0.0428359
HAS1	4.375	0.101714	0.00169573
PIGR	4.3708	0.101314	0.0889482
B3GNT6	4.35055	0.0284388	0.0165637
FN1	4.32886	0.000960596	0.00868498
ALPK2	4.32126	0.101908	0.00104472
SCEL	4.31611	0.101191	0.018853
SIK1	4.28074	0.0285026	0.0105212
UTY	4.27647	0.0283042	0.0905202
ANXA8L1	4.2723	0.0037906	0.000890748
TIMP3	4.27166	0.101475	0.00807678
BCAS1	4.26044	0.0284255	0.00734706
B3GALT5	4.25807	0.0146435	0.00403385
TMPRSS4	4.25187	0.00190624	0.0412658
GPR87	4.2505	0.102975	0.0011698
DMBT1	4.24977	0.00749185	0.0544033
IGFL1	4.24446	0.00749508	0.0116463
TNFRSF11B	4.23576	0.02837	0.00542315
MYEOV	4.23049	0.0284813	0.0246997
SPDEF	4.20198	0.0538749	0.00594599
EGR3	4.18988	0.0146553	0.000236703
PMAIP1	4.17689	0.102833	0.00104427
ARL14	4.17015	0.00748863	0.00124896
CD109	4.16852	0.102017	0.00336633
HAND1	4.1613	0.0538931	0.0387365
CTSE	4.16002	0.0284044	0.0719117
GPR111	4.15483	0.180798	0.00441525
C14orf105	4.15205	2.92333e-05	0.0448769
CYR61	4.15146	0.0539796	0.000282984
IGFL3	4.14315	0.0037893	0.0110313
XIRP1	4.13417	0.0283568	0.00289864
GLIS1	4.13077	0.000478928	0.000599485
DSC3	4.11924	0.00190807	0.0057426
HS3ST3A1	4.11864	0.00748299	0.00312953
KRTAP4-1	4.11824	0.00378973	0.0367586
ITLN2	4.11716	0.0284308	0.0281329
HPGD	4.10913	0.00190669	0.0117943
LRRC15	4.10815	0.100243	0.00736831
SEMA7A	4.10727	0.00379017	0.000293511
RGS16	4.09867	0.100658	6.60713e-05
ROS1	4.09469	0.054007	0.00735645
SFRP4	4.08601	0.0285319	0.0204535
LGR5	4.07223	0.103031	0.00371197
OSM	4.06378	0.180997	5.52661e-06
NKX3-2	4.04555	2.92333e-05	0.000451719
SOX11	4.04343	0.100123	0.00655196
GABRE	4.04225	0.0037958	0.00154578
WISP1	4.0368	0.102549	0.0075858
BTNL8	4.0308	0.0284467	0.0132274
CASP14	4.02928	0.0283436	0.0513749
IL1A	4.02808	0.180938	0.00407417
ST6GAL2	4.02439	0.0539933	0.000254862
COL5A1	4.0231	0.000118411	0.00556205
ARHGAP40	4.01476	0.0146465	0.000535762
ZFP36	4.01402	0.00749266	7.7369e-05
GJB7	4.01265	0.181419	0.00458131
COL3A1	4.00108	0.0282989	0.00964963
ENSG00000248329	4.00103	0.00748782	0.000919643
PTGS2	3.99967	0.1019	0.00120936
PCDH7	3.99568	0.100499	0.022984
SEC14L4	3.9931	0.181442	0.00101281
PTGIS	3.99291	0.101054	0.0129024
PVRL4	3.98966	0.0539067	0.0108622
BHLHE40	3.98138	0.1024	0.000321658
SERPINE1	3.98097	0.0538794	0.00647476
NMUR2	3.97862	0.101815	0.0818359
TFAP2A	3.97784	0.00749427	0.00108753
GXYLT2	3.97249	0.000960109	0.00770054
KRT14	3.97041	0.000118377	0.00284395
NETO1	3.96626	0.180821	0.00136437
KCP	3.96574	0.180437	0.000324312
MXRA5	3.96473	0.102423	0.0183514
SPOCD1	3.96218	0.100138	0.00284719
TNFSF11	3.96097	0.0539659	0.00456135
EGR2	3.96089	0.0283463	0.00586683
NHS	3.95649	0.180705	0.00429541
COL17A1	3.95618	0.18081	0.0146212
ANXA10	3.94975	0.180066	0.0583101
NTF4	3.94285	0.0538976	0.00651066
MUC13	3.92864	0.102321	0.0487809
COLEC12	3.92727	0.02846	0.00257376
RASSF10	3.92578	0.0283647	0.0177178
GJB3	3.92554	0.102181	0.0278098
NDNF	3.92336	0.100349	0.0441296
LRRIQ4	3.92083	0.100236	0.00179158
RASEF	3.91186	0.0284653	0.0134127
HSPA6	3.90889	0.100424	0.00504992
C1orf106	3.9051	0.0074854	0.0452434
COL12A1	3.8987	0.101684	0.00803465
STX19	3.89856	0.0283173	0.00138812
CLDN18	3.89558	0.00747736	0.12352
MROH2A	3.89386	0.0019083	0.000153109
MFAP5	3.89382	0.0284866	0.00835162
GJB4	3.88499	0.0037945	0.0153523
THBS1	3.88394	0.0284017	0.00672938
COL8A1	3.87974	0.102706	0.0172442
POU2F3	3.8707	0.180472	0.0177831
VGLL3	3.86961	0.0284096	0.0101697
IGSF9	3.86927	0.0283226	0.00091153
C10orf55	3.86818	0.0037932	0.000252114
COL1A2	3.86659	0.00749912	0.00805995
RAET1L	3.85832	0.180043	0.00192379
COX6B2	3.85283	0.101016	0.00160625
SYT16	3.8523	0.101583	0.0238832
OMD	3.84729	0.18046	0.0139419
KRT16	3.83313	0.0284176	0.00285014
GREM2	3.83113	0.101676	0.00151989
ANLN	3.82649	0.0146642	0.00306719
NIPAL4	3.82295	0.1018	0.00038715
COL6A3	3.81969	0.0074967	0.00718088
WDR72	3.81537	0.180763	0.00401856
GEM	3.80505	0.100439	0.00751139
GALNT14	3.80081	0.0284123	0.01471
MFAP2	3.7989	0.100356	0.0129899
HIST1H2BJ	3.79778	0.0284229	0.0069821
LAMB3	3.79629	0.028452	0.0238805
PLEKHG4B	3.79461	0.000960474	0.000307016
FRRS1	3.79053	0.00749751	0.010304
NRG3	3.78404	0.0285185	0.0122897
SULF1	3.77162	0.180962	0.0168742
TNNI2	3.75539	0.028341	0.00428406
IFNE	3.74967	0.000118394	0.0326446
EPS8L1	3.73258	0.000479182	0.00553858
CDCA7	3.71574	0.180414	0.00212489
PENK	3.70913	0.180728	0.000801769
DUSP1	3.7046	0.0539568	0.000276592
IL1RAP	3.70251	0.0284839	0.00610199
NPFFR1	3.70207	0.102064	0.000861944
CGB7	3.70055	0.180845	0.00571627
APCDD1L	3.69896	0.0282911	0.00973137
OLR1	3.69839	0.101955	0.0568044
CREB5	3.69616	0.180159	0.00101997
TBX15	3.68244	0.0146583	0.0128272
MYOM3	3.67424	0.102596	0.00238017
ZNF365	3.6701	0.053975	0.00278114
SLC2A3	3.66871	0.0285079	0.000737594
HIST1H4H	3.66106	0.101924	0.00485219
CAPN8	3.65801	0.02832	0.0105568
ST8SIA2	3.65715	0.100334	0.0179373
KLK6	3.6533	0.0146479	0.00894997
MUC5B	3.65023	0.102904	0.0403039
GJB2	3.64815	0.181172	0.016374
GRP	3.64616	0.181348	0.0155033
ENSG00000251537	3.64154	0.180915	0.00157699
IER3	3.63388	0.0146494	0.000203713
HTRA3	3.6331	0.00190738	0.00895807
ERMN	3.63221	0.100101	0.000944936
ABCA13	3.62772	0.0283305	0.0406578
DSG3	3.62347	0.102785	0.0498916
ADIPOQ	3.62196	0.102384	0.123724
OVOL1	3.62111	0.100962	0.000396543
WNT5A	3.61676	0.028407	0.0190731
DNAJB13	3.61483	0.102188	0.00753408
MUC3A	3.61245	0.102959	0.00596321
LIF	3.61189	0.00748701	0.000273765
OLAH	3.61127	0.102376	0.000481631
TNC	3.61102	0.0539614	0.00721619
LRRC31	3.60627	0.000479055	0.0469057
IL6	3.60521	0.102627	0.00981676
CYP26A1	3.60364	0.180751	0.00787956
NID2	3.60163	0.181125	0.00845222
MMP14	3.59931	0.0283621	0.0027091
HOXC11	3.59727	0.102541	0.0130445
ADAMTS12	3.59541	0.101345	0.0160329
KLK7	3.59477	0.0539522	0.00708531
CHRM2	3.59245	0.0146597	0.0106983
EFNA5	3.58611	0.102447	0.00843655
NXF3	3.58401	0.18143	0.0227947
NPY4R	3.5838	0.102951	0.0106292
SYNC	3.58109	0.180833	0.00976819
ITPR3	3.57642	0.0283595	0.00237075
CALCA	3.57594	0.0282832	0.0148673
MCEMP1	3.57505	0.0540115	0.0364618
FP325331.1	3.57425	0.0284202	0.005746
CTHRC1	3.57418	0.180635	0.00779925
KRT81	3.5699	0.101138	0.000463521
CGB5	3.56985	0.101738	0.0315619
FLNC	3.56028	0.101854	0.00689567
C8orf4	3.55973	0.0285479	0.00547993
ZC3H12A	3.55744	0.101283	3.07132e-05
SLC39A2	3.55733	0.00190761	0.0200001
CDH11	3.55713	0.00748138	0.0143489
SAMD9	3.55558	0.18095	0.0140816
NPIPB5	3.55373	0.101653	0.00143854
IL11	3.55249	0.180647	0.000970994
P3H2	3.54685	0.0146568	0.00489454
KRT15	3.54644	0.100258	0.0316711
ENSG00000226321	3.54072	0.101122	0.000170001
PLEKHN1	3.53731	0.102009	0.000345097
SLC5A12	3.536	0.101483	0.0364816
SST	3.53348	0.180716	0.056244
PDPN	3.53248	0.100696	0.0278949
ITGA11	3.52861	0.101529	0.00972369
CCK	3.52227	0.0146612	0.037724
ADAMTS6	3.51954	0.102848	0.00165437
C11orf91	3.51793	0.101745	0.000139761
S100A7	3.51526	0.181079	0.0277378
CYP2C18	3.51441	0.0146421	0.0218004
ANGPTL7	3.51432	0.180623	0.0165686
CCL20	3.51345	0.180263	0.0595872
ANXA1	3.50777	0.10123	0.00462103
SYNDIG1	3.50508	0.101406	0.00302521
IGLON5	3.50473	0.10078	0.000867001
ISLR	3.49608	0.101939	0.00640942
PLAU	3.49495	0.102565	0.00174882
CXCL1	3.48747	0.101452	0.0102793
LYPD6B	3.48644	0.100575	0.0387271
POU5F1	3.47933	0.00748379	0.000506623
MMP9	3.47925	0.101445	0.00443322
EMB	3.47795	0.100894	0.00801015
KCNN4	3.47779	0.00748621	0.00905783
ECM1	3.47577	0.101107	0.00372378
HAS2	3.47546	0.00748943	0.00242287
C6orf222	3.47309	0.102251	0.00836882
C4BPB	3.47159	0.0283779	0.0175534
SLC30A8	3.47102	0.101046	0.126007
GPRC5A	3.4704	0.180391	0.104583
GRIP1	3.46971	0.101084	0.00325649
CAPN12	3.46928	0.100901	0.00246682
GPR110	3.46626	0.179997	0.0658919
SLC26A10	3.4645	0.100643	0.00120722
GPR17	3.46088	0.0283964	0.000226809
FOXE1	3.4584	0.101522	0.00128947
SRPX2	3.45633	0.102999	0.00911365
LOX	3.45442	0.102157	0.0147464
PCSK9	3.45417	0.0284414	0.00580144
SULT1C2	3.45291	0.100878	0.00741147
FGF5	3.45108	0.0285265	0.0160059
KCNE4	3.44436	0.0285372	0.00882666
EPHA2	3.44098	0.102149	0.000457875
PLAT	3.43916	0.0283384	0.00339638
PPAPDC1A	3.43895	0.100492	0.01408
TACSTD2	3.43496	0.181243	0.0912891
FOSL1	3.43218	0.0539477	0.00475864
PILRB	3.43095	0.0037919	0.00564275
S100A7A	3.42963	0.180402	0.0942728
RND1	3.42758	0.0285506	7.65985e-05
PCDHGB7	3.42489	0.0282963	0.0123746
COL5A2	3.42096	0.0285052	0.0143697
EGFL6	3.41785	0.181067	0.0215647
GPR1	3.41542	0.180298	0.00172108
IQGAP3	3.41506	0.101947	0.00550352
C6orf223	3.41148	0.101491	0.00645945
NR4A2	3.41103	0.101008	0.000699444
PRSS8	3.40803	0.100221	0.104533
IL36G	3.40795	0.100394	0.0489392
LAMC2	3.40785	0.101893	0.0151688
HIST3H2BB	3.40721	0.101421	0.0142842
SPTSSB	3.40648	0.180054	0.00916694
S100A2	3.40632	0.102572	0.00871537
STYK1	3.40612	0.181102	0.0231541
TNFAIP6	3.40145	0.180275	0.00847352
ISM1	3.39977	0.180205	0.0220655
BNC2	3.39955	0.101161	0.0123325
OFCC1	3.39921	0.0285159	0.0306577
PXDN	3.39821	0.0539249	0.00670836
BTBD19	3.39783	0.100477	0.00040447
PODNL1	3.39682	0.0284627	0.0014087
IGF2BP1	3.39298	0.101184	0.0154579
SFN	3.39225	0.101414	0.0869777
CST6	3.39135	0.100311	0.00259791
KLK4	3.39122	0.101877	0.00242026
IL1RN	3.3912	0.100537	0.0264774
FHOD3	3.39114	0.181149	0.00163336
ADAMTS4	3.38535	0.102455	0.00127226
KCNA7	3.38196	0.100462	0.00849619
U2AF1	3.38109	0.014645	0.00324993
SLC9C1	3.37934	0.10288	0.000437284
FRMD6	3.37849	0.102817	0.0126565
STAB2	3.37493	0.101253	0.00051447
ACTBL2	3.37445	0.101276	0.0110817
LUM	3.37138	0.101291	0.0146316
XAF1	3.36908	0.00747816	0.0269436
MARCO	3.36888	0.100341	0.052899
CALML5	3.36647	0.0538613	0.164175
IGFBP5	3.36566	0.101784	0.0400365
REN	3.36261	0.101614	0.00343153
CTGF	3.36001	0.181501	0.00244255
LIPG	3.35826	0.101337	0.00324531
MBOAT1	3.35673	0.100545	0.00798264
GPR68	3.35516	0.103046	0.00161295
JPH2	3.34951	0.100818	0.000831895
RHOV	3.34784	0.102667	0.0151304
CALHM3	3.34614	0.102126	0.046035
E2F7	3.346	0.100274	0.00976622
ANXA3	3.34207	0.101207	0.0267443
MEDAG	3.33855	0.0284441	0.00499591
IGF2	3.33844	0.101831	0.00175934
MMP13	3.33814	0.102635	0.0562507
USP9Y	3.33753	0.10273	0.224659
PTHLH	3.33187	0.100651	0.0131776
GCG	3.32976	0.181383	0.247757
C1orf110	3.32254	0.181254	0.0848923
NANOG	3.32162	0.00190646	0.0108093
NOX4	3.32101	0.102337	0.00898959
PCOLCE2	3.31465	0.101575	0.0291934
CCL18	3.31399	0.181008	0.0128686
CCL13	3.31205	0.102025	0.0086288
HIST1H2AG	3.31036	0.181278	0.00817507
GCSAM	3.31029	0.0539431	0.00270898
HSPG2	3.3095	0.101214	0.023779
ASPM	3.30855	0.100319	0.00253898
RFX8	3.30786	0.101222	0.000889455
AEBP1	3.30724	0.100909	0.00481208
AIM1L	3.30653	0.0282937	0.00575389
ANXA8	3.30522	0.100924	0.00823368
CNTN3	3.30066	0.101862	0.0326677
CEACAM5	3.29871	0.102525	0.18301
SLC45A3	3.29841	0.10173	0.00120391
FBN2	3.29083	0.100108	0.0136358
ANO7	3.28888	0.101153	0.000620216
MYO7B	3.2855	0.180425	0.000837076
HSD17B6	3.28544	0.100628	0.00670417
MME	3.28494	0.100993	0.00832199
FAT2	3.28444	0.101168	0.0108958
KLK8	3.2798	0.10292	0.013437
F3	3.27888	0.181395	0.012395
STK31	3.2725	0.180868	0.000587968
FBLN2	3.27084	0.0282884	0.0066774
SAA4	3.26928	0.0284946	0.00152839
CLCF1	3.26914	0.101245	0.000168127
PLA2G4B	3.26787	0.000479118	0.00367643
CLDN23	3.26718	0.100183	0.00196859
MAFK	3.26676	0.00749589	0.00134632
COL6A1	3.2647	0.053934	0.001431
SYTL2	3.26434	0.0284999	0.00148239
GNGT1	3.2636	0.180484	0.231894
PROM1	3.26339	0.10204	0.00171477
CLDN14	3.26242	0.181407	0.00300643
GJB5	3.26168	0.0283016	0.0292677
HIST1H3H	3.26022	0.101391	0.029379
RGS1	3.25749	0.101061	0.00433792
FMN1	3.25637	0.181207	0.00623895
PTGER3	3.25591	0.102306	0.00390288
ACTG2	3.25576	0.102134	0.00401876
WNT10A	3.25157	0.100469	0.00631434
GLI2	3.24961	0.102809	0.00809414
GFPT2	3.24862	0.102212	0.0170818
RHOB	3.2482	0.100734	9.64319e-05
MRC2	3.24726	0.102698	0.00644292
DMC1	3.24427	0.100507	0.00176857
FAM83C	3.24068	0.101707	0.173034
GRHL2	3.24054	0.101375	0.0235481
SPOCK1	3.23942	0.100977	0.0159765
SOCS3	3.23713	0.100689	0.00019315
ADM	3.23451	0.0285132	0.00297035
DNAH11	3.23248	0.181489	0.0242114
TNFAIP3	3.23129	0.100764	0.00389739
LRRTM1	3.22953	0.00747414	0.035434
DCHS2	3.22861	0.10081	0.0187546
DIO2	3.22734	0.180681	0.00692169
PLAUR	3.22588	0.180251	0.0048881
CRISP3	3.22537	0.102714	0.120518
SLC34A3	3.22416	0.102864	0.000306593
PDLIM3	3.22241	0.00747977	0.0103109
KRTAP5-1	3.21968	0.100932	0.00463182
VSIG2	3.21922	0.100727	0.0210144
CENPF	3.2168	0.0540253	0.00394659
ARHGAP11B	3.21558	0.18053	0.00035872
ADAMTS7	3.21502	0.101761	0.0032589
ATP6V0D2	3.21379	0.181325	0.0215644
GBP6	3.21318	0.100432	0.0176576
FAM83D	3.21315	0.100191	0.00285647
CLDN2	3.21175	0.102439	0.131163
ENSG00000274322	3.21036	0.100326	0.00594685
SGIP1	3.20935	0.18109	0.00499547
DMBX1	3.20711	0.101115	0.00423385
CILP	3.20699	0.100886	0.0150599
CCL22	3.20644	0.102509	0.0121243
MN1	3.20457	0.0285105	0.00198367
CCDC144NL	3.20377	0.10062	0.0160122
COL22A1	3.20323	0.101237	0.00136466
CXCL2	3.2017	0.100206	0.00344767
KIF18A	3.19998	0.100711	0.00431951
MMP19	3.19988	0.10247	0.00685337
COL6A2	3.1987	0.0539386	0.00178202
EDIL3	3.19761	0.101506	0.0146689
CDKN2B	3.19733	0.180775	0.0103391
HIST1H2BG	3.19721	0.181266	0.0166447
GPR20	3.19668	0.100251	0.0102095
OSR2	3.19211	0.10236	0.0249465
COL8A2	3.18995	0.18074	0.0220084
HHIP	3.18888	0.102478	0.00720049
DUSP5	3.18609	0.101591	0.00862309
S100A14	3.18553	0.100916	0.129716
VSNL1	3.18524	0.102793	0.0211388
GPX8	3.18488	0.101722	0.0129747
SCGB1A1	3.18275	0.101994	0.141609
JUNB	3.18215	0.10056	3.31935e-05
MEGF6	3.18182	0.0539113	0.0011667
CENPK	3.1818	0.0283726	0.00166028
C9orf152	3.18086	0.101145	0.0332065
ITGBL1	3.17935	0.100613	0.0658084
CLCA2	3.17899	0.00748057	0.0741036
EMILIN1	3.17894	0.100681	0.00179904
HIST1H2BM	3.17854	0.102777	0.0726248
RUNX2	3.17768	0.101199	0.00402647
GALNT7	3.17592	0.101514	0.00554727
P2RY2	3.1752	0.102746	0.00189177
ADAMTS16	3.17511	0.102825	0.00559747
TCF24	3.17216	0.102345	0.000796034
KRT79	3.17203	0.101329	0.00767247
RAB23	3.17073	0.100787	0.0344418
SLC6A6	3.17008	0.00379147	0.0324032
PDGFC	3.16935	0.10197	0.034955
IL17C	3.16923	0.101622	0.000523975
GLI3	3.16839	0.100146	0.00804205
RTKN2	3.16641	0.100673	0.00299542
BANK1	3.15873	0.100409	0.0287321
SRY	3.1579	0.100454	0.109645
CLDN6	3.15548	0.10097	0.0116649
PRRX1	3.15483	0.100417	0.00673489
HCAR2	3.15395	0.102801	0.00311177
TMEM92	3.15364	0.102329	0.0657444
SLC22A3	3.15212	2.71e-119	0.00310145
WFDC3	3.14928	0.0539705	0.0136714
MMP16	3.14592	0.101823	0.018811
PNPLA3	3.14591	0.103038	0.00470224
OPN3	3.14567	0.102651	0.0170095
RBP4	3.14337	0.181301	0.0289602
CASC5	3.14261	0.100116	0.00496691
TENM4	3.14209	0.181454	0.0238722
AMIGO2	3.13987	0.0283331	0.0124389
CXCR1	3.13886	0.101	0.00203482
HOXC12	3.13754	0.101869	0.23117
FLNA	3.1366	0.180101	0.00541776
IBSP	3.13581	0.0539842	0.0159761
PDZRN4	3.13497	0.100447	0.0134844
CACNA1E	3.13439	0.102048	0.00754638
CCR4	3.1336	0.101963	0.0448315
FBN1	3.13025	0.100955	0.0206245
GAS1	3.12866	0.0284547	0.00349882
CHSY3	3.12736	0.100168	0.00676979
CHKB-CPT1B	3.12688	0.101398	0.0272103
MST1R	3.12205	0.102557	0.018571
MACROD2	3.12063	0.102494	0.0054044
P4HA3	3.1187	0.102033	0.00679621
C1orf186	3.11725	0.0283991	0.0133383
PCDHGA12	3.11573	0.102282	0.0204468
PARP15	3.1146	0.028468	0.0023326
CH507-42P11.8	3.11251	0.102517	0.00224028
KRT6C	3.10885	0.102935	0.0881898
HAVCR1	3.10883	0.101986	0.0195586
PRSS22	3.10824	0.102612	0.000164955
PIEZO2	3.10807	0.101268	0.0172552
LAMP5	3.10448	0.10113	0.0227456
CCNK	3.10184	0.180333	0.0544101
MEX3B	3.10149	0.180786	0.0204491
B3GNT7	3.10016	0.100704	0.022894
AKR1B10	3.09987	0.180693	0.0224245
ENSG00000268279	3.09961	0.100583	0.000538583
WNT11	3.09908	0.180135	0.0218334
DIRC3	3.09895	0.101846	0.00616623
CTB-60B18.6	3.09874	0.100296	0.0534737
SPON1	3.09842	0.180356	0.0136412
CPXM1	3.09825	0.100871	0.00742279
ADAM19	3.09604	0.102095	0.0189861
PLIN4	3.09581	0.100757	0.0101272
SYTL5	3.09576	0.100947	0.0251746
CCDC80	3.09506	0.102056	0.0154835
LY6D	3.09394	0.18017	0.0351477
E2F8	3.09023	0.102896	0.00776363
TMEM200B	3.08966	0.101352	0.0252953
C15orf48	3.08648	0.180612	0.00328828
KPNA7	3.08266	0.102769	0.00681117
ITPKA	3.08212	0.0283147	0.0378869
HOXB3	3.08165	0.102943	0.00549882
IGFBP1	3.0809	0.102071	0.0620873
PPEF1	3.07906	0.00749024	0.00745643
KCNE1	3.07902	0.100567	0.00452924
ENSG00000180044	3.07894	0.1011	0.00488681
DOK5	3.07573	0.103007	0.00781317
KIF14	3.0745	0.101299	0.00649712
CORO6	3.0741	0.0283095	0.000739048
CGB8	3.07409	0.102588	0.0576212
INSL5	3.06884	0.100379	0.117841
PLEKHH2	3.06807	0.100371	0.0123987
NMU	3.06774	0.100605	0.0572898
ZFP36L1	3.06724	0.0283068	0.00137187
FRAS1	3.06371	0.101753	0.038589
MSLN	3.06175	0.0283121	0.0464317
HKDC1	3.05967	0.181114	0.0488233
FERMT1	3.05954	0.100364	0.105652
COL16A1	3.05773	0.0285346	0.00470221
HIST2H2BF	3.05656	0.101606	0.0304997
DDX47	3.05425	0.102103	0.00175791
NEIL3	3.05246	0.101092	0.00562796
PDE3B	3.05155	0.102643	0.0122476
CAPN13	3.05105	0.10211	0.0668111
SLFN13	3.04906	0.101776	0.00772485
IGDCC4	3.04883	0.102856	0.00232135
CPZ	3.04878	0.100161	0.00769691
CNTN1	3.04763	0.101038	0.0281325
SLC16A4	3.04656	0.100848	0.0129852
WWC2	3.046	0.179985	0.034087
ACTC1	3.04475	0.102392	0.0174919
ANTXR1	3.04303	0.100176	0.0316566
GPR132	3.04144	0.100795	0.00120858
WNT6	3.04141	0.180903	0.00549877
SLC28A3	3.0413	0.102761	0.0997165
CRYBG3	3.04094	0.0540161	0.032381
SPINK13	3.04053	0.101552	0.00350106
SNCAIP	3.0405	0.100515	0.00639573
IL22RA1	3.04041	0.102407	0.0313186
CCL17	3.03823	0.102659	0.0269793
PAX8	3.03713	0.101885	0.00447432
HIST1H3E	3.03542	0.100304	0.00374391
CYP26B1	3.03525	0.102754	0.023437
EPHB1	3.03398	0.101368	0.00335997
ADAMTS14	3.03387	0.180147	0.0130185
CEMIP	3.03212	0.0283358	0.0274832
ZBTB7C	3.03078	0.180518	0.00232775
SLC6A14	3.03005	0.100266	0.0687924
CH25H	3.02947	0.100552	0.000702719
GATA3	3.02833	0.100386	0.00438843
SHH	3.02756	0.102683	0.0247811
CLDN16	3.02688	0.100666	0.00996987
MATN3	3.02676	0.0283542	0.0256638
DAPP1	3.02491	0.101537	0.00499841
RPL39L	3.02367	0.102486	0.000589725
LRRN4CL	3.01995	0.102983	0.0140205
KIAA1524	3.0192	0.10053	0.00364825
CRABP2	3.01793	0.181289	0.0212769
SNAI2	3.01757	0.102502	0.0259479
PGLYRP3	3.01649	0.0539295	0.0397817
HOXA10	3.01576	0.180112	0.0428967
F13A1	3.01531	0.100153	0.0267367
WNT5B	3.01398	0.10126	0.00203145
PSORS1C2	3.01393	0.100802	0.00460667
VCAN	3.01298	0.10166	0.0448369
IGFL2	3.01153	4.66667e-282	0.0449357
COMP	3.01058	0.101645	0.0656303
LY6K	3.00563	0.180217	0.0734806
MYO3A	3.00549	0.102298	0.017756
RBP3	3.00511	0.100833	0.0108398
THBS2	3.00485	0.102235	0.0251903
NTM	3.00398	0.10229	0.0252089
AVPR1A	3.00344	0.180078	0.0411146
PADI3	3.00307	0.1806	0.12069
RNF224	2.99953	0.102415	0.000153127
HOXB1	2.99865	0.180577	0.223293
ASAP2	2.99806	0.181231	0.0371166
SUGCT	2.99798	0.10136	0.0260975
HAPLN3	2.99713	0.101322	0.00281283
CLDN1	2.99601	0.18024	0.00937309
AC234582.1	2.99468	0.102087	0.0224001
SYT17	2.99405	0.0283489	0.000358729
TICRR	2.99324	0.101668	0.00261887
ZFHX4	2.99209	0.181055	0.0167314
OLFM4	2.99174	0.18136	0.108406
TGFB2	2.99135	0.102173	0.0101551
ENSG00000273291	2.99083	0.102738	0.00392859
C6orf141	2.98716	0.0539979	0.0668613
PLEKHS1	2.98615	0.101023	0.0830586
FBLN1	2.98605	0.10284	0.0104791
MAGEL2	2.98417	0.180856	0.0128746
NKAIN4	2.98394	0.100825	0.00300274
GALNT3	2.9839	0.101031	0.0185831
HOXC10	2.98386	0.100401	0.05919
CABP4	2.98018	0.102368	0.00725711
VEGFA	2.97978	6.06667e-14	0.00248314
DUSP10	2.97972	0.0284335	0.00248664
SEMA3C	2.97625	0.10222	0.043625
CYP1B1	2.97569	0.101792	0.0661282
HMCN1	2.97536	0.102267	0.0443011
SPINK5	2.9741	0.100863	0.010915
BMPR1B	2.97371	0.10084	0.0390638
MXRA8	2.97349	0.181219	0.00344156
RAB7B	2.97245	0.102313	0.000650526
MMP2	2.97235	0.101599	0.0128237
SERPINB2	2.97026	0.0284149	0.00794072
TGFBI	2.97014	0.10059	0.00557719
ACAN	2.96811	0.0284972	0.0147638
ABLIM3	2.96766	0.101077	0.0043096
PSCA	2.96725	0.102079	0.124078
KLF4	2.96499	0.101306	0.00117936
CAPN6	2.96468	0.102533	0.0566538
PLOD2	2.96348	0.180344	0.030633
SCNN1A	2.96338	0.101769	0.0288116
KRT6B	2.95866	0.0538885	0.00577999
CD69	2.95561	0.180927	0.0151407
ICAM5	2.95403	0.100598	0.0475801
MAEL	2.95386	0.101176	0.019328
FOXQ1	2.95357	0.102604	0.00427578
LYPD6	2.94676	0.0539204	0.0722386
PRSS12	2.9457	0.181372	0.027327
MXD1	2.94512	0.100985	0.00201696
ANO4	2.94303	0.0284892	0.0263459
SP140L	2.94301	0.0284786	0.0099468
PPFIA4	2.94293	0.180658	0.0380468
TNFRSF9	2.9414	0.101468	0.0170795
CYP4B1	2.94139	0.101429	0.00318777
EDNRA	2.94029	0.101699	0.0241793
LTBP2	2.93821	0.102872	0.0285927
ENSG00000280537	2.93818	0.10146	0.00164084
PRR16	2.9379	0.100281	0.0244425
CCDC33	2.93629	0.10156	0.00482342
ANKRD36C	2.93516	0.181313	0.00267385
TOP2A	2.93483	0.100772	0.0081355
PLA2R1	2.9342	0.101437	0.0189493
TUBA3D	2.93368	0.102118	0.00187469
LGALS4	2.93348	2.77333e-11	0.071964
AC104534.3	2.93217	0.101568	0.131629
ITGB6	2.93217	0.181196	0.0198641
GPR161	2.93157	0.180228	0.00543319
AP006285.2	2.93114	0.102165	0.00475793
MELK	2.93036	0.102431	0.00685569
RASSF9	2.92977	0.101069	0.0341496
OBP2A	2.92956	1.58333e-20	0.00708923
ITPRIP	2.92651	0.101629	0.000932317
PIK3C2G	2.92593	0.102928	0.0523209
TMC7	2.92324	0.0284759	0.0042891
PLAGL1	2.92222	0.180891	0.0136358
CLSPN	2.91934	0.102722	0.00801843
DLGAP5	2.9189	0.102967	0.0065229
MFSD2A	2.91876	0.100749	0.00894152
ITGA5	2.91547	0.180449	0.0065269
TNNT2	2.91533	0.18102	0.00883406
SLC4A7	2.91444	0.101637	0.021424
SULT1C3	2.91373	0.100522	0.0610829
EPHX3	2.91349	0.102243	0.00919663
ITGB3	2.91253	0.180286	0.0267468
NTN1	2.91049	0.101916	0.00274984
HK2	2.9089	0.180985	0.0280924
IQCJ-SCHIP1	2.90877	0.181137	0.00458147
CTSK	2.90868	0.100742	0.00679878
UNC5B	2.90637	6.4e-22	0.0113534
ALDH1A2	2.90454	0.181043	0.0462502
PRODH	2.90316	0.100856	0.000401877
HMGA2	2.90292	0.102912	0.0500828
QPCT	2.90286	0.180379	0.00900984
PRDM1	2.90201	0.180309	0.0147992
SLC2A1	2.90192	0.101691	0.0083202
CREG2	2.90185	0.100093	0.0195444
ADAMTS1	2.90069	2.53333e-36	0.0109789
TSKU	2.90015	0.180089	0.00382643
CLMP	2.89926	0.101807	0.0188919
KIRREL	2.89751	6.32197e-05	0.0212542
TTR	2.89673	0.102991	0.117851
TTLL10	2.89641	0.180565	0.00755181
LANCL3	2.8957	0.103023	0.0119509
ABTB2	2.89371	0.102196	0.00311796
MYOF	2.89364	0.101498	0.0109489
ACKR3	2.89281	0.102462	0.00185467
CAPN3	2.89258	0.100636	0.00158318
C15orf52	2.8909	0.102274	0.000144811
B3GNT5	2.8907	0.101838	0.0047663
KRT20	2.88913	0.100289	0.173947
PPFIA2	2.88696	0.0284574	0.0447839
AC114494.1	2.88566	1.93e-18	0.00265838
BIRC3	2.88552	0.000120519	0.0100966
PALLD	2.8854	0.181466	0.0324651
EMP1	2.88423	0.102227	0.0154637
TENM1	2.8834	2.93333e-11	0.0140819
CYP2W1	2.88256	0.10262	0.00332771
ITPRIPL2	2.88098	0.181032	0.0156711
MACC1	2.88043	0.180973	0.00104232
TPRG1	2.87965	0.102001	0.0114706
SGPP2	2.87831	0.180321	0.0304528
HBEGF	2.87672	0	0.0003064
G0S2	2.87566	0.180031	0.00172675
RASGRF1	2.87533	0.180553	0.0224075
CHST4	2.87514	0.180495	0.0866204
PRND	2.87503	0.000435962	0.03096
HMMR	2.87383	0.000435904	0.00636673
SKIL	2.87173	5.7e-07	0.00308087
CBLN4	2.87167	0.18088	0.019922
ZFY	2.87032	0.100198	0.187774
PLA2G4E	2.86849	0.102675	0.0130509
CCR9	2.86802	0.100213	0.0225914
SMPX	2.86768	0.101545	0.00927325
ATHL1	2.86767	0.102888	0.00115106
PDZK1IP1	2.86739	7.3e-12	0.142926
RPA4	2.86649	3.33333e-62	0.0702159
C10orf126	2.86434	0.000822428	0.0885522
EFNA2	2.86364	0.180182	0.0120288
KCNJ15	2.86277	0.102204	0.177623
AKAP12	2.8617	3.93333e-06	0.0284228
ADCY7	2.86169	7.43333e-06	0.00852151
PHLDB1	2.85804	7.46667e-06	0.00849886
LOXL2	2.85576	0.100939	0.0182991
CA9	2.854	7.7e-19	0.0887367
ENTHD1	2.85316	3.09e-14	0.0420406
STEAP1	2.85285	6.43333e-10	0.00879973
RAD54L	2.85257	0.180507	0.00392237
CD1C	2.85142	0.181161	0.0178968
ABI3BP	2.85124	0.180008	0.0713125
ADAMTSL4	2.84927	2.61667e-05	0.0118332
DDX60	2.84917	0.00284859	0.0487498
TBX18	2.84883	0.00284892	0.00407255
TCHH	2.84865	2.61667e-05	0.025071
DOCK5	2.84807	0.180542	0.0116307
ATP10B	2.84681	0	0.0526845
C2orf54	2.84557	4.85523e-05	0.00349182
ESCO2	2.84471	2.58667e-185	0.0134793
TRIM6	2.8385	0.18067	0.00671742
FGFBP1	2.83776	0.180367	0.0242274
ZNF488	2.83689	8.98577e-05	0.00497264
MAPK15	2.83669	2.84667e-15	0.0182937
FUT3	2.83668	8.98707e-05	0.107408
UNC93A	2.83661	5.16667e-08	0.0106708
DDIT4	2.83638	1.75e-07	0.00198826
SYTL4	2.83544	4.33333e-18	0.0093871
DAB1	2.83438	0.00950884	0.0240538
AMZ1	2.83435	0.000301904	0.018038
AKR1B15	2.83295	0.00950584	0.0291213
TMEM105	2.83271	0.00950784	0.0357619
ITGA2	2.83221	0.00950684	0.0503474
KLF8	2.83216	2.51667e-37	0.013563
FOSL2	2.83177	0.000301863	0.00156189
PDLIM7	2.83125	1.65e-113	0.00083913
KIAA1549L	2.83048	0.000548615	0.0186748
SAMD9L	2.83014	2.18e-09	0.0389853
CLIC6	2.82977	1.41667e-33	0.0341973
PRRG1	2.82976	1.7e-241	0.0132153
GSDMC	2.82912	3.27e-05	0.0103205
TNFSF4	2.82855	2.24667e-37	0.0191202
TPBG	2.82629	2.42667e-19	0.00638795
KLF2	2.82539	0.180588	0.00168468
PKMYT1	2.8253	0.101931	0.000917842
EIF5AL1	2.82296	0.100719	0.00301818
CSF2	2.82272	0	0.00304705
ASPN	2.82223	2.97667e-47	0.0302694
BUB1B	2.82052	9.16667e-101	0.0042462
ACKR2	2.81883	0.000988532	0.0241898
PLEK2	2.81751	0.000988657	0.0199485
NAV3	2.81637	0.000988907	0.0364962
ACVR1C	2.81496	0.0170862	0.00843679
SLC26A5	2.81492	0.000989283	0.0155782
C3orf52	2.81435	4.33333e-17	0.00114841
BDNF	2.81281	0.000989157	0.00843711
PDGFRL	2.81276	0.000989032	0.0235668
SMC4	2.80885	1.14e-21	0.0180189
CMTM1	2.80728	8.96667e-11	0.0164391
FSTL1	2.8067	5.93333e-42	0.0172642
BICC1	2.80482	1.57e-93	0.0377512
FAM111B	2.80481	0.181336	0.0094217
CENPE	2.80476	0.000105774	0.00912803
TKTL2	2.80431	0.000105789	0.0571108
FAM198A	2.80309	1.15333e-05	0.0106897
EPHA4	2.80258	0.00176155	0.0403826
RRM2	2.80154	0.00176198	0.00728212
TGFB3	2.80035	0.00176177	0.0143624
PCSK6	2.79822	0.00176219	0.0135436
GDF6	2.79762	4.43333e-14	0.0222659
SLC2A10	2.79748	6.43333e-12	0.00465816
GLI1	2.79625	9.33333e-10	0.0253207
SPSB4	2.79566	0.000188007	0.0134
BMP8B	2.79458	0	0.0016896
CYP2C19	2.79428	0.100484	0.00729062
C17orf99	2.79352	0.100131	0.000460775
JMJD7-PLA2G4B	2.79015	0	0.00904988
ELF4	2.78938	0	0.00372423
CXCL6	2.78739	2.44333e-07	0.0425536
FAM72B	2.78721	3.53333e-114	0.00599203
SSC5D	2.78619	0	0.00785014
FCRL3	2.78461	0.00311792	0.0299003
CLEC3A	2.78389	0.0298701	0.0518968
CLIC3	2.7837	0.00311575	0.0530043
DMRT3	2.78342	0.0031172	0.00855864
BCL9L	2.77857	0.0298673	0.0157699
CHRNA7	2.77833	0.0298729	0.0598908
STEAP4	2.77819	0.0298646	0.0239611
CLDN4	2.7778	0.00311611	0.00129332
KLHL4	2.77755	0.0298563	0.0202421
MIOX	2.77731	3.6408e-05	0.00868215
MUC12	2.77509	0.0298618	0.0142589
LEF1	2.77466	3.64137e-05	0.0250987
PATL2	2.77209	0.00311648	0.0149851
FAM180A	2.77095	0.00311684	0.0132831
ANKRD36B	2.77079	0.0298536	0.0275318
IL1RAPL2	2.76874	0.00311756	0.0249102
LDHAL6B	2.76866	0.0298591	0.00277499
ROR1	2.7674	0.181184	0.00821054
UHRF1	2.7664	1.83667e-09	0.0065212
FOXM1	2.76543	6.4197e-05	0.000904273
FCGR2B	2.76529	3.29667e-19	0.0278153
CD55	2.7642	6.41877e-05	0.0230177
LTBP1	2.76317	6.42067e-05	0.0497459
ARHGAP42	2.76294	2.39e-16	0.0214738
TNMD	2.76214	0.000588554	0.054017
PCDHGC5	2.76152	2.93e-08	0.0113519
PCOLCE	2.75952	1.24e-05	0.00269504
PIM1	2.75862	2.87e-17	0.000810954
SULT1B1	2.75849	0.00544606	0.0494782
RHOBTB3	2.75663	0.00544546	0.0191038
OVCH2	2.75662	0.000112118	0.0173009
MGAT2	2.75612	0.00544486	0.0139891
PLXNA1	2.75582	2.19333e-10	0.00244091
SLC35F4	2.75567	1.37333e-72	0.00706938
PDGFRB	2.75331	4.43333e-48	0.0220892
COL4A5	2.75259	0.00102638	0.0160143
ENSG00000259288	2.75235	3.11667e-140	0.152236
KIF23	2.75169	1e-21	0.00345422
ANKRD1	2.75133	0.00019471	0.01035
GPNMB	2.75002	0.000194683	0.0564163
AGBL1	2.74951	2.28667e-23	0.0505837
KIF20A	2.74935	3.76707e-05	0.00489116
EIF4A1	2.74918	1.71667e-12	0.00192081
DCN	2.74763	7e-147	0.0279487
GLT8D2	2.74743	2.71333e-07	0.011424
GPR183	2.74726	0	0.0168142
CD248	2.74698	6.5094e-05	0.00436545
ZNF217	2.74632	0.0511625	0.0094526
SUCNR1	2.74541	0.0094292	0.046131
EVC	2.74496	0.00942523	0.027702
ADAM28	2.74366	0.0511799	0.0427513
CAV2	2.743	0.00942622	0.0272818
GCKR	2.74157	0.00176811	0.0137526
LIPH	2.74145	0.0511756	0.00156562
ADAMTS15	2.7408	0.00943715	0.0240022
SLFN11	2.73911	0.00943516	0.0266708
C16orf74	2.739	0.0511669	0.00105337
OLFML2B	2.73871	0.00943417	0.0127896
IL17REL	2.73799	4.7e-07	0.0410741
SCN5A	2.73743	0.00943119	0.0137121
TNFRSF12A	2.73719	0.00943019	0.00195826
POLQ	2.736	2.17e-18	0.00340638
NNAT	2.73574	0.00942821	0.000443433
FGF7	2.73571	0.00943616	0.0157253
PRKCG	2.73484	0.0511712	0.0314171
CALB2	2.73462	0.00943317	0.0596304
TGFA	2.73407	1.26e-05	0.0172617
GPR124	2.73226	0.00943218	0.0412454
FCAMR	2.73117	9.16667e-08	0.0120122
PLXDC2	2.73064	0.0511843	0.037414
BMP8A	2.72981	0.00942722	0.0573626
CLDN11	2.72846	6.7e-31	0.0322582
TXNDC5	2.72611	1.30667e-14	0.102307
CSPG4	2.72565	5e-20	0.00130994
MTRNR2L1	2.72559	4.8e-41	0.307109
BMX	2.72538	2.14667e-26	0.034595
AMN	2.72392	8.7e-16	0.0130298
PPP1R15A	2.72304	3.46667e-09	0.000605511
KIF26B	2.72269	1.05667e-55	0.0153009
C10orf99	2.72101	5.6e-82	0.0236375
BGN	2.71964	0.00302686	0.00661567
LGR6	2.71901	3.7042e-05	0.0803531
KIAA1755	2.71867	7.76667e-11	0.0163026
PLA2G4A	2.71575	3.73333e-61	0.00902846
HIST1H2AD	2.71564	2.39e-06	0.0135196
PPP1R3G	2.71493	1.52667e-76	0.0318519
PLEKHA7	2.71327	0.000189686	0.00575518
SLC26A7	2.71162	6.46667e-106	0.00428739
RAP2B	2.70965	1.55333e-07	0.00442807
KRT23	2.70925	0	0.00666523
SCARF2	2.70858	1.01667e-08	0.00208466
FMO1	2.70698	8.46667e-16	0.0358302
RUFY4	2.70691	0.000986707	0.010162
GDF10	2.7069	0.000986583	0.016929
CD200R1	2.70681	0.0160451	0.0635183
GCNT1	2.70666	0.0160419	0.0227426
DAPK1	2.70655	6.29577e-05	0.0127954
ILDR2	2.70634	0.000986832	0.0344859
AGAP10	2.70609	0.0160387	0.0017305
NBPF10	2.70586	0.0160403	0.00597048
KRT80	2.70583	0.000986458	0.00494402
NPIPB3	2.70494	3.31e-13	0.00469033
ITGB1	2.70458	0.0160435	0.0465244
ENSG00000263264	2.70445	3.16333e-65	0.0253611
MSH5	2.70406	1.50667e-46	0.0033296
ADAMTS3	2.7023	4.46667e-07	0.0323869
SLC23A3	2.70156	0.00511138	0.00475426
TMEM150B	2.70046	0.000106118	0.0455816
FRMPD3	2.69785	1.08667e-22	0.0261015
CKAP2L	2.69736	2.11e-32	0.00804725
IDO2	2.69587	0.00165606	0.00902714
PRSS53	2.69335	5.23333e-22	0.0075427
RP11-295K3.1	2.69311	6.9e-11	0.00866701
EMR3	2.69126	6.06667e-110	0.0445911
LAMA3	2.69093	2.51e-187	0.0194869
VGLL1	2.6901	4.2e-07	0.00420574
SERPINH1	2.68913	0.000177445	0.00322109
ACSM2B	2.68781	3.86667e-11	0.133614
SAMD4A	2.68558	1.19e-15	0.00630227
GPR78	2.6851	1.33333e-16	0.0167465
TRPV4	2.68427	6.23333e-301	0.00678029
HJURP	2.68344	6.53333e-30	0.0143447
COL27A1	2.68268	2.12667e-06	0.00294303
RTEL1	2.68252	1.11667e-15	0.04056
GBP1	2.68087	0	0.0303228
HIST2H3D	2.67918	1.22e-21	0.0141954
ALS2CL	2.67877	0.0268894	0.00783402
SPARC	2.67832	0.0268641	0.0244555
COL6A6	2.67776	0.00276558	0.0261124
TREM1	2.67663	0.00852968	0.0566815
FSTL3	2.6733	0.0865671	0.00911262
F2R	2.67329	0.0268742	0.0653884
HTR7	2.67268	0.0867034	0.0200234
GLIPR1	2.67124	0.0268869	0.0222647
PIEZO1	2.67083	0.0268692	0.00136726
FAM26E	2.67082	0.0268616	0.0168749
NT5DC3	2.67021	0.0866148	0.0187275
OSBPL3	2.66948	0.026892	0.00963723
ADAM33	2.66844	0.00276461	0.00301107
GRIK1	2.66775	0.0866011	0.00110479
FGD6	2.6669	0.00029664	0.0244475
S100P	2.66544	0.0866693	0.158435
GLIS2	2.66488	0.0268818	0.00851002
NID1	2.66479	0.0866284	0.0259887
PPP1R14C	2.66399	0.086717	0.0564754
SLFN12	2.66347	0.0867102	0.0122356
DUOXA2	2.66318	0.00029668	0.0824814
LPPR5	2.66313	0.0865943	0.0184872
TRAT1	2.66174	1.79333e-10	0.076081
HOXA3	2.66145	0.0866829	0.0029831
MEGF10	2.66145	0.0865603	0.0174078
HMGCS1	2.65972	0.0866761	0.00490147
APOBEC3B	2.65907	0.0268844	0.00266657
COL24A1	2.65905	0.0865875	0.107863
AHR	2.65515	0.0865807	0.00608766
CLEC5A	2.65448	0.0268717	0.050065
CNTN4	2.65245	0.00276493	0.0229509
CRISPLD2	2.65227	0.0866965	0.0167714
GDPD2	2.65224	0.0866897	0.00452827
PWP2	2.65119	0.0866624	0.0082266
LRRC17	2.65046	0.0866556	0.00590358
HOXD10	2.64833	0.0268768	0.246506
RAB31	2.64757	0.0866079	0.0310247
OIP5	2.64666	0.0268666	0.00403256
KRT19	2.64632	0.00853059	0.0502387
ITGAX	2.64622	0.00852787	0.00937281
PLEC	2.64594	0.0865467	0.000551787
NOG	2.64547	0.0268793	0.00574609
SLC19A2	2.64526	0.086642	0.00345392
ADAMTS2	2.6448	0.0866216	0.0588039
VSIG1	2.64408	1.79333e-10	0.0767785
GCNT3	2.64379	0.00276526	0.0891336
IRAK3	2.64244	0.0866488	0.0248403
SERPINF1	2.6424	0.00852878	0.0259784
SLC9A2	2.63992	0.0865739	0.064104
MET	2.63967	0.0865535	0.0311556
SYT12	2.63875	4.23333e-153	0.0152445
MAP3K8	2.63831	6.46667e-17	0.00190687
GLDN	2.6377	5.5e-11	0.0161105
PARP8	2.6347	1.20333e-207	0.0116579
ENSG00000146197	2.63429	2.83667e-230	0.0167231
TPM1	2.63388	9.83333e-17	0.0108737
DCLK3	2.63302	0.000161279	0.00663358
C11orf96	2.63262	1.18667e-07	0.00122275
BIRC7	2.63109	4.9e-90	0.00755064
TCTEX1D1	2.63104	2.42e-09	0.0342227
MFI2	2.62965	0.000489905	0.00288459
TTC6	2.62782	1.07e-06	0.0216503
C12orf56	2.62706	1.68333e-11	0.0986309
DIAPH3	2.62595	0.00149047	0.0120364
MROH6	2.62487	1.52333e-11	0.0032755
RDH16	2.62484	1.76e-06	0.0107648
BCL2A1	2.62404	6.53333e-09	0.0109495
HIST1H2BK	2.6238	0	0.0158348
STEAP2	2.62319	1.51e-232	0.00934447
HTN1	2.62277	2.32e-89	0.0909921
SLC15A2	2.62237	3.83333e-89	0.0210403
SPP1	2.62051	0.0140301	0.155903
MSRB3	2.61878	1.74667e-07	0.0343346
ARHGAP23	2.61877	3.24e-16	0.00363792
WEE1	2.61707	4.13333e-12	0.00262783
PCDHGB2	2.61701	9.96667e-92	0.100293
CASS4	2.61701	1.86333e-26	0.0354551
CD1E	2.61398	0.00243351	0.0259554
SCN9A	2.61282	1.84667e-285	0.09946
TNN	2.611	4.33333e-23	0.0138847
NUAK1	2.61066	1.01333e-28	0.0138566
ZNF521	2.60938	0.000432772	0.0190915
AGMO	2.60915	0.000432656	0.124746
KYNU	2.60903	0.000432714	0.022732
HS3ST3B1	2.60818	3.15667e-165	0.0209394
PPP1R13L	2.60769	1.02333e-32	0.00129764
BCL10	2.60763	1.14667e-49	0.00106024
NBPF15	2.60747	0.0433924	0.00386075
CDKN2A	2.60688	0.0433848	0.0458958
IRAK2	2.60518	4.21807e-05	0.00626745
PFKFB3	2.60335	0.0433961	0.00620253
ICAM1	2.60317	0.00744297	0.0163315
EPDR1	2.60296	0.00130393	0.020644
FOXA1	2.60209	0.00744216	0.0921526
CPA6	2.60105	0.00744136	0.139482
PLXNB3	2.59992	4.2187e-05	0.0208311
RAPH1	2.599	2.3e-18	0.0361834
COL5A3	2.59863	0.0433999	0.00643904
LRP2	2.59814	8.4e-09	0.00714365
POF1B	2.5981	0.00744056	0.0207008
MUC17	2.5957	0.0434037	0.337677
TMEM158	2.59471	0.043381	0.011647
RECQL	2.59389	0.0433886	0.0591483
CD207	2.59336	2.37e-21	0.031455
PRG4	2.59327	7.5e-07	0.0488349
DEPDC1B	2.59098	4.13333e-06	0.0220867
CACNA2D3	2.5907	4.06667e-07	0.00280964
TSLP	2.5902	0.000699605	0.0376432
ECT2	2.58974	0.000699695	0.0101651
FSCN1	2.58974	1.57333e-16	0.00283731
MYOZ3	2.58959	0.00393792	0.0427343
PLCH2	2.58933	1.03e-97	0.00303621
EBLN2	2.58847	1.20667e-16	0.0100318
RGS4	2.58726	1.36667e-39	0.014417
HOXC4	2.58719	1.92e-07	0.00749078
MYLK	2.58683	0.00209736	0.0423868
TMEM133	2.58468	0.0227963	0.0143929
PABPC5	2.58456	0.0228007	0.0542565
KRBOX1	2.5844	0.0227985	0.0346495
CD1A	2.58344	5.66667e-07	0.0164231
CT62	2.58308	3.04e-09	0.00143813
TMEM200C	2.58285	7.03333e-29	0.0109724
TMEM63A	2.58274	0	0.0146816
BMP1	2.58274	4.56667e-296	0.00184065
SLC38A4	2.58164	0.0119658	0.0372403
C19orf71	2.58145	0.000601049	0.0597383
NPPB	2.58047	0.0119683	0.0392405
PCDHGA9	2.58004	0.0119671	0.0639148
SLAMF9	2.57983	1.70333e-05	0.0171783
LDLR	2.57958	0.00032175	0.00441278
DDR2	2.57953	2.63667e-07	0.0380206
XKR9	2.579	1.77667e-121	0.00909536
FAT1	2.57853	1.43667e-06	0.0323612
CD80	2.57826	4e-29	0.0186846
TMEM71	2.57777	2.26667e-08	0.0127423
C8orf34	2.57677	2.91667e-24	0.0359503
C20orf195	2.57649	0.00333945	0.00280579
ZNF699	2.57598	0.00333984	0.0935611
KLRK1	2.57431	0.000988782	0.0134627
CSRNP1	2.57374	1.20667e-40	0.00276693
VWA5B1	2.57231	1.45667e-05	0.00774136
ARSI	2.57219	7.86667e-06	0.0385947
CYP2B6	2.57136	4.23333e-06	0.0326928
NUSAP1	2.56965	1.04333e-08	0.0095263
CHRFAM7A	2.56863	1.22333e-06	0.0380329
TMEM200A	2.5681	0.000509551	0.105075
GPR112	2.56744	1.17e-31	0.0261254
EVPL	2.56599	4.25513e-05	0.00514427
LRRC8A	2.56578	5.6e-07	0.00332738
GDF15	2.56562	1.63333e-07	0.0155646
OPRK1	2.56381	1.7e-112	0.0398798
CNN1	2.56345	5.4e-125	0.012448
ASPH	2.56219	0.0052501	0.0209788
GPA33	2.56215	0.135111	0.0116657
FAM153B	2.5609	0.0698673	0.0569504
SGK494	2.56083	0.0698046	0.00827258
EVPLL	2.56049	0.0697818	0.0204864
SMAD3	2.55811	0.0189038	0.0069665
NAALADL2	2.55799	0.13512	0.0104671
SCUBE2	2.55791	0.135092	0.0405714
TNFRSF10B	2.55683	0.0698331	0.00479448
FAT4	2.55672	5.6e-06	0.0659278
LRCH4	2.55581	0.0697875	0.0294816
TFAP2C	2.55461	5.5e-10	0.0629711
NEK2	2.55416	0.0360012	0.0263021
HEPHL1	2.55346	0.069873	0.028317
CLDN9	2.55338	0.135101	0.00777231
IL19	2.55263	0.0698616	0.110161
CFAP45	2.55262	0.0189094	0.00203559
CD1B	2.5522	0.135046	0.042909
SNAI1	2.54983	0.0698844	0.00595223
SLC5A1	2.5495	0.0698502	0.127362
TMC5	2.54909	0.135074	0.142244
RELT	2.54906	0.0697932	0.00225271
SH3RF2	2.54821	0.0698559	0.00360874
GREB1	2.54747	0.0189057	0.0302595
CCNB2	2.54696	0.018902	0.0135659
GP6	2.54604	0.00525068	0.0102936
STARD4	2.5456	0.000229516	0.0184129
C11orf87	2.5451	0.0699072	0.0181636
WNT7B	2.54462	0.0189169	0.026696
FPR2	2.54398	0.018915	0.0670558
MB	2.54281	0.0189076	0.0233743
HEPH	2.5406	0.00524952	0.0278283
NKAIN3	2.54057	0.0189113	0.0173493
MMP23B	2.54023	0.0698274	0.000875295
VASN	2.53981	0.0698217	0.00650971
ENSG00000124593	2.53941	0.0699129	0.000850087
SH3PXD2B	2.53927	0.0698445	0.0199148
TUBB3	2.5387	0.069816	0.0107452
GABRB2	2.53662	0.0188964	0.0204543
TM4SF1	2.53622	0.0698901	0.00264106
ROR2	2.53591	0.135083	0.0111992
ERCC6L	2.53539	0.135064	0.00902471
CALD1	2.53403	0.0697989	0.0333896
CSN1S1	2.53394	0.0099269	0.0518978
ZBED2	2.53393	0.000123344	0.0441073
HCAR1	2.53346	0.0698958	0.00818763
HIST1H1D	2.53215	0.00992794	0.0186539
MFGE8	2.53204	0.00524894	0.0070835
ENSG00000270149	2.53203	0.0697761	0.0119712
CCDC39	2.53177	0.135055	0.0035986
GUCA2B	2.53127	0.00525126	0.00574148
TBX1	2.5312	0.035998	0.0254035
TNFRSF21	2.53012	0.0698103	0.0163377
SH3D21	2.52956	0.0188983	0.0134806
UGT2B7	2.52781	0.0699187	0.11698
CCDC129	2.52725	0.0189131	0.0451135
BASP1	2.52709	0.0360045	0.0178381
CHST6	2.52658	0.0698388	0.0816131
NOD2	2.5261	0.135138	0.0138387
SLC22A18	2.52585	0.00525185	0.00274543
BAI2	2.52576	0.135129	0.00693678
HUS1B	2.52484	0.0699244	0.0120653
AKR1C2	2.52371	0.00524836	0.0499184
SIDT1	2.52365	0.0698787	0.00467185
ADAM8	2.52361	0.0699015	0.00303837
SLC6A7	2.5235	0.00149363	0.038298
PTPRU	2.5212	0.0189001	0.00918371
RAVER1	2.52089	1.8e-140	0.0191559
CLEC4G	2.52077	6.36667e-12	0.00083003
LENG8	2.51997	5.56667e-23	0.00416387
F2RL1	2.51996	2.56e-137	0.0346633
ELMSAN1	2.51878	3.6e-145	0.0179409
IRX3	2.51794	3.9e-30	0.0450145
KIF18B	2.51729	1.12333e-33	0.00586425
SPDYE2B	2.51713	8.76667e-06	0.183987
CDK3	2.5169	4e-239	0.0226725
GPR126	2.51635	0	0.0934538
TSPAN18	2.51619	5.59247e-05	0.00916148
DZIP1L	2.516	2.68333e-36	0.00352541
LCK	2.51573	2.87333e-08	0.00701465
EPHA3	2.51541	0.000191805	0.139987
DEPDC1	2.51465	9.16667e-68	0.00789012
CDA	2.51428	0.000358237	0.0242676
LMNTD1	2.51417	2.21667e-31	0.00589129
CHST11	2.51337	0.000666751	0.0215439
NOMO3	2.51296	2.13e-06	0.0442463
IL7R	2.51262	1.67333e-230	0.0496909
PLEKHG5	2.51162	6.76667e-17	0.00121177
SSPN	2.51111	1.73333e-12	0.0541442
PI15	2.51065	1.46333e-43	0.129408
VIL1	2.50983	1.77667e-06	0.0127531
IL7	2.50981	0.00434044	0.0617197
ADAMTS5	2.50892	3.76667e-100	0.0274074
VGLL4	2.50836	3.3e-06	0.0151551
PTGIR	2.50753	1.27e-07	0.0153438
SLC20A1	2.50744	2.03333e-24	0.00262898
ATOH1	2.50629	1.71e-95	0.124995
ARHGAP22	2.50591	9.06667e-09	0.0072666
NPR3	2.50553	0.000297727	0.0826934
CENPI	2.5054	0.00817703	0.00796839
DES	2.5054	0.000297767	0.090486
LSAMP	2.50465	0.00817616	0.0730954
COL15A1	2.50465	2.1e-05	0.0384657
LBP	2.50334	9.9e-164	0.0733859
HS3ST1	2.50299	4.1e-09	0.030962
VSTM5	2.50211	2.7e-19	0.00419174
IGFL4	2.50177	3.88443e-05	0.0767257
CAMK1G	2.50109	2.88e-12	0.0440673
KLF6	2.50093	0.0154132	0.00363719
MKI67	2.4998	0.0154116	0.0296033
PDLIM4	2.49976	0.0154101	0.0154696
NR4A3	2.49936	7.18767e-05	0.0699512
AC108938.5	2.49737	7.18873e-05	0.0320454
CPNE8	2.4971	4.3e-84	0.0521875
SLC9B2	2.49661	1.87667e-37	0.0586625
TAGLN	2.49581	0.000132562	0.0140254
RASGRF2	2.4955	0.000132581	0.0065665
AIM1	2.49475	8.1e-29	0.0906645
PDGFB	2.49425	1.45e-13	0.00732222
ITK	2.49403	2.34667e-21	0.0623715
ENSG00000281855	2.49387	2.07e-10	0.0610755
VSTM4	2.49379	2.15333e-08	0.0140116
IFI16	2.49341	1.01e-188	0.02541
BUB1	2.49205	9.06667e-13	0.0152166
FILIP1L	2.49037	5.5e-07	0.0205166
KLF7	2.49027	7.33333e-08	0.0195889
TNFRSF10D	2.48979	9.1e-219	0.00542503
NCAPH	2.48817	0.0290856	0.00951347
RELL2	2.48686	4.23333e-11	0.00906099
IRX2	2.48647	0.0290749	0.0631713
CLEC11A	2.48645	0.0290802	0.00468228
FANCA	2.48599	0.00358279	0.00322933
NPIPA1	2.48594	0.00358196	0.0101774
VANGL2	2.48521	0.00358238	0.0129184
GNE	2.48488	0.0290722	0.0116811
CEP55	2.48436	0.0290775	0.0253673
C11orf86	2.48429	1.02e-06	0.0764082
DNAH2	2.48426	0.0290829	0.0177525
AL589743.1	2.48391	3.83333e-61	0.0422005
DSE	2.48291	4.36667e-09	0.0284752
NTF3	2.48224	8.93333e-89	0.0335655
RAB43	2.47944	1.53e-13	0.0036848
CA12	2.47883	4.56667e-07	0.140745
HTR2A	2.47789	2.17667e-17	0.026088
SPATC1	2.47781	0.000849598	0.0069983
CCNA1	2.47756	6.26667e-90	0.0171307
C1orf177	2.47573	1.88667e-36	0.0126586
PAPLN	2.47514	2.17667e-10	0.0292015
NABP1	2.47504	0.00671036	0.00449229
TPRXL	2.47496	1.53667e-45	0.0998319
PLK2	2.47344	2.56333e-95	0.0118774
SHCBP1	2.47261	3.4e-47	0.0105812
MAB21L2	2.47177	1.97667e-36	0.0879242
RHOF	2.47175	0.00157403	0.0362613
STK26	2.47053	2.90667e-246	0.0153909
LZTS1	2.4705	0.000375877	0.0307777
BCL2L2-PABPN1	2.47026	1.68e-66	0.0202585
XPNPEP2	2.46985	9.9e-63	0.0424262
C12orf75	2.46968	1.56333e-17	0.108564
LHX4	2.46892	1.91333e-19	0.0395952
THBD	2.46879	2.86333e-39	0.00187761
HSPB3	2.46801	0	0.0316468
PIF1	2.46738	0.0554265	0.00271854
TDGF1	2.46697	0.0554172	0.0903863
ERAP2	2.46669	0.0554218	0.0941017
CYP19A1	2.46659	0.0126155	0.031464
TP73	2.46626	0.0554312	0.00636541
SPRR2A	2.46626	0.000697012	0.183658
EYA2	2.46623	0.0126142	0.0162266
DDX60L	2.46608	4.0469e-05	0.034544
NUDT10	2.46574	0.00293247	0.00606298
SAMD12	2.4657	0.0554125	0.0289093
PTPRR	2.46536	0.0126129	0.110958
TNFRSF25	2.46518	0.0554358	0.00099877
SLIT2	2.46474	0.0554078	0.0806299
DRP2	2.46354	5.76667e-129	0.0995614
TGFB1I1	2.46342	7.53333e-36	0.00239498
PRR33	2.46298	3.76667e-09	0.00614433
TLR6	2.46257	0	0.0224768
ALX3	2.46245	2.49667e-11	0.0766206
AK4	2.46173	0	0.0703699
SSFA2	2.46146	6.53333e-23	0.00788483
MITF	2.46121	9.46667e-151	0.0257402
MROH9	2.46029	3e-34	0.0283097
TYR	2.45951	4.96667e-64	0.150331
PTPN22	2.45927	0.00013685	0.0331977
TDRD1	2.4583	0.00544461	0.0534988
GRIN2D	2.45661	0	0.073798
SLC41A2	2.45656	2.49667e-15	0.0264732
SLAMF6	2.45624	1.12333e-15	0.0321821
PPP1R18	2.45597	0.000571253	0.00611741
MAFA	2.45414	0.000571328	0.0791345
ZNF474	2.45397	2.09333e-09	0.0135053
FAM72A	2.4539	9.73333e-46	0.0140691
C14orf37	2.45315	0.00238916	0.0345368
LGALS9B	2.45196	0.0237004	0.0524626
AMOTL1	2.45186	0.0237027	0.0190807
CCR6	2.45059	0.00238944	0.0227317
CCR7	2.45037	1.68667e-40	0.0802389
TAS2R20	2.44985	6.26667e-101	0.0169845
PCDHGA7	2.44902	9.4e-135	0.0325731
KANK4	2.44896	5.86667e-07	0.0059835
ITGAV	2.44847	0	0.0159994
SEMA3D	2.44836	0.00105495	0.0676179
PCP4L1	2.44805	0.00105482	0.0132176
TUSC5	2.44784	5.43333e-06	0.293982
ADAMTSL1	2.44746	2.02e-90	0.0173602
CXorf65	2.44664	1.90333e-16	0.00877067
IGFBP6	2.44625	5.36667e-37	0.00418579
ITGB8	2.44585	0.0101714	0.0162858
TULP1	2.44487	1.07667e-06	0.00280122
NTSR1	2.44472	0.0101724	0.239846
TDO2	2.44442	0.000465967	0.0593775
PSD3	2.44313	2.46e-65	0.0119808
QPRT	2.44228	1.42333e-19	0.0172966
CCDC8	2.44149	0.00441857	0.0481191
KIAA0101	2.44105	0.00441907	0.0031467
THSD4	2.44101	9.53333e-10	0.0319721
SULF2	2.44042	2.13e-13	0.00795983
IGSF3	2.44007	1.75e-11	0.0141573
NCF2	2.43934	7.86667e-20	0.0315941
ENSG00000281192	2.43901	2.14333e-61	0.0780174
STK17B	2.43897	3.63333e-06	0.00846894
CCNJL	2.43883	1.29333e-14	0.00645936
TMEM26	2.43878	0.000379479	0.0534314
GALNT15	2.43806	0.00037953	0.0266111
PLK3	2.43789	7.96667e-22	0.000999725
DGKI	2.43777	2.63333e-07	0.0285515
ANO8	2.43746	1.47e-61	0.00209972
MCTP1	2.4374	5.26667e-28	0.0181688
GRM2	2.43634	4.46667e-184	0.00456585
TM6SF2	2.43521	2.39333e-24	0.027298
PLA2G2F	2.43506	0.0440438	0.00408903
CORIN	2.43423	0.0439903	0.0739659
LPA	2.43407	0.106247	0.0258836
SPHK1	2.43339	0.106279	0.00828948
SHANK1	2.43338	0.00821385	0.0108268
PAPPA	2.43326	0.0440477	0.0340267
KCNMB1	2.43294	0.106326	0.0198283
PMEPA1	2.43268	0.106287	0.0155851
PTPRH	2.43187	0.0440285	0.0100578
CLEC2D	2.43182	0.043998	0.00830621
GYS2	2.43182	0.0439827	0.0258587
TFEC	2.43137	0.0440132	0.1031
LAT	2.43039	0.106208	0.00154531
CR1	2.42951	0.106271	0.0876379
TOB1	2.4291	0.0440094	0.0142568
SLC18A2	2.42847	0.00359304	0.115595
FOXF1	2.42805	6.12827e-05	0.0197093
HMSD	2.42783	0.0082156	0.0327243
DGKA	2.42742	0.0440362	0.00690119
FRMD5	2.42672	0.0440018	0.00503857
SDR16C5	2.42538	0.00821473	0.0631792
GCOM1	2.42524	6.1301e-05	0.0201599
LY6H	2.4247	0.0439941	0.00115574
RUNX1	2.42459	0.0440515	0.00928699
DQX1	2.42396	0.000309374	0.0411129
ZFP57	2.4232	6.12917e-05	0.211179
PRSS23	2.42188	0.00821648	0.00513448
LAMA2	2.42125	0.000136992	0.0882103
ISLR2	2.42098	0.1062	0.0271401
SGCD	2.42087	0.106263	0.0409439
NAV2	2.42082	0.106224	0.00264049
MYBL2	2.42059	0.00359263	0.0206284
ADAMTS10	2.41983	0.000698383	0.00251311
KCNF1	2.41922	0.0440324	0.0048008
SLC12A2	2.41816	0.0190305	0.00367015
OPTC	2.41698	0.0440209	0.0690531
C9	2.41658	0.0440056	0.0171263
PCDHGC3	2.41651	0.0439789	0.0211395
PPP1R3B	2.41633	0.0190343	0.0218937
SLC25A25	2.4159	0.000309332	0.00758031
APOL1	2.414	0.0440171	0.0352979
PTGFRN	2.41304	0.04404	0.0203476
PURG	2.41291	0.0440247	0.0227329
PCDH19	2.41281	0.106334	0.0140961
NOTCH3	2.4127	0.0190268	0.0241968
NRARP	2.41235	0.0439865	0.00465028
SLC25A24	2.41206	0.106255	0.0327449
SHOX2	2.40955	0.10624	0.014884
FAM72D	2.40757	0.106232	0.0108237
FGF20	2.40742	0.106302	0.0573519
ROBO2	2.40739	0.106295	0.038261
NEDD9	2.40729	0.0190324	0.0140421
FOXD4L5	2.40642	0.106216	0.0446058
PHLDA2	2.40632	0.10631	0.0032115
GPR171	2.40608	0.0190286	0.0648011
BAZ1A	2.40564	2.75333e-40	0.0143255
ZFPM2	2.40554	1.56667e-28	0.0212518
CRTAM	2.40531	2.87667e-16	0.0365521
MTMR11	2.40526	3.93333e-07	0.0162736
ANGPTL4	2.40486	3.7e-39	0.0393334
RHBDF1	2.40451	7.06667e-50	0.00467751
EN1	2.40446	1.40667e-29	0.037488
NFKBIZ	2.40421	1.66333e-122	0.018997
CPAMD8	2.40198	1.43667e-07	0.0260509
TINAGL1	2.40155	0.000251086	0.00128073
IL20RB	2.40132	6.23333e-53	0.0510491
MEIS3	2.40086	8.23333e-69	0.0108559
SLC13A5	2.40038	3.06333e-183	0.107012
MOXD1	2.39977	0	0.0949371
CYP2D6	2.39955	0	0.0303965
CST4	2.39925	0.00128135	0.0963152
ENPEP	2.39796	2.62667e-72	0.0321352
TOX3	2.39775	0.00290856	0.016943
SLITRK4	2.39771	0.00664377	0.0424753
DUOX1	2.39757	0.0066445	0.017979
TNIK	2.39699	8.8e-183	0.0198957
BMP2	2.39691	1.06333e-06	0.0278215
PRRG3	2.39642	0.000459847	0.0202405
SVIL	2.39631	7.76667e-08	0.00990392
GGT6	2.39618	1.85333e-18	0.162631
CARD11	2.3952	0.0152277	0.0142253
JAG1	2.39372	0.00103882	0.0190024
SIX5	2.39299	3.07333e-53	0.00119881
MAMDC2	2.39292	1.72e-49	0.0917867
GALNT4	2.39271	0.000165275	0.160187
SLX1A-SULT1A3	2.39189	1.59667e-137	0.00295252
STIL	2.39185	1.42667e-28	0.00570093
EFCAB1	2.39138	9.73333e-06	0.0189544
EFNB1	2.3896	1.85e-10	0.0134949
KRTAP2-3	2.38878	2.81667e-29	0.142708
CDH3	2.38811	0.00533214	0.040841
MYBPC3	2.38799	0.0353839	0.00247806
DNAJC5B	2.38712	0.0353743	0.0894818
SLC12A8	2.38684	0.0353775	0.0168115
ZG16B	2.38665	0.00533273	0.175877
KLHL30	2.38617	0.0353807	0.00694094
NDC80	2.38604	5.7e-07	0.00708515
CENPU	2.38552	4.86507e-05	0.00769507
UBQLNL	2.38476	0	0.00464818
BAG3	2.38428	0	0.0123486
IFI30	2.38334	1.76667e-05	0.00934559
THPO	2.38325	7.63333e-25	0.0085781
DNHD1	2.38319	1.93667e-146	0.0094281
TSSK4	2.38301	5.16667e-108	0.0433293
EFEMP2	2.38284	0.0122771	0.0111583
AIRE	2.38271	0.000678989	0.014039
TNF	2.38234	2.78e-218	0.0147341
HCAR3	2.3817	2.52667e-70	0.0166012
SAA2-SAA4	2.38166	0	0.0105837
MICALL2	2.38057	3.7e-22	0.00229011
NOV	2.37974	8.83113e-05	0.0190489
KCNIP2	2.37885	0.00429026	0.00284148
FZD7	2.3781	3.25667e-149	0.0137235
BOC	2.37777	2.63e-10	0.0344757
CDC6	2.37759	1.04333e-11	0.00836398
DCST1	2.3768	9.46667e-45	0.0145379
JDP2	2.37666	5.16667e-256	0.0102041
MOB3B	2.37658	2.7e-15	0.0272752
ADAMTS18	2.37632	7.86667e-09	0.0255046
LAMA4	2.37542	8.03333e-90	0.018816
ARSJ	2.37535	2.99667e-136	0.182183
ZNF860	2.37386	0.0842952	0.0639515
SPERT	2.37371	0.0842753	0.236615
DUOXA1	2.37363	0.0842819	0.0566002
PRELP	2.37346	0.0283167	0.0738747
IL21R	2.37305	1.57333e-39	0.0404226
PCDHGB5	2.37273	0.084262	0.108879
EN2	2.37253	0.0283194	0.0841117
SEMA3E	2.37238	0.0283141	0.165157
SYCE1L	2.37148	0.0283273	0.00302397
FAM83B	2.37117	0.00123426	0.0497412
IRF9	2.37077	0.0842886	0.0130928
SIX1	2.37039	0.0842686	0.0485325
ULBP2	2.37023	0.00980486	0.076761
HHIPL1	2.36999	0.00980589	0.0236799
GDNF	2.36853	0.0283247	0.0391521
MMRN1	2.36833	0.02833	0.074584
SAA2	2.36811	0.028322	0.00708151
WNT3	2.36779	1e-86	0.021315
C8orf74	2.36719	4.67597e-05	0.0200984
EDN1	2.36554	2.82667e-40	0.0229396
EME1	2.36548	7.33333e-42	0.00617235
PARM1	2.36458	0.00099686	0.0324873
CLLU1OS	2.36423	0	0.0432527
HIST1H1E	2.36363	2.66e-30	0.00737975
TSC22D2	2.36267	1.37333e-05	0.00639754
CDH6	2.36168	0.00278474	0.0160635
ESPL1	2.36111	0.00278507	0.00978157
LAMA5	2.36021	5.26667e-07	0.00284898
RNF207	2.36008	1.93e-67	0.00122121
CCL2	2.35891	0	0.0332167
FBXL7	2.35745	0.00786055	0.0171458
FABP4	2.35704	0.00785971	0.0880285
IL2	2.35702	4.63333e-08	0.160246
PTPRC	2.357	2.07667e-18	0.113182
GLIS3	2.35592	2.43333e-30	0.0857014
SULT1E1	2.35498	1.45333e-85	0.161178
IL18	2.35498	3.73333e-18	0.00959431
S1PR3	2.35285	1.13333e-60	0.0450606
TFPI	2.35278	9.46667e-17	0.0418909
AC009336.19	2.35197	9.5e-07	0.0187591
SAP25	2.351	1.32333e-57	0.0165703
NRIP3	2.35048	0.0225623	0.0253003
ZNF23	2.35043	0.0225601	0.0824798
KAZN	2.34882	4.36667e-52	0.00423037
HAS3	2.34777	9.16667e-12	0.032545
RTN4R	2.34668	7.76667e-10	0.0212598
MMP7	2.34597	3.30333e-177	0.0124987
APAF1	2.3459	2.25e-20	0.0577606
BEND6	2.34404	0	0.0293542
RNF39	2.34322	0	0.00277271
PCDHGA6	2.34289	1.61333e-05	0.102034
PRC1	2.34164	0.00179974	0.00541904
RASAL1	2.34164	4.73333e-06	0.0805749
GSDMB	2.34039	1.28667e-08	0.0118574
LPP	2.34034	5.06667e-29	0.0211671
ECM2	2.33997	0.000151046	0.081765
PCSK5	2.33984	1.49e-211	0.0201434
CHST3	2.33842	3.86667e-89	0.0230319
ADD3	2.33773	7.53333e-88	0.0232481
NPIPB4	2.33512	1.08e-17	0.0312666
TMEM154	2.33499	4.36667e-14	0.00861161
FOXL1	2.33441	0	0.0258336
TAGAP	2.33411	0.0659679	0.0706012
SCX	2.33379	0.00504249	0.0633577
LMO1	2.3317	0.0659787	0.074622
MDFI	2.33131	0.0180244	0.0265498
CACHD1	2.33091	0.00144975	0.0144934
TGM5	2.33069	0.065995	0.0049111
AFAP1	2.32956	0.0659896	0.0214018
TRIO	2.32886	0.0659842	0.0166141
PPP1R1C	2.32856	0.0180262	0.0894203
MPZL2	2.32791	0.0659733	0.0249074
MAMDC4	2.32758	0.00144957	0.0131905
CYTIP	2.3259	0.0180298	0.052211
GRHL1	2.32586	0.018028	0.00485303
CORO2A	2.32447	3.93333e-21	0.0172974
LOXHD1	2.32444	0	0.0155986
SLC5A10	2.3237	3.18667e-86	0.00359116
ADAM9	2.3232	0	0.0282909
TRIB1	2.32101	0.00403185	0.00129388
GRIN3B	2.32088	9e-43	0.0122805
JRKL	2.32011	0.000271846	0.0108786
LRFN5	2.31824	3.01667e-85	0.0568273
SLC9A4	2.31796	0.0143085	0.262167
ALDH1A3	2.31788	0.0143099	0.0615519
LY75	2.31787	0.014307	0.0376538
PRDM6	2.31687	3.15e-14	0.0316053
C5orf46	2.31683	3.46667e-32	0.0537023
HOXB2	2.31535	1.60333e-26	0.0150967
CHN1	2.31514	0.000218216	0.00841957
GAFA3	2.315	2.4e-10	0.0199659
MUC20	2.31472	5.33333e-63	0.0191599
MAGEA3	2.31336	9.23333e-19	0.216498
SPATS2L	2.31276	4.33333e-20	0.0255928
ARHGAP8	2.31136	9.96667e-14	0.0371441
CXCL10	2.31103	1.15333e-34	0.0910854
NPTX1	2.31102	0.209772	0.0856559
MATR3	2.31088	0.0114742	0.0415911
ZNF770	2.31086	0.0114754	0.107131
KIF15	2.31007	3.86667e-275	0.00477802
MICALCL	2.30991	8.53333e-08	0.0386027
MCM10	2.30963	1.58e-42	0.0137397
TMEM163	2.30909	2.04667e-27	0.0819388
C1QTNF6	2.30887	2.88333e-07	0.002029
ARNTL2	2.30827	1.14333e-17	0.0141404
DOCK2	2.30791	6.1e-10	0.0825928
ANKRD61	2.30788	2.16e-235	0.0199392
WT1	2.30727	5.6e-39	0.046985
HOPX	2.306	7.41823e-05	0.0704495
TSPAN2	2.30569	1.50333e-16	0.164185
GNA14	2.30559	2.69e-06	0.0124228
CYBRD1	2.3048	3.66667e-22	0.0800134
CEP135	2.30471	0.000314409	0.0251436
AASS	2.30425	1.42e-25	0.0377597
HTR3A	2.3041	4.23333e-22	0.0717937
ACKR4	2.30405	0.0413318	0.0183815
SULT1C4	2.30363	0.0413281	0.0622621
COL4A1	2.30312	0.0413355	0.0661348
CCNI2	2.30253	1.26e-14	0.01456
MFAP4	2.30251	8.4e-37	0.0433901
GINS1	2.30237	7.73333e-24	0.00725838
ENSG00000281676	2.3013	8.73333e-23	0.101517
SOWAHB	2.30122	2.59667e-19	0.0264748
ETS2	2.30068	1.41333e-08	0.00507334
SVEP1	2.30025	3.11e-78	0.0652801
CYP51A1	2.29994	0.00466174	0.0268966
ROBO1	2.29945	2.23667e-10	0.0620832
HRH2	2.2988	0.0325142	0.0592615
ANTXR2	2.29865	0.0325112	0.0347292
PRDM8	2.2986	1.62333e-05	0.0229323
CPO	2.29733	9.03333e-104	0.0287436
SERTAD2	2.29673	5.43333e-79	0.0357314
CCNL1	2.2967	2.32e-262	0.00269316
GPSM2	2.29647	1.17667e-10	0.00563785
CLCA4	2.29574	0	0.0246613
GOLGA8A	2.29556	6.85113e-05	0.0217645
RCN3	2.29525	1.67e-42	0.00794563
XRCC2	2.29344	0.000448963	0.0023261
ANKRD36	2.29247	4e-60	0.0393134
ADAMTS9	2.29214	2.00333e-27	0.0162699
HSPA1A	2.2917	0.0260188	0.032745
ARHGEF17	2.29128	0.0260164	0.0128173
RP2	2.29007	1.30667e-28	0.0696634
HOXD11	2.29002	1.34667e-10	0.088606
ENSG00000277877	2.28998	7.53333e-16	0.00658394
NKX3-1	2.28982	1.25333e-78	0.0297005
FA2H	2.28927	2.84e-07	0.0136729
SQLE	2.28897	3.66667e-39	0.00848402
TPM4	2.28783	2.31e-08	0.0147799
CLEC4F	2.28697	1.84333e-06	0.023624
KCNK1	2.28592	0.020628	0.0401382
CD163L1	2.28552	0.000186446	0.0114715
MAFF	2.2854	1.13667e-19	0.0035607
SERPINB5	2.28365	0.00153996	0.0716437
KLHL5	2.28334	6.33333e-32	0.0291186
TSHZ3	2.28297	1.65667e-55	0.0385316
THBS4	2.28278	7e-119	0.158825
PAX9	2.28267	1.17e-12	0.143722
OPCML	2.28256	1.75333e-10	0.00993971
ZNF878	2.28172	1.79333e-23	0.00754991
ESPNL	2.28141	2.60667e-07	0.0135181
ARHGAP11A	2.28072	9.13333e-136	0.00637172
RNF144A	2.28055	1.73e-28	0.0248154
LY6G5B	2.28037	1.51333e-85	0.0262633
IL18R1	2.28034	0.0131563	0.031062
PDE4B	2.28023	5.63333e-33	0.0316643
PTPLAD2	2.28017	3.8e-10	0.0712282
LOXL4	2.27936	4.63333e-09	0.069192
RSPO3	2.27893	1.92e-87	0.0351722
CCDC18	2.27834	0.00051207	0.0129846
RUNX1T1	2.27829	4.23333e-15	0.0547344
GABRR1	2.27819	3.66667e-59	0.106759
MAL2	2.27794	1.36667e-179	0.00460116
YAP1	2.27783	4.3e-45	0.0228734
FMO4	2.27768	5.6e-298	0.0175519
TRAF5	2.27725	0.00666657	0.00552558
THY1	2.27725	6.6e-24	0.0133082
ZNF532	2.27716	3.7e-06	0.036958
RNF19A	2.27648	0.00530641	0.0140502
TSPAN1	2.27565	2.13667e-33	0.013493
MALRD1	2.27505	0	0.0122756
LRIG3	2.2747	9.5e-20	0.0572087
NLRP6	2.27341	4.60337e-05	0.0168734
SGOL1	2.27308	0.00272238	0.0161522
ENSG00000275356	2.27292	2.34333e-288	0.137617
ACTA2	2.27194	2.86e-120	0.020352
MYH11	2.27159	0	0.036334
ENSG00000254732	2.27123	0	0.0111685
KIAA1217	2.27115	7.6e-61	0.0133549
MAFB	2.27092	3.4e-12	0.0314022
RFPL3S	2.27004	2.81333e-42	0.0194299
TCF23	2.26993	2.55e-60	0.0350386
PRKG1	2.26984	0.00112386	0.0470011
OCLN	2.26974	3.30667e-182	0.0340115
NFAT5	2.26706	1.82667e-120	0.0755664
RBM44	2.26675	8.53333e-18	0.0408288
ESM1	2.2664	2.33333e-51	0.093408
ARC	2.26615	3.25333e-10	0.0213281
KIF7	2.26595	1.2e-13	0.0107472
GTSE1	2.2644	0.209939	0.0240409
PYGO1	2.26411	1.77667e-47	0.0367783
LCE3D	2.2637	1.62667e-195	0.159121
DUSP2	2.26351	8.0453e-05	0.0066322
LRP1	2.26321	1.94e-104	0.0185435
HIC1	2.26236	6.4622e-05	0.0125435
HK3	2.26233	0	0.0450208
KIAA1211	2.26227	0	0.141519
PCED1B	2.26225	5.66667e-14	0.00892899
SELL	2.2615	2.49667e-19	0.0197849
RNF223	2.26085	1.46333e-27	0.00614962
LYPD3	2.2607	1.64e-08	0.0193236
GRIN2A	2.26017	5.2e-30	0.0650599
GNG8	2.25873	0.209644	0.00375756
CAPZA3	2.2579	2.28e-104	0.0210171
SEMA3A	2.25779	3.20667e-55	0.0843087
MYO1E	2.25642	1.45333e-85	0.0256545
RGS6	2.25559	1.38667e-24	0.143183
ANO1	2.25543	0.156963	0.0321685
CCNO	2.25534	0.210106	0.0790575
NR2E3	2.25505	0.210067	0.00682327
KIFC1	2.25485	0.156493	0.015214
HES1	2.25434	0.156534	0.00174803
CSMD2	2.25285	0.0586838	0.0502107
MSTN	2.25263	0.15643	0.0168378
KCNK2	2.25237	0.156618	0.0415216
TEPP	2.25135	0.209606	0.00950545
FAM124B	2.25056	0.156994	0.051845
STAC	2.24968	0.209862	0.0799586
TNFAIP8	2.24952	0.0963639	0.00763246
ENSG00000266302	2.24932	0.07464	0.119659
TPX2	2.24927	0.209619	0.0216578
SLC17A9	2.24893	0.0586986	0.00734313
IER5	2.24872	0.209708	0.00573742
ACSL5	2.24865	0.156388	0.0276277
TTC16	2.2483	0.156316	0.0287115
PRUNE2	2.24706	0.156764	0.0350618
FAT3	2.24686	0.0147241	0.0389887
FRK	2.24683	0.00598302	0.021424
HEPACAM2	2.24679	0.156858	0.163755
ASAP1	2.24618	0.209695	0.0203082
SLC2A14	2.24433	0.21017	0.0324322
IRF4	2.24388	0.157026	0.0750471
SPACA4	2.24319	0.210093	0.00847296
FAM214B	2.24315	0.0369109	0.00745522
TNFRSF19	2.24242	0.0963789	0.0197916
ERBB2	2.24242	0.209849	0.0138405
CAMK4	2.2424	0.156545	0.0373193
FBXO39	2.24179	0.209657	0.0361588
FGD2	2.24045	0.156347	0.0170751
CDKN1C	2.24004	0.156305	0.00759996
KCNAB3	2.23948	0.157047	0.00617139
WDR38	2.23927	0.156472	0.0673364
IL1R2	2.23886	0.122183	0.0549689
ZNF668	2.23778	0.210054	0.0192602
AHSA2	2.23766	0.156868	0.0038737
DTL	2.23753	0.156837	0.0314552
COL18A1	2.23711	0.156753	0.00216149
TBC1D3K	2.23709	0.15668	0.242857
S100A10	2.23649	0.156628	0.0117732
LATS2	2.23634	0.209823	0.0242249
ONECUT2	2.2361	0.156565	0.164093
LGALS1	2.23483	0.15642	0.0159534
PLXNA4	2.23473	0.156378	0.0170506
TES	2.23407	0.157099	0.0139417
GPRC5D	2.23395	0.0963415	0.023195
NCAM2	2.23375	0.156712	0.0525667
RASA1	2.23374	0.15667	0.0481904
SIRPB2	2.23338	0.0963266	0.0818608
FGF10	2.23309	0.209811	0.0326789
AGAP5	2.23264	0.036901	0.0102134
ULBP1	2.23225	0.156368	0.108814
GNG13	2.23215	8.43333e-08	0.0956746
DNAJB4	2.23201	0.0963192	0.0363076
ZNF256	2.22995	0.0369143	0.0785226
PLCB2	2.22888	0.210029	0.0135828
CLIC5	2.22858	0.2099	0.0650695
FKBP14	2.22852	0.156879	0.0128103
GIMAP2	2.22798	0.156806	0.0290499
PIWIL4	2.22679	0.0461024	0.00131609
CMTM3	2.22653	0.12213	0.0069778
ZNF738	2.2265	0.156774	0.0183117
SMAD6	2.22638	0.209913	0.00772983
HIST2H2AA4	2.22616	0.156659	0.231979
NPC1L1	2.22609	1.95667e-05	0.0820925
ALDH1L2	2.22488	0.0369043	0.0640778
KRT7	2.22364	0.209759	0.0233198
BRCA2	2.22219	0.0233632	0.0169802
CCR3	2.22191	0.0746161	0.0223629
TFCP2L1	2.2216	0.156357	0.0804464
INSC	2.22142	0.156336	0.0674118
RHBDL2	2.22142	0.157057	0.00698207
PF4V1	2.22127	0.0963938	0.0284881
SPTBN5	2.22041	0.156984	0.00668211
AKAP5	2.22006	0.156921	0.0532622
TGM2	2.21996	0.0963714	0.0436534
ANKRD2	2.21941	0.0963341	0.00245647
DLG5	2.21934	0.156555	0.0325658
STRIP2	2.21872	0.20999	0.0828286
TRIL	2.21867	0.122147	0.0247896
CRLF2	2.21789	0.209926	0.0299497
ETV3	2.21766	0.156743	0.0155863
LCNL1	2.21762	0.156722	0.0343541
FAM65C	2.21743	0.209747	0.00388286
DAB2	2.21678	0.20967	0.0280879
TMOD3	2.21677	0.156326	0.0273065
AOC3	2.21658	0.210183	0.0371398
KY	2.21528	0.122156	0.0733366
PHLDA1	2.21498	0.122139	0.00404656
SLIT3	2.21347	0.0368976	0.0188652
SMIM3	2.21274	0.209721	0.0386184
PDCL2	2.21262	0.210042	0.13023
MYH9	2.21257	0.15691	0.0136426
GCGR	2.21207	0.0963565	0.067221
ZNF460	2.21135	0.156691	0.0240315
MEF2A	2.20996	0.156639	0.050497
SAPCD2	2.20955	0.0093876	0.0091618
COL9A2	2.20939	0.156284	0.00640766
CSTA	2.209	8.43333e-08	0.0575349
ELF3	2.20899	0.122192	0.00408351
IGSF10	2.20894	0.0964088	0.0141743
SERPINA11	2.2087	0.157089	0.174345
DDX39B	2.20869	0.157078	0.00837354
NRK	2.20857	0.157015	0.0585857
EPS8	2.20815	0.156942	0.0514823
FAM111A	2.20798	0.122165	0.00540182
MNS1	2.20796	0.156827	0.0277854
ANGPT2	2.20747	0.156816	0.0323101
FAM198B	2.20703	0.156785	0.0425261
LPPR4	2.20682	0.209875	0.055881
LAYN	2.20668	0.209798	0.0467274
PARD6B	2.20639	0.156399	0.00715877
ELFN2	2.20604	0.0008118	0.0214019
RBMS1	2.20592	0.209631	0.0428769
CDX1	2.20588	0.00382546	0.024577
TCL1A	2.2052	0.21008	0.118672
DBH	2.20342	0.0369076	0.0180367
PTPRE	2.20245	0.209952	0.0109435
PEAR1	2.20207	0.074628	0.0344248
UBASH3B	2.20157	0.156597	0.0567683
C1QTNF3	2.20142	0.209593	0.0139303
PCDHGA10	2.20128	0.156295	0.0425092
VASH2	2.20116	3.53333e-08	0.0234158
CELSR1	2.20115	0.0964013	0.0816657
NCR3LG1	2.20048	0.156931	0.070614
FCGR3B	2.20038	0.156848	0.113676
AQP9	2.19964	0.209888	0.070225
NEXN	2.19948	0.156461	0.0489911
TNFSF9	2.19926	0.122121	0.098206
ELF5	2.19913	8.16667e-06	0.21552
LRAT	2.19913	0.210016	0.112754
GPC6	2.19911	0.209965	0.040297
DSG1	2.19794	0.156733	0.120806
TNFAIP2	2.19758	0.156649	0.0174557
OLFML1	2.19745	0.156576	0.0413561
MGST1	2.19724	0.156482	0.0760244
GINS4	2.19721	0.210144	0.0129867
ARL2BP	2.19707	0.157036	0.0508016
GSTM2	2.19648	0.210119	0.0086958
RDH13	2.19632	0.1569	0.0212998
SEL1L3	2.1963	0.074622	0.073497
GBP7	2.1962	0.156409	0.0654828
TWIST2	2.19554	0.0460984	0.0295847
KDELC2	2.19435	0.156503	0.0190501
RAD51AP1	2.19416	0.157005	0.018723
EFS	2.19392	0.156973	0.0132549
FGF19	2.19335	0.0586937	0.230756
WDFY4	2.19259	0.20958	0.0620157
METTL24	2.19237	0.122174	0.0800094
SLC7A5	2.19192	0.156701	0.0161494
P2RY10	2.19191	0.074646	0.118114
TIAF1	2.19171	0.209977	0.0174506
SUSD6	2.19051	0.156607	0.0484941
COL4A2	2.19042	0.209836	0.0497434
CFHR3	2.1903	0.0586789	0.0428618
SMCO2	2.18952	0.209734	0.00532529
SRGAP2B	2.18926	0.156451	0.0643587
TRANK1	2.18888	0.0587035	0.0432272
SLC35D1	2.18814	0.156952	0.0198975
CDK6	2.18769	0.210003	0.0432291
KNTC1	2.18746	0.156889	0.00750874
IRX5	2.18746	0.156586	0.0505472
CACNG8	2.18736	0.209785	0.0390345
LYPD5	2.18729	0.074634	0.00823575
MYSM1	2.18706	0.0963863	0.0414669
GNAI1	2.18638	0.096349	0.0463586
ENSG00000261408	2.18631	0.0586887	0.0299612
SLC16A7	2.18584	0.156513	0.116477
ZNF208	2.18518	0.157068	0.0349549
CCDC146	2.18485	3.03333e-05	0.0157631
GPR97	2.18457	0.0368943	0.0238945
AFAP1L2	2.18424	0.15644	0.00495483
KANSL1L	2.18415	0.210157	0.0312329
CASP8	2.18324	0.210132	0.0114939
STX1A	2.18262	0.156524	0.0108603
LAIR2	2.18139	0.0964162	0.112941
ZNF469	2.18062	0	0.0115916
CLEC7A	2.17959	9.2e-91	0.0500585
ABCA6	2.17924	1.31667e-30	0.0756474
SLC7A11	2.1792	0	0.11793
CD70	2.17916	2.24e-173	0.048721
OPN4	2.17835	1.62667e-11	0.0487321
WNT10B	2.17815	1.68e-172	0.00543399
CYP4F3	2.17809	1.83333e-60	0.0409587
WIPF1	2.17773	2.53e-15	0.0366476
DTX4	2.17763	1.45333e-07	0.0192471
BCL3	2.17726	1.45333e-07	0.00387297
CCDC71L	2.17703	9.16667e-21	0.01592
TRIM31	2.17672	4.56667e-23	0.0573906
FDCSP	2.17668	6.13333e-22	0.158364
AADAT	2.17649	4.06667e-09	0.015917
HDAC9	2.17629	4.5e-26	0.101998
MMP12	2.17618	6.51843e-05	0.198413
TTYH3	2.1755	1.01e-75	0.00921861
CCDC88C	2.17545	1.05333e-07	0.0081037
PXDNL	2.17538	0.000155735	0.024338
VIM	2.17452	7.63333e-22	0.022818
GPRC5B	2.17424	0.000301637	0.00992158
MFAP3	2.1741	1.1e-30	0.120489
HES4	2.17389	2.19333e-17	0.00354152
NOX5	2.17276	5.6e-160	0.108155
B4GALNT1	2.17255	5.76667e-161	0.0318084
LBH	2.17233	1.29333e-24	0.056229
CNN2	2.17206	2.34667e-19	0.0116775
TRIM34	2.17196	4.4e-96	0.0139541
NT5DC4	2.17167	5.76667e-10	0.0320635
NCAPG	2.17078	0.00140804	0.0195665
PODN	2.17056	3.7e-124	0.0564515
ENSG00000259529	2.16993	5.9e-259	0.0342558
PLK1	2.1699	1.34e-143	0.00581974
KIAA1614	2.16875	7.13333e-31	0.010255
UBE2C	2.16871	6e-21	0.0302363
RARG	2.16798	9.23333e-21	0.00299157
ST8SIA1	2.16778	7.63333e-19	0.0158748
PLN	2.16764	5.03333e-09	0.0241108
APOBEC3A	2.16748	2.75333e-52	0.0402123
GPR63	2.16744	9.63333e-09	0.0317149
ENSG00000273154	2.16735	5.8376e-05	0.0246905
UACA	2.16731	1.42e-17	0.0253015
LMCD1	2.1666	2.76333e-14	0.00967991
RP11-192H23.4	2.16565	0	0.0221423
AKAP2	2.16536	0	0.0473369
BCL2L15	2.16535	0.00668423	0.0334935
MRVI1	2.16516	0.00668495	0.0477189
COMMD3-BMI1	2.16467	0.0066835	0.151826
B3GAT2	2.16435	2.37e-56	0.0171889
TTF2	2.16412	1.96e-62	0.0160121
CHI3L1	2.1638	0.000269159	0.111036
AQP10	2.16379	0	0.0241883
XAGE2B	2.16339	1.09333e-65	0.0408304
C11orf21	2.16323	1.16667e-18	0.0201393
STON1	2.16286	1.77667e-14	0.0255904
FAM20A	2.16235	0.010455	0.0118862
HEG1	2.16153	0.0104561	0.0448123
STK38L	2.16152	7.16667e-28	0.0140256
SLC9C2	2.16116	3.43333e-85	0.0240509
STX16-NPEPL1	2.16105	5.20167e-05	0.035167
ABCC3	2.1609	3.93333e-19	0.0936305
PIK3R6	2.16043	0.0131583	0.0309996
VSTM2L	2.16027	1.04333e-165	0.0261657
TRIP13	2.16025	1.08e-123	0.0211982
ANKUB1	2.16017	0.00100686	0.116259
ALPK3	2.15973	2.11667e-44	0.00218985
PCDH18	2.15913	1.52e-53	0.0478942
NOTCH2	2.15856	1.33e-19	0.0521773
PELI1	2.15834	1.75e-29	0.0296023
FANCB	2.15732	8.43333e-132	0.00551249
OSMR	2.15721	2.40333e-169	0.0191299
NBPF14	2.15718	0.000154265	0.00746652
PRR15	2.15651	3.08333e-127	0.0425527
ITGB4	2.15577	2.21333e-11	0.060619
SHISA2	2.15544	0	0.0651013
MAMLD1	2.15535	3.05667e-07	0.014117
FRMD4B	2.15508	0.000239109	0.0185028
TMC8	2.15389	4.93333e-20	0.00751276
DCHS1	2.15342	1.00333e-10	0.0604671
RTEL1-TNFRSF6B	2.15337	2.67333e-25	0.0261699
HTR1D	2.15308	1.37333e-42	0.0846195
NRP2	2.1524	7.26667e-07	0.037338
MMD	2.15238	0.0259277	0.0246743
TNFRSF4	2.15233	5.83333e-209	0.0031246
TTK	2.15232	5.66667e-21	0.0204923
CRH	2.1517	0	0.226847
UNC5C	2.15161	9.03333e-07	0.0247716
MUC1	2.15123	3.76667e-11	0.0217304
CNTF	2.15034	1.76667e-44	0.0364003
GUCY1A3	2.14983	3.17e-66	0.07554
KIF4A	2.14978	5.96667e-12	0.0125627
NHSL2	2.14935	1.42333e-07	0.0938448
ZNF587	2.14918	5.66667e-30	0.0098349
INSIG1	2.14837	3.83333e-45	0.00505213
VDR	2.14828	3.43333e-66	0.0306558
F2RL2	2.14827	1.13667e-15	0.169479
XG	2.14823	4.3e-08	0.145535
ADAM17	2.14698	2.25667e-57	0.0584291
C20orf85	2.14618	1.82667e-104	0.209211
TLR10	2.14594	8.43333e-17	0.0790883
TMEM2	2.14564	0.0323513	0.0271337
C9orf47	2.14396	0.0323542	0.00633835
CRIP1	2.14262	0.0323454	0.00591724
GUCY1B3	2.14253	0.0323572	0.0524603
CLEC10A	2.14118	0.0323483	0.0219976
PTGDR	2.14105	8.16667e-12	0.00920463
IL31RA	2.14078	5.2e-07	0.061177
NR2F1	2.14052	0	0.0445496
KIRREL3	2.13957	4.3e-53	0.06095
FAM65B	2.13928	7.5e-17	0.0431002
ADAMTSL5	2.13923	1.49333e-190	0.0365937
CMTM2	2.13879	1.57e-07	0.0077109
SYT3	2.13857	5.8e-24	0.0129528
RNF183	2.13846	1.81333e-09	0.0487422
ARL6IP6	2.13817	9.23333e-21	0.0269862
EBF3	2.13805	1.97333e-99	0.0449657
TNFRSF8	2.13802	7.83333e-28	0.0440903
C5AR1	2.13769	0.0410107	0.0416452
ARHGAP27	2.13765	8.26667e-13	0.0060493
KCNK5	2.1376	0.0073915	0.021203
SAMD14	2.137	4.86667e-26	0.00888132
CARNS1	2.13686	6.86667e-19	0.0123552
AGRN	2.13658	1.12667e-16	0.00538324
METTL11B	2.13609	2.80667e-26	0.139043
NOS2	2.13495	0.000328577	0.0278553
RARA	2.13387	2.81333e-22	0.0032728
[truncated: 16,363 more rows]
