# Supplementary material for: Irbesartan overcomes gemcitabine resistance in pancreatic cancer by suppressing stemness and iron metabolism via inhibition of the Hippo/YAP1/c-Jun axis
Source: J Exp Clin Cancer Res. 2023 May 4;42:111. doi: 10.1186/s13046-023-02671-8 (PMC10157938; doi:10.1186/s13046-023-02671-8)
Supplement: Supplementary file 7 — Additional file 7: Table S9. GSEA analysis by intersection of PDO04-vector_c-Jun and PDX01-vector_-c-Jun. [file 13046_2023_2671_MOESM7_ESM.xlsx]

## Sheet: Sheet1
pathway	GS<br> follow link to MSigDB	SIZE	ES	NES	NOM p-val	FDR q-val	FWER p-val	RANK AT MAX	LEADING EDGE
GO_SOMATIC_STEM_CELL_POPULATION_MAINTENANCE	GO_SOMATIC_STEM_CELL_POPULATION_MAINTENANCE	61	0.564748	1.99189	0	0.185451	0.212	5458	tags=59%, list=28%, signal=81%
GO_CELLULAR_IRON_ION_HOMEOSTASIS	GO_CELLULAR_IRON_ION_HOMEOSTASIS	45	0.544266	1.93682	0.00194175	0.143387	0.406	3424	tags=38%, list=17%, signal=46%
GO_CONTRACTILE_ACTIN_FILAMENT_BUNDLE_ASSEMBLY	GO_CONTRACTILE_ACTIN_FILAMENT_BUNDLE_ASSEMBLY	14	0.585709	1.79107	0.00390625	0.151027	0.834	5227	tags=62%, list=26%, signal=84%
GO_RENAL_SYSTEM_PROCESS_INVOLVED_IN_REGULATION_OF_SYSTEMIC_ARTERIAL_BLOOD_PRESSURE	GO_RENAL_SYSTEM_PROCESS_INVOLVED_IN_REGULATION_OF_SYSTEMIC_ARTERIAL_BLOOD_PRESSURE	23	0.450355	1.75934	0	0.135818	0.867	5903	tags=51%, list=30%, signal=71%
GO_ENDOSOME_ORGANIZATION	GO_ENDOSOME_ORGANIZATION	59	0.477808	1.72028	0.00567108	0.121418	0.904	5355	tags=51%, list=27%, signal=70%
GO_BARBED_END_ACTIN_FILAMENT_CAPPING	GO_BARBED_END_ACTIN_FILAMENT_CAPPING	13	0.623142	1.71834	0.0116732	0.121048	0.906	5101	tags=75%, list=26%, signal=101%
GO_THYMUS_DEVELOPMENT	GO_THYMUS_DEVELOPMENT	46	0.502784	1.68153	0.0191205	0.11968	0.939	6926	tags=61%, list=35%, signal=94%
GO_EPITHELIAL_CELL_PROLIFERATION	GO_EPITHELIAL_CELL_PROLIFERATION	89	0.448199	1.67558	0.003861	0.115555	0.941	4587	tags=42%, list=23%, signal=54%
GO_NEGATIVE_REGULATION_OF_SEQUENCE_SPECIFIC_DNA_BINDING_TRANSCRIPTION_FACTOR_ACTIVITY	GO_NEGATIVE_REGULATION_OF_SEQUENCE_SPECIFIC_DNA_BINDING_TRANSCRIPTION_FACTOR_ACTIVITY	132	0.437239	1.67194	0.00200401	0.115704	0.943	6265	tags=51%, list=32%, signal=74%
GO_CELLULAR_RESPONSE_TO_REACTIVE_OXYGEN_SPECIES	GO_CELLULAR_RESPONSE_TO_REACTIVE_OXYGEN_SPECIES	102	0.456573	1.66163	0.00397614	0.114021	0.948	5078	tags=47%, list=26%, signal=63%
GO_REGULATION_OF_CYSTEINE_TYPE_ENDOPEPTIDASE_ACTIVITY	GO_REGULATION_OF_CYSTEINE_TYPE_ENDOPEPTIDASE_ACTIVITY	210	0.428632	1.66162	0.00584795	0.113764	0.948	5650	tags=43%, list=29%, signal=60%
GO_RESPONSE_TO_ACIDIC_PH	GO_RESPONSE_TO_ACIDIC_PH	17	0.563955	1.65916	0.0176125	0.113845	0.95	1014	tags=29%, list=5%, signal=31%
GO_EPHRIN_RECEPTOR_SIGNALING_PATHWAY	GO_EPHRIN_RECEPTOR_SIGNALING_PATHWAY	84	0.471145	1.65648	0.00948767	0.113082	0.951	7323	tags=60%, list=37%, signal=94%
GO_ACTIN_FILAMENT_ORGANIZATION	GO_ACTIN_FILAMENT_ORGANIZATION	167	0.432669	1.65632	0.00384615	0.112736	0.951	6328	tags=50%, list=32%, signal=73%
GO_POSITIVE_REGULATION_OF_GLIAL_CELL_DIFFERENTIATION	GO_POSITIVE_REGULATION_OF_GLIAL_CELL_DIFFERENTIATION	31	0.498015	1.64708	0.00773694	0.111038	0.958	2605	tags=35%, list=13%, signal=41%
GO_CELLULAR_RESPONSE_TO_GONADOTROPIN_STIMULUS	GO_CELLULAR_RESPONSE_TO_GONADOTROPIN_STIMULUS	14	0.587296	1.63003	0.0152672	0.112283	0.967	4201	tags=57%, list=21%, signal=73%
GO_NEGATIVE_REGULATION_OF_RESPONSE_TO_CYTOKINE_STIMULUS	GO_NEGATIVE_REGULATION_OF_RESPONSE_TO_CYTOKINE_STIMULUS	42	0.46642	1.62878	0.0159681	0.112632	0.968	5678	tags=50%, list=29%, signal=70%
GO_RESPONSE_TO_VITAMIN_E	GO_RESPONSE_TO_VITAMIN_E	15	0.605507	1.62277	0.0135135	0.113723	0.969	6787	tags=73%, list=34%, signal=112%
GO_CELLULAR_RESPONSE_TO_OSMOTIC_STRESS	GO_CELLULAR_RESPONSE_TO_OSMOTIC_STRESS	20	0.547577	1.61929	0.0234375	0.113206	0.97	5650	tags=65%, list=29%, signal=91%
GO_BONE_REMODELING	GO_BONE_REMODELING	35	0.507834	1.61906	0.0193798	0.112873	0.97	6077	tags=57%, list=31%, signal=82%
GO_EPITHELIAL_CELL_DIFFERENTIATION	GO_EPITHELIAL_CELL_DIFFERENTIATION	487	0.360239	1.60884	0	0.114787	0.973	5850	tags=37%, list=30%, signal=51%
GO_ERBB_SIGNALING_PATHWAY	GO_ERBB_SIGNALING_PATHWAY	78	0.47149	1.59889	0.0275049	0.117713	0.978	4535	tags=44%, list=23%, signal=56%
GO_REGULATION_OF_LAMELLIPODIUM_ORGANIZATION	GO_REGULATION_OF_LAMELLIPODIUM_ORGANIZATION	34	0.517845	1.59606	0.0237154	0.118695	0.978	6080	tags=62%, list=31%, signal=89%
GO_POSITIVE_REGULATION_OF_NF_KAPPAB_TRANSCRIPTION_FACTOR_ACTIVITY	GO_POSITIVE_REGULATION_OF_NF_KAPPAB_TRANSCRIPTION_FACTOR_ACTIVITY	131	0.44152	1.59297	0.0237154	0.120259	0.979	6393	tags=53%, list=32%, signal=77%
GO_REGULATION_OF_LAMELLIPODIUM_ASSEMBLY	GO_REGULATION_OF_LAMELLIPODIUM_ASSEMBLY	25	0.551768	1.5927	0.0234834	0.119679	0.979	6077	tags=68%, list=31%, signal=98%
GO_REGULATION_OF_ACTIN_FILAMENT_LENGTH	GO_REGULATION_OF_ACTIN_FILAMENT_LENGTH	150	0.413216	1.59131	0.0113208	0.119902	0.979	6682	tags=49%, list=34%, signal=73%
GO_NEGATIVE_REGULATION_OF_APOPTOTIC_SIGNALING_PATHWAY	GO_NEGATIVE_REGULATION_OF_APOPTOTIC_SIGNALING_PATHWAY	193	0.400962	1.58827	0.00564972	0.120304	0.979	6659	tags=46%, list=34%, signal=69%
GO_REGULATION_OF_CYSTEINE_TYPE_ENDOPEPTIDASE_ACTIVITY_INVOLVED_IN_APOPTOTIC_SIGNALING_PATHWAY	GO_REGULATION_OF_CYSTEINE_TYPE_ENDOPEPTIDASE_ACTIVITY_INVOLVED_IN_APOPTOTIC_SIGNALING_PATHWAY	22	0.590659	1.58147	0.0436508	0.121754	0.979	7083	tags=68%, list=36%, signal=106%
GO_NEGATIVE_REGULATION_OF_ACTIN_FILAMENT_DEPOLYMERIZATION	GO_NEGATIVE_REGULATION_OF_ACTIN_FILAMENT_DEPOLYMERIZATION	34	0.497514	1.57032	0.023166	0.124837	0.982	2989	tags=38%, list=15%, signal=45%
GO_CELLULAR_RESPONSE_TO_FLUID_SHEAR_STRESS	GO_CELLULAR_RESPONSE_TO_FLUID_SHEAR_STRESS	19	0.564888	1.56735	0.0344168	0.125983	0.984	7604	tags=79%, list=38%, signal=128%
GO_POSITIVE_REGULATION_OF_PROTEIN_POLYMERIZATION	GO_POSITIVE_REGULATION_OF_PROTEIN_POLYMERIZATION	85	0.425605	1.56573	0.00980392	0.126263	0.984	5892	tags=45%, list=30%, signal=63%
GO_INTESTINAL_EPITHELIAL_CELL_DEVELOPMENT	GO_INTESTINAL_EPITHELIAL_CELL_DEVELOPMENT	11	0.64686	1.55591	0.0471698	0.129651	0.985	3245	tags=45%, list=16%, signal=54%
GO_POSITIVE_REGULATION_OF_CYSTEINE_TYPE_ENDOPEPTIDASE_ACTIVITY_INVOLVED_IN_APOPTOTIC_SIGNALING_PATHWAY	GO_POSITIVE_REGULATION_OF_CYSTEINE_TYPE_ENDOPEPTIDASE_ACTIVITY_INVOLVED_IN_APOPTOTIC_SIGNALING_PATHWAY	17	0.616858	1.52827	0.0603622	0.136826	0.99	6570	tags=71%, list=33%, signal=106%
GO_MULTIVESICULAR_BODY_SORTING_PATHWAY	GO_MULTIVESICULAR_BODY_SORTING_PATHWAY	12	0.644585	1.52814	0.0447471	0.136846	0.99	4471	tags=67%, list=23%, signal=86%
GO_REGULATION_OF_SPINDLE_ASSEMBLY	GO_REGULATION_OF_SPINDLE_ASSEMBLY	14	0.648093	1.52707	0.0428016	0.137462	0.99	5612	tags=79%, list=28%, signal=110%
GO_CYTOKINE_METABOLIC_PROCESS	GO_CYTOKINE_METABOLIC_PROCESS	17	0.556144	1.52638	0.0394477	0.13794	0.99	6235	tags=65%, list=32%, signal=94%
GO_FUCOSYLATION	GO_FUCOSYLATION	23	0.503922	1.52625	0.0363289	0.137933	0.99	8177	tags=70%, list=41%, signal=119%
GO_RHO_PROTEIN_SIGNAL_TRANSDUCTION	GO_RHO_PROTEIN_SIGNAL_TRANSDUCTION	50	0.47508	1.52382	0.0464217	0.137778	0.99	3903	tags=42%, list=20%, signal=52%
GO_RENAL_SYSTEM_PROCESS_INVOLVED_IN_REGULATION_OF_BLOOD_VOLUME	GO_RENAL_SYSTEM_PROCESS_INVOLVED_IN_REGULATION_OF_BLOOD_VOLUME	17	0.528281	1.51781	0.0600775	0.140442	0.991	6240	tags=53%, list=32%, signal=77%
GO_ACTIN_NUCLEATION	GO_ACTIN_NUCLEATION	22	0.51368	1.50653	0.0481928	0.143144	0.993	4822	tags=41%, list=24%, signal=54%
